# Supplementary material for: Altered serum metabolome associated with vascular calcification developed from CKD and the critical pathways
Source: Front Cardiovasc Med. 2023 Apr 11;10:1114528. doi: 10.3389/fcvm.2023.1114528 (PMC10126378; doi:10.3389/fcvm.2023.1114528)
Supplement: Supplementary file 1 [file Table1.xlsx]

## Sheet: Table S1-initial data of UPLC-M
													Non-VC group								VC group								Control group
ID	MS2 name	MS2 score	MS1 name	MS1 ppm	type	mzmed	rtmed	QC01_pos.QC01	QC02_pos.QC02	QC03_pos.QC03	QC04_pos.QC04	QC05_pos.QC05	Non-VC group01.pos	Non-VC group02.pos	Non-VC group03.pos	Non-VC group04.pos	Non-VC group05.pos	Non-VC group06.pos	Non-VC group07.pos	Non-VC group08.pos	VC group01.pos	VC group02.pos	VC group03.pos	VC group04.pos	VC group05.pos	VC group06.pos	VC group07.pos	VC group08.pos	Control group01.pos	Control group02.pos	Control group03.pos	Control group04.pos	Control group05.pos	Control group06.pos	Control group07.pos	Control group08.pos
7					Unmapped	61.0412	97.501	312783	301104	296228	302768	297917	342561	297689	299896	347366	301475	263506	249004	312926	290404	284233	329234	333934	315369	326930	240183	319026	102859	98286.2	109001	119302	135765	102930	100941	103265
24					Unmapped	68.0503	292.83	37089.2	33492.4	32557.1	33317	32189.7	32583.1	35944.2	28835.3	23397.9	37758.9	43092	40769.6	40725.3	44317.1	37236.7	41584.9	45553.3	22983.9	36641.2	33750.2	30677.6	30188.8	17662	28593.3	25178.5	29077.6	26084.9	24074.9	28939.9
36			3-Isoxazolidinone;2-Aminoacrylic acid;Dehydroalanine;2-Aminoacrylate;2-Aminoprop-2-enoate;2-Oxazolidinone;Aminoacrylate;(Z)-3-Aminoacrylate;2-Iminopropanoate	12.6324541528974;12.6324541528974;12.6324541528974;12.6324541528974;12.6324541528974;12.6324541528974	MS1 mz matched	70.067	293.055	1.4706e+06	1.34324e+06	1.35323e+06	1.40991e+06	1.33326e+06	1.3685e+06	1.40346e+06	1.11328e+06	916169	1.53665e+06	1.72488e+06	1.461e+06	1.84719e+06	1.56098e+06	1.39113e+06	1.55255e+06	1.70739e+06	1.12172e+06	1.42999e+06	1.60206e+06	1.43692e+06	1.64014e+06	745946	1.42197e+06	1.16268e+06	1.42541e+06	1.37261e+06	1.2366e+06	1.39058e+06
50	Pyrrolidine	0.34855			MS2 reverse	72.0819	283.339	145665	123249	124242	130266	123029	170809	98396.6	111085	172286	104903	116693	102200	139687	79989.6	100597	117553	108838	141707	115378	179116	121212	126804	72726.8	153651	143384	179152	142235	130380	128419
62	Dimethylformamide	0.6778			MS2 forward	74.0605	40.152	20506.7	28281.6	15563.5	24052.7	16105.1	15176.6	29106.6	14477.1	31107.6	14586	15081.5	12691.9	12049.7	29784.1	17895.3	18520.2	20874.2	15138.6	11647.1	14583.6	12406.8	13259.3	14045.9	13228.7	14212.4	12300.7	15052.6	14205.6	15444.5
63	Methylguanidine	0.9992			MS2 forward	74.072	246.489	16807	15307.6	16199	13607.7	12762.5	4460.47	21429.4	15768.7	19746.9	15291.7	24118.3	20173.5	32854.8	35865.9	42787.9	35765.9	69546	5265.27	17475.8	5055.75	12645.3	4588.89	2260.55	4293.14	1998.02	3896.2	2119.48	3235.62	2087.31
71	Glycine	0.9265			MS2 forward	76.0399	207.908	5978.62	4783.52	5690.58	5094.46	4784.73	3429.86	7199.02	4797.83	3456.79	7691.01	10120.4	9953.62	5669.04	11550.6	6597.63	12969.8	13357.7	1768.63	13446.1	1556.94	3500.61	913.115	279.702	256.522	252.824	358.892	248.725	387.845	173.174
75	Trimethylamine N-oxide	0.9923			MS2 forward	76.0768	306.887	802225	776259	721586	715675	679622	949069	1.54611e+06	494123	363712	1.57613e+06	1.20455e+06	1.38462e+06	1.07279e+06	1.28553e+06	824756	1.34892e+06	1.03643e+06	184143	1.31627e+06	289197	361221	204217	67465.4	112648	60983	87174.8	41238.4	57441.3	154593
129	Acetoacetic acid	0.37545			MS2 reverse	85.0288	286.982	114071	99038.3	92489.3	85126.4	82342.8	81288.9	76741	86614.7	84741	84862.3	62151.7	61667.9	78953.4	66066.5	58328	65900.8	47173.7	86436.9	71308.3	67211.5	79848.4	90461	91083.6	133465	132733	95914.4	101882	119553	127514
138			Isoxazolin-5-one;5-Hydroxyisoxazole	-11.7011	MS1 mz matched	86.0604	338.309	26772.1	33254.1	36619.8	34576.5	32376.3	27729.5	51746.1	46646.9	44358.1	37733.8	41581.2	59288.7	80077.5	62915.6	73666.8	45528.8	48876.7	29208.9	66802.8	46467.6	58170.2	21559.4	22838.8	18087.2	11158.8	20385.7	12733.9	11864.3	9571.65
139	3-Aminobutanoic acid	0.7337			MS2 forward	86.0605	105.398	86620.6	63320.6	61620.1	61907	59931.3	59814.7	55329.6	51218	48132.6	56149.3	63429.1	105222	65327.4	77993.4	87330.7	83954	90691.1	36457.7	78252.7	56943.6	61741	19598.1	21297.8	17007.9	18041.8	11492.1	12721.1	18873.8	17106.8
144					Unmapped	86.0717	156.258	63310.2	54409	53544.4	53469.9	52837.7	60051.9	62608.2	58125.4	65361.9	66357.8	65946.6	59200.5	67725.8	65426.9	69886.8	81323.8	86921.6	50537.9	65392	49096.5	65338.5	21351.6	20514.6	23019.6	23075.1	23773.1	24347	25721.5	21001.3
171	L-Alanine	0.9999			MS2 forward	90.0558	328.24	558648	523853	523896	481522	487944	607639	484905	511212	603984	554330	474174	438446	557896	379338	359796	522843	402326	568595	502120	552107	539812	481854	396328	454186	521943	493304	442968	517473	461135
197					Unmapped	94.0653	274.207	41503.3	33703.4	35894.8	34214.7	30274.8	29930.7	49234.8	41274.3	38209.5	36999.3	41051.7	39456.3	46305.5	47798.4	47872.9	48138.2	57314	27823.8	37435.9	29636.1	39578.8	26598.9	14779.9	17476.1	10465.8	11782.1	12156.8	12119.4	16774.5
203					Unmapped	95.0242	194.038	28497.3	26399.4	27242.8	25611.8	25723.6	32598.6	26760.9	26184.1	21999.7	41157.6	34769.3	32550.2	31722.8	34109.5	40876.4	44627.3	37252.2	24541.8	28638.1	33314.7	21001.9	30914.7	16024.8	30157.3	31407.9	26676.7	27803.3	29013	34770.3
219	2(1H)-Pyridinone	0.49205			MS2 reverse	96.0464	26.065	16788.1	16395.4	16225.8	15071.3	16200.2	28106.3	12062.9	22880.1	25219.3	8701.31	7209.57	9080.16	10380.1	8802.68	9966.88	11948.5	18495.7	17072.4	19165.9	16529.1	15251	6865.54	3160.3	955.975	1000.66	1208.05	1561.77	903.688	975.755
261	5-Aminopentanoic acid	0.6086			MS2 forward	100.076	218.181	11187.6	9780.8	9217.95	8489.34	8879.29	5623.34	19270.1	4462.59	4048.18	20938.8	39279.6	43299.6	5184.3	14263.9	6352.28	16592.1	5677.66	4251.19	12296.5	4053.65	4198.48	3832.72	3701.33	3153.17	3442.1	3585.4	3617.23	3613.42	3330.16
273	DL-2,4-Diaminobutyric acid	0.8245			MS2 forward	101.071	360.733	24997.6	23912.5	23112.2	22749	20741.4	17852.5	25223.8	24545.8	22825.5	29675	31858.3	26346.6	31027.1	25375.9	25092.7	30172	24844.3	22470.5	25837.1	23290.9	22440.8	25692.7	15568.7	24784.6	23984.8	24579	22569.9	25053.4	26209.8
281	3-Butynoic acid	0.3404			MS2 reverse	102.055	375.539	19843.4	17024.8	17097.8	17172.8	15634.3	21948.3	17598.8	15969.5	16335.1	18680.9	18366.9	21845.4	16869.8	18849.3	17939.4	19617.1	16986.2	18551.6	23491.6	20052.1	16038	15955.8	12603.7	18420.3	23812.3	20093	17007.2	19418.4	18371.4
288	Betaine aldehyde	0.9807			MS2 forward	102.091	336.053	76194.1	74392.5	70354.7	74283.7	67772.5	61140.7	54956.4	54132.2	47638.1	64478.5	53316.6	50344.2	45599.7	50457.7	42393.9	62346.1	39969.4	70678.5	44425.1	42196.2	52461	85304.4	77273.6	113271	91067.7	95354.3	112494	106665	124619
289					Unmapped	102.092	306.503	21357.8	20155.9	19120	18128.6	17218.5	13109.5	31504.1	25041.5	17366.3	21701.4	28780.8	18345.7	19483.2	32469.6	36944.1	23098.3	47889.6	4913.18	24592.3	10110.8	18027.7	3481.38	1062.48	3214.45	2388.96	2406.42	3691.79	3452.08	3289.43
296					Unmapped	103.039	336.044	108895	108409	95679	103600	103620	87294.6	77793.9	80671.9	65026.1	91391.5	76750.9	69518.5	70101.3	72590.9	58360.9	85677.3	54726.2	101371	64728.3	64910.6	77932.4	134022	109880	175674	127698	141211	149337	169890	177167
298					Unmapped	103.055	246.065	91857.5	74681.6	75476.3	73838.2	73251.2	132183	77669.5	73531.7	78038.9	72661.4	69681.8	51524.9	85013.2	49359.4	60989.8	72883.7	63116.7	98016.3	76921.9	101396	78656.1	68408.2	46518	81943.9	85824	97191.4	71756.3	73011.9	65641.7
317	Choline	0.611			MS2 forward	104.107	366.209	107903	97824.3	90691.6	93199.3	93351.2	155979	98834.6	84251.6	117277	81881.6	105153	135015	110688	113725	118034	107018	97989.9	104394	107734	93664.3	91059.5	102940	33393	91297.5	109148	91852.6	116009	123576	131761
318					Unmapped	104.108	264.358	6.68858e+06	5.95724e+06	6.02617e+06	5.72262e+06	5.81353e+06	8.47784e+06	5.37394e+06	4.0148e+06	4.03317e+06	5.13048e+06	6.56216e+06	7.85383e+06	6.29588e+06	7.08239e+06	7.03634e+06	6.40079e+06	6.4173e+06	5.0385e+06	6.61674e+06	5.65601e+06	5.63481e+06	5.52022e+06	3.75045e+06	6.19831e+06	6.11553e+06	5.8639e+06	6.26805e+06	7.41166e+06	6.31111e+06
328					Unmapped	104.993	345.701	618400	523121	503641	479339	468005	489644	564711	537168	528774	585813	530440	545988	559358	528771	593569	570245	554239	480453	542496	582950	445805	454512	427725	466855	509628	469301	475418	501328	468841
329			Ethyl maltol;Furfuryl acetate;Ethyl furoate;Ethyl 3-furoate;2,3,5-Trihydroxytoluene;Gentisyl alcohol;2,5-Dihydroxybenzyl alcohol;4-Hydroxymethylcatechol;3,4-Dihydroxybenzyl alcohol;2,4,6-Trihydroxytoluene;2-Methylphloroglucinol;2,4,5-Trihydroxytoluene;Ethyl maltol	-2.45702624507407;-2.45702624507407;-2.45702624507407;-2.45702624507407;-2.14213340785548;-2.14213340785548;-2.14213340785548;-2.14213340785548;-2.14213340785548;-2.14213340785548	MS1 mz matched	105.033	177.001	198392	175903	156799	146055	133861	83917.2	194619	286191	259162	169550	334039	169177	353421	271557	417747	211825	408132	58629.8	292401	80718.5	102659	21007.1	7704.29	27597.7	120.452	7610.35	12331.2	13611.5	16304.2
349	L-Serine	0.9849			MS2 forward	106.05	366.819	21892.1	16747.7	14746.8	13000.4	16982.9	24333.7	12810.2	11467.3	11708.8	16902.1	14479.9	13601.7	13343.7	10893.3	12313.9	12781.8	5442.22	13497.7	10033.8	16885.4	11434.3	22050.6	17110.2	16290.5	16881.3	15632.9	15516	23468.8	28176.9
353	Diethanolamine	0.43115			MS2 reverse	106.086	285.793	18951.9	18813.8	17971.1	15499.2	17697.1	24690.9	26828	21268.9	15077.6	25910	24766	46505.3	22163.5	39382	45223.4	28572.4	53162.7	9506.43	20321.5	14108.8	32045.3	8346.65	3159.8	5237.96	3047.86	3927.92	4728.12	3533.46	4756.16
371			Taurine;Taurine;2-Aminoethanesulfonic acid;Aminoethylsulfonic acid	2.68928451901072;2.39971779315351	MS1 mz matched	108.011	276.847	21767.6	18592.7	16171.4	16626.8	16617.5	17313.5	24137.7	13529	13472.6	17772.5	17531.1	24646.1	24963.5	15369.7	16452.5	26877.7	14871.9	23324	21206.7	14482.9	22528.9	11991.3	15995.9	17425.4	23461.8	23437.1	19039	19512.1	16560.5
372	Nitrosobenzene	0.6069			MS2 forward	108.044	87.966	62975.7	54612.3	53917.9	52231.8	50843.8	51626.2	30883.1	33795.6	76158.9	8948.76	37358.8	20242.6	99913.8	31131.1	39033.1	40049.5	75099	58212.8	171146	27504	61344.9	53861.4	12389.9	46343.1	27500.6	30782	23772.5	47397.4	28971.6
404	4-Aminophenol	0.9368			MS2 forward	110.062	25.867	62538.2	57834.1	56166	50833.7	53785.5	55456.7	59130	60371.7	48740.6	69877.1	79179.4	53940.2	74411.2	80998.7	86665	97424	129356	31949.2	55733.5	30998.7	44496	11991.3	8540.5	6544.23	5383.91	1666.31	3741.39	3257.37	4847.56
406	Imidazole	0.49915			MS2 reverse	110.071	294.95	16858.9	14657.5	13540.2	14044.2	13456.7	12718.7	20698.3	17440.7	31408.6	14036.2	14835.5	12729.6	10148.9	15955.3	13885.7	17066.5	14322.2	19008.6	11029.1	10573.3	15044.9	12626.5	13946.3	12712.2	11650	16635.1	13812	11476.5	7295.52
414	Pyrocatechol	0.7203			MS2 forward	111.044	40.431	5977.06	4471.79	3863.7	3973.64	5390.64	5357.28	6943.29	4723.27	4717.57	3071.02	4188.31	2732.06	2155.94	5611.28	1637.15	3197.16	3761.94	5916.96	3114.85	3413.72	4443.44	7850.92	4592.09	2091.45	1895.25	2348.4	2283.82	1941.16	1749.45
415	Acetoin	0.48325			MS2 reverse	111.044	128.194	2603.78	1286.85	2141.25	1428.42	2060.15	4479.85	1311.92	1339.62	2100.37	3883.03	1482.83	3030.45	1074.46	2442.82	2387.67	3536.44	4625.11	1252.17	1416.45	3009.42	2071.72	1341.63	787.439	4393.1	4269.96	4787.76	2941.49	4918.22	5343.34
424					Unmapped	111.092	35.697	15110.4	12929.9	13119.6	15156.5	13925.3	13047.9	16914.8	14930.3	18894.1	9827.84	21773	13065.7	10873	21880.2	13382.8	14309.5	24412.8	11848.7	11563.7	8863.61	12582.4	17085	16462	17620.1	11299.4	20273.5	25186.6	14653.8	12556.4
430	Cytosine	0.9942			MS2 forward	112.051	194.038	1.61621e+06	1.39955e+06	1.40209e+06	1.46547e+06	1.48607e+06	1.94899e+06	1.57337e+06	1.12409e+06	1.45867e+06	1.91147e+06	1.38275e+06	1.85281e+06	1.87114e+06	1.70953e+06	2.00831e+06	2.08852e+06	1.53814e+06	1.40261e+06	1.73965e+06	1.47241e+06	1.27759e+06	1.79051e+06	656315	1.55775e+06	1.66179e+06	1.54474e+06	1.76644e+06	1.64517e+06	1.89647e+06
438	Uracil	0.966			MS2 forward	113.034	150.158	16729	13869.1	12615.8	13914	13797.9	1638.85	4430.3	2900.73	4590.49	3078.52	4693.73	9741.63	6878.59	9891.43	14064.4	9107.79	13074.2	5150.27	4578.48	5290.75	4280.18	26477.6	23644.2	56725.5	60809.2	41837.7	44714.6	40129.2	48028.4
445					Unmapped	113.071	376.259	126098	101797	106722	105722	91795.9	88980.5	155621	133058	121175	97409.2	133980	192455	195667	187291	217285	225100	171453	68617.6	121365	122700	114074	89718.3	40856.5	77425.8	73650.5	68757.5	70870.6	69962.5	74347.9
456	N-Acetyl-L-alanine	0.9784			MS2 forward	114.055	262.662	5063.67	4455.87	3988.82	4074.09	4277.17	4090.83	4673.77	6017.45	6426.23	7159.63	4626.96	3625.84	416.532	4368.41	5405.74	5576.12	6887.01	3738.6	4399.75	4321.75	4806.75	2829.87	2511.25	2762.53	2711.84	3075.21	2784.68	3268.69	2852.61
460	Creatinine	0.9998			MS2 forward	114.067	156.21	9.65501e+06	7.90485e+06	8.03175e+06	8.47411e+06	8.22129e+06	8.53965e+06	8.93538e+06	8.51961e+06	1.02547e+07	9.37697e+06	1.03007e+07	8.8412e+06	9.81242e+06	1.03614e+07	1.19507e+07	1.17766e+07	1.45854e+07	7.68879e+06	1.03533e+07	7.1021e+06	1.03469e+07	2.8247e+06	2.79823e+06	2.938e+06	3.23058e+06	3.27307e+06	3.41374e+06	3.20725e+06	2.77079e+06
463	6-Aminocaproic acid	0.7585			MS2 forward	114.091	38.742	56276.7	36355.7	47152.1	46235.8	35560.8	16772.8	86930.5	28794.1	26684.2	45400.2	43980.2	39337.9	26676.5	109652	41718.6	49866.5	37067.9	29128.3	27421.5	29964.1	26363.1	30103.5	27540.9	32913.2	28312.4	26620.9	28902.3	31003.1	27882.9
472	.beta.-Cyano-L-alanine	0.45235			MS2 reverse	115.05	72.769	12536.8	11427.4	10672.4	10374.4	10423.9	12837.8	12795.8	10642.8	7752.5	13902.7	10760.4	12146.2	6366.79	11509.1	12577.9	14143	14748.6	8342.38	15266.3	12519.2	12146.8	4125.6	1091.27	5383.91	4755.5	4308.92	5411.9	4980.24	4426.82
473	N-Methylhydantoin	0.8124			MS2 forward	115.05	161.518	6436.33	5134.97	5652	5692.2	5647.24	7278.06	9324.66	10135.6	7971.28	6972.94	6872.56	5778.35	8838.08	8715	8844.47	94718.7	12846.3	5400.65	32879.3	4580.82	10285	3166.03	44856.2	51168	51581.1	1903.87	1781.32	1395.62	54451.7
480	Ornithine	0.8942			MS2 forward	115.086	376.219	39960.8	36059.1	34554.6	32609.7	30091.2	31254.4	47066.9	45508.3	39177.8	37213.6	44101.6	61421.4	58786	57459.9	65596.9	68052.6	55366.8	24967.1	34961.5	40133.5	38267.3	29356	18754.5	27732.1	24111.3	23505.9	24423	25510.8	25359.2
482	D-Ornithine	0.95			MS2 forward	115.086	199.971	2350.64	2471.65	2550.44	2189.99	2735.86	3041.54	2961.85	2139.09	2433.27	2861.99	3326.29	3645.88	6228.59	4107.48	4620.63	3200.67	4029.92	2661.29	5015.85	2561.16	2784.88	1751.2	716.199	1423.8	1412.6	1879.11	1641.16	1986.39	1575.67
495	L-Proline	1			MS2 forward	116.071	293.054	3.03054e+06	2.71394e+06	2.59708e+06	2.59622e+06	2.58464e+06	2.72362e+06	2.93467e+06	2.13435e+06	1.83934e+06	3.29179e+06	3.25394e+06	3.03951e+06	3.50984e+06	3.01595e+06	2.40251e+06	3.12976e+06	3.30695e+06	2.17098e+06	2.70577e+06	3.15583e+06	2.74208e+06	3.0868e+06	1.4201e+06	2.84853e+06	2.43845e+06	2.73997e+06	2.51428e+06	2.39671e+06	2.88373e+06
523	Guanidoacetic acid	0.8689			MS2 forward	118.061	333.08	20864.5	15477	13851	15068.4	17513.1	15074.9	11336.5	6479.4	6794.02	9275.59	11847.4	15614.1	7963.39	13196.5	15518.2	12917.4	9779.5	15338.6	12888.1	18042.6	9108.3	21398.9	18587.2	35645	19439.8	13559.5	29051.3	27720.5	44186.3
524	Indole	0.7737			MS2 forward	118.067	26.07	4194.25	3908.52	3642.67	4059.87	3823.52	3205.89	4571.28	3746.87	3563.6	4201.42	6194.68	4389.49	4128.96	5605.04	5432.02	5261.99	7938	2167.57	4326.1	2846.69	3302.16	1457.8	5025.32	1668.68	1439.67	1508.76	1269.7	1462.82	1793.04
529	Betaine	0.9879			MS2 forward	118.087	255.386	1.03571e+07	1.0332e+07	9.60352e+06	9.80557e+06	8.77284e+06	6.72031e+06	9.56415e+06	8.33588e+06	6.64659e+06	8.70026e+06	9.17425e+06	1.2086e+07	9.91321e+06	1.06256e+07	1.07314e+07	8.36051e+06	8.80002e+06	5.693e+06	7.12624e+06	9.25429e+06	7.75408e+06	1.32292e+07	8.76487e+06	1.32246e+07	1.12295e+07	1.04864e+07	8.74538e+06	1.0339e+07	1.19387e+07
557	3-Aminobenzoic acid	0.6404			MS2 forward	120.046	26.749	6207.25	6019.32	8039.36	6685.73	7063.1	4574.94	9168.91	6423.82	4521.83	8920.92	8440.68	6406.02	5885.91	8350.73	7738.05	8031.39	10048.6	2236	6986.69	4381.54	5239.16	661.453	875.371	968.96	892.37	695.187	676.121	956.027	880.787
564	L-Threonine	0.9908			MS2 forward	120.065	355.921	17720.7	24185	15764.5	12202.2	14902.4	37286	20763.9	11634.2	20522.8	16917.8	10715.8	9101.79	11522.5	8561.79	11632.7	13296.9	20342	15755.7	29273.8	38186.8	26175	17050.4	17064.5	24754.9	16365.7	15109.5	20338.9	17840.4	13139.9
566			L-Allothreonine;L-Homoserine;L-Threonine;Hydroxyethyl glycine;L-Threonine;2-Amino-3-hydroxybutyric acid;L-Homoserine;2-Amino-4-hydroxybutyric acid;D-Threonine;D-2-Amino-3-hydroxybutyric acid;2-Methylserine;4-Amino-3-hydroxybutanoate;4-Amino-3-hydroxybutanoic acid;gamma-Amino-beta-hydroxybutyric acid;GABOB;L-Allothreonine;L-allo-Threonine;(-)-erythro-(2R,3R)-Dihydroxybutylamide;DBA;D-Allothreonine…	-10.4419481305152;-10.4419481305152;-10.4419481305152;-10.4419481305152;-10.0791041691979;-10.0791041691979;-10.0791041691979;-10.0791041691979;-10.0791041691979;-10.0791041691979;-10.0791041691979;-10.0791041691979	MS1 mz matched	120.065	324.205	11299.8	9146.17	10325.5	9537.85	8607.76	9062.43	17025.5	11495	6755.95	10064.2	11022.3	16757.5	6628.91	18173.5	16383.5	8154.76	12233.3	4807.92	8389.53	8237.99	10172.6	17827.5	7983.25	8962.65	8580.92	7064.36	8057.09	4341.59	4717.72
567	Tyramine	0.904			MS2 forward	120.082	246.084	1.08609e+06	888340	904899	906359	883204	1.62192e+06	860564	902195	952927	837752	827953	615042	1.04674e+06	585298	751206	884284	755271	1.23096e+06	952496	1.21051e+06	990233	826953	468336	956608	1.06044e+06	1.18588e+06	879994	840643	775682
573	Gentisaldehyde	0.8804			MS2 forward	121.028	217.928	18789.5	15873.8	17242.2	16031.4	15522.6	16752.9	24185.7	33191.2	23832.2	13631.1	28199.2	18496.9	29221.7	37677.9	30791.6	34609.3	27470.2	7311.8	34169.2	9141.33	18063.6	5507.26	4606.8	2067.36	2448.77	2938.51	2297.59	2832.26	1959.22
574	Salicylic acid	0.7344			MS2 forward	121.028	40.189	9448.17	13672.9	8665.31	8139.44	11188.8	7690.59	13964.2	17048.6	7307.4	7952.28	11156.2	12080.7	10018.4	15960.9	9304.09	14168.4	14492.1	7010.75	9398.73	9093.27	8155.26	5001.51	3990.42	5502.26	5725.35	5263.88	4711.58	5767.4	4920.27
588			2-Hydroxynicotinic acid;4-Nitrophenol;3-Hydroxypicolinic acid;6-Hydroxynicotinic acid;3-Aminopropanesulfote;3-Amino-1-propanesulfonic acid	14.7956932348555;14.7956932348555;14.7956932348555;14.7956932348555;-9.35047971567877	MS1 mz matched	122.023	123.629	18357	15340.1	15719.7	14785.8	15110.9	10589.7	12742.5	13562.7	28330.5	5859.7	17143.9	8136.79	48686.2	26558.6	19123.3	16255.7	35649.1	8702.16	23579.3	8317.32	16303.3	3831.17	1566.75	1301.12	2064.04	1962.61	565.817	1343.7	753.927
590	L-Cysteine	0.4707			MS2 reverse	122.026	182.638	3877.37	3796.09	3878.08	2902.04	2560.25	1159.92	2985.98	5562.84	4331.98	3113.95	6405.84	3181.43	8104.42	6797.69	7879.1	6774.61	12010.7	1203.84	6627.81	1656.07	3027.34	506.872	0	550.991	579.08	441.16	528.27	499.033	392.637
594	DL-a-Hydroxybutyric acid	0.45745			MS2 reverse	122.081	275.792	10622.2	9810.89	9308.95	10120.8	9804.27	8480.03	5801.75	7201.92	8732.85	7583.07	8284.33	6234.26	8538.48	4966.92	6105.76	4609.6	6809.8	8871.41	6648.56	12918.3	5138.49	8562.38	12464.1	8640.92	10998.8	10893.8	8918.64	8632.35	9119.83
599	Glutaraldehyde	0.7891			MS2 forward	123.044	286.372	44294.7	34943.8	39361	40247.8	36359	35923.6	44375.1	29883.4	41487	25746.1	31760.4	38111.2	62052	29929.7	34890.5	50902	31769.5	41568.8	31392	44310.9	29685.7	56277.5	38779.3	43439.5	34901.7	46714.5	37988.4	52439.4	50679.7
601	Nicotinamide	0.999			MS2 forward	123.055	52.079	646513	661547	565356	567538	503570	1.54144e+06	91051.7	104280	453460	167757	205138	402922	663141	260947	148515	221886	40790.3	429004	410609	195494	190588	888712	621797	431517	590615	670589	429078	760472	718423
613	Picolinic acid	0.4986			MS2 reverse	124.039	312.945	10993.8	8292.23	7109.4	6928.26	7789.89	26383.8	7014.38	6095.24	9824.6	6846.92	6490	5089.74	5155.57	6027.94	10859.2	14114.4	24727.8	7698.22	15848.1	8406.84	6829.39	16524.9	9721.43	7754.97	8158.68	6677.78	8327.68	9396.78	7499.31
615	4-Pyridinecarboxylic acid	0.4131			MS2 reverse	124.042	42.946	42094.4	35532.5	35494.7	30895.6	34085.8	24302.1	31425.3	40715.9	38893.7	42151.4	46519.7	53112.6	53115.3	78366.4	86812.4	80773.7	159121	16310.7	7067.52	19057.3	35618.4	2739.49	2059.98	2431.4	2946.94	3461.33	1962.38	3868.38	2693.56
623					Unmapped	124.086	276.499	50930.5	41750.7	43477.2	40196.1	42391.8	45484.9	44792.7	52699.1	85150.5	47289.7	43271	31028	36171.1	56207.3	45884.4	58386.9	47770.8	66746.9	46958.8	32876.2	47271.5	94277.9	30344.6	32305.6	21646.8	45665	16993	15600.8	50811.8
646	3-Methylhistamine	0.7275			MS2 forward	125.096	64.1635	41192.9	50403.3	47360.8	45187.2	32708	25773.8	38628.5	33801.3	33799.9	74997.1	43734.4	14698.8	23565.9	32778.7	26829.3	79099.2	45121.3	34311.4	20019.6	42370.6	28722.5	21036.4	11377.1	92577	60791.2	77413	46154.5	96084.2	63848.6
651	Taurine	0.9962			MS2 forward	126.022	276.861	386560	321223	275482	287246	290043	314403	421384	228605	236842	321038	295597	448803	438955	251421	313681	500892	269029	413985	378035	272502	385943	205637	286612	344794	463765	462295	375908	375618	316716
656	DL-2-Aminoadipic acid	0.46275			MS2 reverse	126.055	117.368	12823.7	10836.7	11768.8	10609.6	10003.5	13105.6	10170.9	11332.1	11908.9	10168.7	10714.2	10363.4	12109	9023.34	9921.21	12052.6	10509.9	9346.17	11719.2	8639.81	14201.9	3718.12	4778.47	4114.97	3506.23	3872.66	4159.74	4555.57	4693.2
659			N-Ethylmaleimide;N-Furfurylformamide;3-Hydroxyaminophenol;3-Hydroxylaminophenol;Aminohydroquinone;3,6-Dihydronicotinic acid;4-Aminocatechol;4-Amino-1,2-benzenediol;3,4-Dihydroxyaniline	18.3929812382882;18.3929812382882;18.3929812382882;18.3929812382882;18.3929812382882;18.3929812382882	MS1 mz matched	126.055	31.867	30224.6	26751.8	27488.3	27251.2	25496.8	17151.1	23906	43293.5	35181.6	21881.3	18158	10734.4	21853.1	23201.1	17350.1	28438.8	34979	15644.4	23941.5	20231.6	32395.4	3288.97	669.353	1958.1	2273.63	2054.95	2565.66	2023.84	2314.65
661	5-Methylcytosine	0.9524			MS2 forward	126.066	214.766	126507	114852	110741	110094	106918	88505	105294	84069.6	73494.3	124238	78082.6	98815.4	73442.2	87390.7	98050.3	88887.6	93461.2	95750.4	93552	89858.4	88213.2	145527	116037	160926	145079	146000	128186	157038	138818
674	Larixinic Acid	0.9756			MS2 forward	127.039	36.742	26207.5	24063.9	22094.8	21831.1	25165.2	18678.8	21094.6	38436.3	15731.4	24034.9	36714.4	30410.7	31882.4	32473.6	24510.4	107697	47811.6	5889.9	22915.2	6158.03	24699.2	7333.4	3689.49	1836.27	1740.2	2363.88	2584.09	925.246	1488.69
680	Imidazoleacetic acid	0.9979			MS2 forward	127.05	310.387	43450.7	39403.4	36006.7	34018.9	34037.5	29876.4	39129.3	41080	42639	30684	32381.5	36453.4	40068.1	39532.9	31230	36636.9	73561.9	33089.2	43163.2	48272.8	43840.8	28196.2	30826.5	52793.2	45951.7	26390.1	39398.7	24888.5	28897.8
681	Thymine	0.9002			MS2 forward	127.05	73.71	11783.2	9954.01	9233.05	9668.55	8828.05	8456.31	8412.37	12153.2	10605.7	10161.1	12035.6	10210.4	22712.9	11843.3	12745.2	16443.7	14883.8	7096.12	14917.7	6701.56	11377.4	3399.91	8938.26	3174.39	2765.96	2790.89	3251.01	3028.07	3266.07
708	Crotonic acid	0.43875			MS2 reverse	128.07	312.534	13391.9	11185.4	11888.2	11583	10139.9	14242.8	13460.9	16473.7	15746.9	11723.8	12881.2	13832.3	13436.4	15294.7	14862.8	17198.7	21062.9	12066.5	14389.6	12222.4	20155.1	8292.7	6980.19	6057.17	7096.22	6909.99	6895.3	8743.71	6940.44
730	Monomethyl glutaric acid	0.45975			MS2 reverse	129.054	257.287	1416.33	2824.57	2701.14	1940.95	2554.86	1779.63	3307.12	2834.32	2814.18	2754.11	2875.43	2568.19	3478.71	2992.43	2725.4	3120.21	2453.95	2833.56	2910.02	1899.03	2534.85	1027.36	280.133	983.346	1448.2	2046.24	1826.82	1073.05	971.232
739	L-Lysine	0.8891			MS2 forward	129.102	221.481	6882.31	5606.42	5757.01	7465.83	6422.15	5493.85	7352.5	7338.9	7070.01	6524.63	8179.67	7640.56	10266.5	7963.93	9173.27	9312.75	11705.5	5020.74	8070.2	5316.2	6919.41	4367.82	3570.75	4278.39	4011.61	4290.35	4539.02	4130.88	4182.42
754					Unmapped	130.065	176.983	412806	329672	278792	263252	271694	146000	725736	576965	244684	480182	743931	809419	1.13524e+06	653354	632181	1.03087e+06	368445	122013	908570	83008.7	163013	33428	69952.8	47721.9	24889.5	36077.6	24600.3	36441.9	12786
761	D-Pipecolinic acid	0.9999			MS2 forward	130.086	288.207	193121	161177	157090	148968	150795	158336	221015	200459	208608	200286	236404	183195	171868	250962	234264	344727	253086	127897	286343	131404	238244	92155.1	89790.1	66908.6	53456.7	74389.5	70803.3	72844.6	81056.5
772	Phenyllactic acid	0.3831			MS2 reverse	131.048	246.116	12244.8	9684.91	9709.85	9517.72	9290.44	16864.5	9990.9	9365.16	10599.4	9463.2	8416.9	6852.67	10630.9	6461.15	8312.43	9320.92	8558.31	12197.9	9759.54	12634.2	10441.6	8274.84	6823.58	10665	10891.6	11336.7	9065.64	9646.52	8550.46
794	Ethyl hydrogen malonate	0.4271			MS2 reverse	132.044	83.7205	36650.7	25485.2	29664.2	30382.3	27615.1	26192.2	20779.8	20607	18590.9	21380.1	23881.5	19768.1	19715.6	21583.9	2905.02	27130.2	28364	21934.7	20288.2	7833.08	16607.2	42089.2	34529.5	54538.1	59615.8	63654.3	39206.7	42079.5	36669.4
796	Hydroxyproline	0.8527			MS2 forward	132.065	405.633	18009.6	13123.3	16571.2	15980.9	14968.9	18292.8	18272.6	23887.8	16336.3	14346.5	18713.7	28662.9	22510.7	22366.5	26345.5	19235.2	27585.3	13945.8	11257	23854.6	19926.3	15429.8	9126.97	15219.9	8068.81	5593.42	9184.63	14286.4	12659.8
802	Creatine	0.9743			MS2 forward	132.078	328.239	1.40903e+07	1.2385e+07	1.2458e+07	1.20011e+07	1.2327e+07	1.43486e+07	1.06853e+07	1.2146e+07	1.4122e+07	1.30203e+07	1.06557e+07	9.47955e+06	1.36131e+07	8.55733e+06	7.44201e+06	1.26053e+07	9.18138e+06	1.41849e+07	1.23402e+07	1.22251e+07	1.31048e+07	1.13798e+07	9.06603e+06	10656828	1.24039e+07	1.16011e+07	1.05684e+07	1.18224e+07	1.09281e+07
804	3-Methylindole	0.8377			MS2 forward	132.08	36.8995	11442.9	10456.4	10361.4	10253.6	9980.01	6201.42	1047.02	16066.9	22027.9	7563.7	17252.4	8427.89	12687.2	23580.8	23933	8256.02	26185.3	14897.8	12629.3	22343.7	8948.31	3966.86	2356.5	2909.26	3066.83	3380.68	3561.76	3708.09	3006.5
805	Butoxyacetic acid	0.3332			MS2 reverse	132.076	354.503	217942	205089	203392	167618	174821	124234	145670	149442	364957	198492	148101	140206	291280	80095.1	82192	210410	90321.6	311679	215825	56945.8	309877	149040	141432	105669	153585	144499	90631.5	139190	90663.9
808	L-Leucine	0.898			MS2 forward	132.102	251.326	311685	262527	246563	238902	235721	367975	278845	272366	369839	312449	254273	215525	401393	204062	242175	309664	308662	266685	332516	280353	263564	176956	100383	229270	219243	231292	182976	183577	189483
823			5,6-Dihydro-5-fluorouracil;5,6-Dihydro-5-fluorouracil;5-Fluorodihydrouracil	-17.0487028256342;-17.0062900702664	MS1 mz matched	133.031	271.047	64333	50231.9	49834	51514.2	50798.5	70474.9	40752.9	45702.7	41933.9	46958.4	42958.4	36169.6	42028.5	34063.6	38683.8	53696.6	49568.3	62136.4	46600.6	69591.8	50205.2	52238.1	50143.6	63814.1	62102.3	82438.9	56402	63988.2	60950.8
830	L-Asparagine	0.8473			MS2 forward	133.06	369.319	10530.3	10841.6	7114.94	7343.86	9758.03	14485	23661.2	8168.64	15747.2	8723.18	17629.5	8800.21	19947.8	14753.4	12607.7	18649.4	9222.93	16841.7	14042	20814.5	9227.43	9262.38	10676.9	18024	17180	20270	16616.7	8336.65	13281.9
831	3-Ureidopropionate	0.3052			MS2 reverse	133.06	295.745	3903.8	3118.21	3077.79	3291.6	2825.15	4936.14	4979.74	2905.96	3418.35	3069.67	2722.65	3057.84	3365.01	3514.09	2952.95	3381.89	4412.23	3490.43	3937.74	2217.58	2729.24	2099.87	2144.89	2237.11	3240.29	2384.44	2571.86	3593.73	1852.64
849	D-Aspartic acid	0.9556			MS2 forward	134.044	381.553	6431.41	5560.19	5750.01	9331.66	5317.58	8256.51	6814.04	5657.54	5566.31	4746.61	6231.08	8165.15	5350.53	7247.13	7996.03	6738.26	5137.61	5131.13	8130.25	11424.6	5701.31	4617.73	4543.83	3284.36	4914.43	4241.77	3885.96	5139.8	3928.36
852	Oxindole	0.913			MS2 forward	134.06	227.367	12612	10093.9	10468.2	9468.12	9409.52	3510.84	16662.4	10965.6	6619.22	11721.3	21498	14334.2	16007.3	29681.5	15428.9	28824.5	41438.2	2450.02	14390.9	2493.62	6338.93	2965.93	864.12	1251.85	1640.74	2019.52	1298.74	1888.5	1314.06
856	Methyl acetoacetate	0.4979			MS2 reverse	134.08	328.239	46636.4	38801.8	37746.9	37186.7	37575.5	48262.1	38994.7	54347.4	74915.8	70942.4	61162.2	60311.1	42976.9	25911.1	25421.9	40826.3	31103.3	42727.6	68152.5	38324.9	39602.2	55069.2	26855.4	37558.7	38287.5	37002.3	32557.8	41386.4	38834.1
859	Glycerol	0.409			MS2 reverse	134.08	354.449	4275.49	3582.2	3598.95	3508.03	2946.99	3340.97	7149.04	4554.42	3965.57	5550.72	4869.39	5197.36	4076.41	5804.29	6517.16	6654.59	9047.47	2289.74	4194.57	2990.99	3755.1	2125.75	1611.98	1226.26	1238.53	1454.55	1146.08	1392.2	1322.52
866	Caproic acid	0.34825			MS2 reverse	134.117	295.452	4732.11	3924.55	4001.58	3837.32	3983.1	2895.49	13898.3	14773.8	13607.9	13057.2	11048.4	4089.61	13189.5	4801.69	12782.7	20316.5	16009.9	12211.4	14952	2800.34	32205.3	5620.82	4025.89	5375.53	3048.61	8869.19	2625.23	2358.17	5528.06
884	L-Threonate	0.3364			MS2 reverse	136.039	87.91	1.05293e+06	1.01732e+06	987734	943125	895901	966625	483124	552125	1.48254e+06	104355	568458	292841	1.91654e+06	497277	641127	677535	1.36848e+06	1.10748e+06	3.42986e+06	437395	1.14589e+06	997125	160812	798894	392889	550812	378179	843686	474108
889	Adenine	0.9754			MS2 forward	136.061	146.882	23212.4	16617	15981.3	14851.1	14786.9	17020.3	20604.8	16010.5	12045.3	18122.5	17419.5	18224	10726.6	20173.5	17637.9	16338	36365.3	12957.2	19861.4	14753.1	12897.1	12262.6	9381.31	16109.6	21159.2	14501.1	13296.9	12024	13416.3
890	Dopamine	0.9383			MS2 forward	136.075	285.809	135835	100922	113260	111598	106794	78456.2	126043	89785.3	123985	71056.4	94323.2	93681.1	183664	66509.5	104214	122092	94670.8	99452	90715.8	128875	72863.7	159391	100998	131897	94528.4	138756	99448	131350	138170
898	Hypoxanthine	0.3568			MS2 reverse	137.042	87.952	60524.3	55644.8	54403.8	52026.4	50237.1	52750.2	30579.9	34385.8	76488.4	8306.39	38849.6	20204.4	99820.6	30946.1	39439.8	38911.5	76184.8	60199.2	172998	28344.7	60637.8	52175.4	11544.6	46683.5	25632	33096.5	23629.2	49485.4	28619.1
902	Phenylacetic acid	0.8307			MS2 forward	137.059	33.8935	6047.43	6287.88	7982.87	5999.19	3710.12	8175.64	7954.32	5971.21	4597.75	8353.6	6297.27	7089.39	6768.21	6688.35	8576.79	8704.2	12311	5577.06	7368.31	8636.14	5783.4	8116.87	862.4	1731.97	4414.53	4968.57	8576.43	9768.77	3884.75
904	1-Methylnicotinamide	0.8352			MS2 forward	137.07	271.32	2937.16	2381.52	2013.31	1867.38	2747.22	3413.48	2750.39	2335.84	2561.09	3344.62	2559.95	4087.39	1405.45	2450.66	2970.34	3403.08	7042.2	2330.88	2760.83	2555.98	2990.74	2317.59	1609.76	2120.9	2177.4	2296.22	1876.3	1867.07	2132.52
918	Anthranilic acid (Vitamin L1)	0.6015			MS2 forward	138.056	274.198	5.91308e+06	5.07611e+06	5.09557e+06	4.9516e+06	4.55571e+06	4.11435e+06	6.64754e+06	6.47935e+06	5.73347e+06	5.57126e+06	6.30871e+06	5.47286e+06	6.57736e+06	7.38342e+06	6.94674e+06	6.85116e+06	8.42111e+06	4.23502e+06	5.73467e+06	4.22195e+06	5.93583e+06	3.81395e+06	2.07254e+06	2.56842e+06	1.2965e+06	1.60402e+06	1.7073e+06	1.49248e+06	2.31993e+06
937	Nicotinamide N-oxide	0.9571			MS2 forward	139.05	144.626	12771.4	10474.5	11057.8	10745.1	10030.7	6704.19	6744.4	4591.45	11372.8	2413.46	10673.2	10804.3	28565.5	17881.6	11154	21772.6	12620	6441.18	46999.8	13485.9	9719.95	15984.3	6460.09	4766.75	11728.7	17943.2	4711.72	6307.33	4968.43
940	Urocanic acid	0.882			MS2 forward	139.05	179.393	3883.64	2985.5	4795.28	3653.47	3401.79	2109.05	4713.52	7990.98	12360.8	5542.47	3618.33	2373.34	8728.74	4721.18	4580.04	6538.38	8778.3	3531.34	7276.32	3649.79	7962.92	1107.41	713.246	1610.59	1913.49	1367.31	1917.35	1364.55	2335.22
961			Betaine;Amyl Nitrite;Norvaline;Vaporole;5-Aminopentanoic acid;L-Valine;N-Methyl-a-aminoisobutyric acid;L-Valine;2-Amino-3-methylbutyric acid;5-Aminopentanoate;5-Aminopentanoic acid;5-Aminovaleric acid;Betaine;Trimethylaminoacetate;Glycine betaine;N,N,N-Trimethylglycine;Trimethylammonioacetate;D-Norvaline;D-2-Aminovaleric acid;D-2-Aminopentanoic acid;L-Norvaline;L-2-Aminovaleric acid;L-2-Aminopent…	0.182782598978764;0.182782598978764;0.182782598978764;0.182782598978764;0.182782598978764;0.182782598978764;0.182782598978764;0;0;0;0;0;0;0;0;0;0	MS1 mz matched	140.068	255.364	152622	129332	126966	136358	120294	84204.2	121394	113679	94103.8	103379	126084	169182	139469	151702	157852	113166	116773	75916.2	108328	133026	120736	184081	114958	167796	144010	136427	115865	133521	153854
980					Unmapped	141.066	284.57	466865	432652	495178	416946	537938	959638	560543	589558	431034	758568	474391	774560	340825	815362	743653	1.48383e+06	1.08107e+06	639177	733982	326770	722363	142034	80519.2	59082.5	123219	134794	126038	179237	104159
1021	4-Hexen-1-ol, (E)-	0.651			MS2 forward	142.122	202.565	4405.73	3625.94	3906.71	3635.85	3672.92	3916.78	3223.41	3290.3	2760.8	4933.87	2110.44	2372.05	3584.46	2399.7	5301.38	3695.03	2423.46	2367.46	4689.18	5574.81	4022.36	5543.38	2339.96	2612.02	3533.84	4820.85	5286.26	4209.75	6341.25
1033	Pimelic acid	0.3405			MS2 reverse	143.07	105.333	24305.5	19339.8	18164.4	17231.9	16327.2	14218.5	14505.4	6852.27	7720.47	11211.9	9723.36	14308.6	11698.4	14776.8	13721.8	12987.9	12301.9	11980.5	15746.6	20175.5	10730.5	6328.39	2572.25	20982.5	32880.3	25482.3	21818.1	50831.5	30026.4
1036	1-Aminocyclopropanecarboxylic acid	0.5			MS2 reverse	143.082	316.071	507594	418314	392786	396931	375578	210623	549326	419347	474231	979382	287507	554984	517045	896874	429831	846887	573339	137141	1.51448e+06	276875	1.53866e+06	221428	175384	210155	574715	516851	177939	246522	276757
1043	N6-Methyl-L-lysine	0.9658			MS2 forward	143.117	341.143	17887	18538.3	19094.9	17471	18307.3	14351.9	17965.4	20179.8	76014.9	17486.9	11765.5	32792.5	21858.1	15099.9	12840	30811.5	16939.4	51203.3	22348.4	16761.3	40376.6	22085.9	23784.7	1963.49	14063	11602.6	4219.79	5341.05	8771.93
1064	1-Aminocyclohexanecarboxylic acid	0.4313			MS2 reverse	144.101	338.282	26692.7	30149.8	33880.3	30132.4	27474.2	21981.5	28840.2	46519.1	58484.5	21038.7	43296.3	72331.3	50834.7	54819.8	59423.3	77789.5	48631.9	22225.2	48680.2	28113.9	66952.3	17698.1	19434.9	8389.69	17894	11027.2	9560.66	9379.12	9810.86
1073			Nitrosylsulfuric acid;Selenite	-12.1520940463235;-17.3285380542728	MS1 mz matched	144.985	345.701	324732	292767	280145	272203	261443	271178	299177	299889	293683	314088	285268	294648	293905	286417	305570	301055	294748	264213	284844	306872	248124	252548	244457	263452	281335	261733	264654	275393	251995
1077	L-(-)Sorbose	0.6003			MS2 forward	145.049	286.982	198212	164287	160182	164345	148675	152505	138461	148846	157266	165122	106703	110529	142021	117339	106900	121327	85598.1	159588	132120	127816	145545	169864	170810	218502	262352	180138	185952	203354	214809
1078	D-Mannose	0.6394			MS2 forward	145.049	182.878	2829.32	2063.62	2519.7	2122.93	1801.04	3424.96	2636.98	2317.44	2923.45	1627.86	1676.7	1761.78	4297.61	1865.13	1873.57	2198.8	2542.62	1792.14	2125.59	1941.19	3199.9	856.264	3468.91	2229.43	1603.38	1327.85	1641.21	2456.54	1851.17
1092	N-Acetylcadaverine	0.4908			MS2 reverse	145.133	52.444	5567.15	6129.94	6442.63	6021.52	6424.58	4610.95	17218.9	4087.84	3052.83	13549.4	23036.6	21188.7	5396.72	15958.2	4309.77	11009.9	3386.91	3767.32	7962.44	3006.11	3152.57	3472.03	6120.26	4070.56	3872.83	4251.13	2531.5	4933.68	3735.32
1097					Unmapped	146.026	212.548	17068	14376.9	15031.4	15152.2	15494.7	5849.15	10882.6	15439.8	11616.4	10953	14681.7	14673.7	12108.2	13159.2	20410	14818.7	8702.5	19810.4	11650	13755	12401.1	10189.3	4819.01	20779.7	13620.5	19437.9	21015.4	28854.8	14385.5
1101	DL-O-tyrosine	0.3042			MS2 reverse	146.059	246.813	30990.6	25719.9	26395.1	26229.3	25007.9	27253.1	12575.2	16195.2	19253.3	14255	14692.4	12266.1	20751.1	11670.7	14959.6	17215.5	14637.5	30269.4	16844.4	32382.8	14727.4	49655.8	40080.8	62624.7	65114.2	75281.1	50256.8	48850	42202.5
1102	Oxyquinoline	0.6621			MS2 forward	146.059	44.905	13258.5	15817.7	13126.5	14443	12732.7	14600.9	9062.81	18832.2	15944	16931	14454.7	13092	12182.5	15792.1	15389.6	24745.8	54946	10777.4	11086.8	9466.47	11819	25686.5	13683.5	26155.1	9431.9	12710.5	19068.7	15210.1	20641.8
1105			2-Keto-6-aminocaproate;N-Butyrylglycine;(S)-2-amino-6-oxohexanoate;(S)-5-Amino-3-oxohexanoate;Allysine;N-(2-Carboxymethyl)-morpholine;Isobutyrylglycine;4-Acetamidobutanoate;4-Acetamidobutanoic acid;L-trans-5-Hydroxy-2-piperidinecarboxylic acid;Methyl aminolevulinate;L-cis-4-(Hydroxymethyl)-2-pyrrolidinecarboxylic acid;4-Acetamidobutanoate;N4-Acetylaminobutanoate;6-Amino-2-oxohexanoate;2-Oxo-6-ami…	21.415293485843;21.415293485843;21.415293485843;21.415293485843;21.415293485843;21.415293485843;21.415293485843;21.415293485843;21.415293485843;21.415293485843;21.415293485843;21.415293485843;21.3684198190662;21.3684198190662;21.3684198190662;21.3684198190662;21.3684198190662	MS1 mz matched	146.081	312.403	124510	100049	107606	96955.1	95249.6	149693	129353	173393	153218	113340	117769	140655	135439	147789	149870	192669	255641	94368.1	147324	109038	208739	44551.7	25529.1	27579.6	40268.6	38452.3	30132.4	41246.6	36796.4
1106	4-acetamidobutanoate	0.8218			MS2 forward	146.08	261.418	2935.06	2853.54	3094.28	2927.4	3447.26	2920.62	6485.52	5821.03	5094.43	5576.98	4194.39	3338.41	3792.95	3574.63	3318.66	4858.78	5166.11	4979.54	5580.39	2509.85	4875.15	3492.72	4110.6	3581.4	3689.51	4770.64	3108.58	3052.91	2597.33
1107	4-Guanidinobutyric acid	0.9689			MS2 forward	146.092	338.828	531141	669386	786299	636405	638966	467180	914032	1.05493e+06	1.13622e+06	612702	879845	1.21789e+06	2.15569e+06	1.18986e+06	1.38948e+06	783431	1.2439e+06	508617	1.8244e+06	615077	1.33591e+06	388607	251943	172857	164132	213615	235181	148013	252863
1111	(3-Carboxypropyl)trimethylammonium cation	0.9422			MS2 forward	146.118	357.882	373512	308069	290462	309985	309917	359596	190781	213500	279766	280318	230172	233622	344523	215934	200474	256698	175635	361024	286374	214682	309476	399879	287879	698733	362376	365822	588219	500481	749957
1128	L-Glutamine	0.9977			MS2 forward	147.077	361.229	1.02405e+06	1.03431e+06	975935	985426	774541	897162	1.10026e+06	916140	832038	1.38939e+06	1.26649e+06	1.03844e+06	1.20234e+06	932197	976956	1.23054e+06	1.02953e+06	783139	1.11856e+06	981867	1.03508e+06	880108	535155	899206	1.06807e+06	1.09319e+06	794905	1.05972e+06	996798
1142	L-homocysteic acid	0.4982			MS2 reverse	148.003	277.342	7784.84	4811.73	5056.43	5419.34	4862.97	4158.07	7468.75	4804.38	5728.39	4628.45	5025.37	5708.46	7579.62	4132.66	4797.43	6338.25	4383.35	5761.86	5724.74	5685.75	4988.98	6073.2	4899.23	7284.88	7335.18	6833.46	6716.83	6969.11	6185.58
1145	Citramalic acid	0.3855			MS2 reverse	148.039	40.749	47118	41481.8	40996.8	42635.6	37625.4	55003.7	46054	55068.4	56992.2	42653.5	40149.5	31334.6	27312.3	31966.1	53665.2	25983.8	29535.9	57822.8	53930.3	39462.7	36536.3	24048	9572.16	11840.9	6243.09	5015.75	7861.35	10810.8	5660.7
1151	L-Glutamate	0.998			MS2 forward	148.06	375.559	87618.6	74129.9	69708.8	67687.4	66781.1	106338	73828.7	59761.5	69799	71165.6	77624.6	109369	51267.5	95302.5	79610	84737.9	61521.5	75687	79627.2	79311.4	62161.7	61535.5	51288.9	76886.8	114317	90572.5	66257.2	76892.2	76101.8
1158	Levonordefrin	0.3737			MS2 reverse	148.075	35.301	8597.38	9121.56	6315.57	5632.55	6851.23	9153.57	6631.54	6867.16	7420.68	5936.33	8843.5	6765.64	6758.99	8364.61	9099.8	5372.94	16931.4	5967.54	4771.56	6228.37	7565.78	1371.32	3123.23	6722.41	2326.55	4298.57	4155.68	5694.5	6202.47
1160			N-Methyl-N'-nitro-N-nitrosoguanidine;1-Methyl-3-nitro-1-nitrosoguanidine;Methylnitronitrosoguanidine;MNNG	21.8243	MS1 mz matched	148.096	274.359	39372.9	32908.3	32629.6	31832.9	30674.5	13245.5	40661.7	39605.1	31179.8	51254.8	45162.2	40399.2	40805.3	53692	43024.1	65104.4	60736.4	14183.4	43744.7	26647.6	43854.1	17252.8	16198.3	33934	10470.7	11231	14310.4	17488.3	37775.3
1172					Unmapped	149.025	30.403	263752	202272	187863	220606	262048	148567	187173	189681	257574	165863	146492	188203	217912	221852	168097	213234	162707	258299	275165	171425	265642	342380	281850	382343	436294	382339	292167	151435	354704
1178	trans-cinnamate	0.8407			MS2 forward	149.059	201.306	4897.37	3910.61	4389.3	4152.65	4504.02	5783.28	4184.88	3429.98	3173.67	4107.18	3237.96	5215.96	4476	2734.04	4963.9	4793.72	3033.33	3184.39	5862.16	5341.99	3276.71	1890.52	317.37	4305.27	2578.07	3060.88	4158.74	6908.8	4722.11
1182	Dihydroxyfumarate	0.48335			MS2 reverse	149.08	362.116	7376.1	6528.84	7368.73	3814.76	6010.3	7954.43	7365.56	6601.01	4228.74	8165.37	8125.23	4615.24	4804.71	6511.25	9145.03	8097.62	4022.97	7212.27	6771.76	6146.82	5853.2	7567.94	7264.49	6515.55	6232.92	6589.04	6923.54	4007.57	7017.36
1195	L-Methionine	0.9828			MS2 forward	150.057	270.959	81665.1	68094.9	67387.2	66611.4	66591.6	96183.5	42779.4	60353.9	57216.8	68501.6	39828	48084.8	51766.2	29955.5	36225	54554.7	51094.1	78324	43134.9	90096.6	68258.3	65286.5	63771.6	80437.2	77309.6	103950	71109.8	82978.6	76705.7
1208	Triethanolamine	0.9785			MS2 forward	150.112	156.258	42679.3	37346.1	37911.4	35843	35666.8	19290.9	53843.2	52762.6	49182.6	31547.9	46001.8	44869.3	42991.2	43058.8	31108.8	43025.1	23505.6	69734	53397.2	59100.6	53630.9	61757.9	57321.6	31150.1	52760.3	70570.4	61413	65966.3	63601.7
1220	L-Arabinose	0.5			MS2 reverse	151.061	100.051	427757	340519	317527	307550	288666	324636	256320	337211	342790	337248	294943	392601	413617	380060	345752	487460	410549	211683	474942	246939	410206	42409.6	37343.5	28345.1	50798.2	33720.6	29139.8	35618.2	31602.5
1224	3-Phenylpropanoic acid	0.46425			MS2 reverse	151.074	127.38	20476.7	17368.6	16159.9	16329.9	15987.7	25863.7	15207.3	13035.7	12441.5	12309.2	9792.08	18484.5	16692.9	16109.8	18229.6	20861.1	18856.7	14333.9	23189	20902.1	13599.6	7983.2	4192.57	16995.4	15758	16153.1	16420.9	32489.5	20964.2
1225	Acetohydroxamic acid	0.47415			MS2 reverse	151.075	33.221	7845.29	6873.04	7445.15	4781.55	6665.41	4114.03	7218.76	7333.98	4623.06	5251.62	6056.52	6284.23	5115.4	5965.95	10081.1	9809.68	9470.15	7819.75	7663.78	5096.66	6913.75	8086.9	6566.83	7341.9	8434.52	5524.84	4287.97	4895.52	4454.85
1240			4-Chlorophenylacetonitrile;4-Chlorobenzyl cyanide;6-Chloroindole;6-Chloro-1H-indole	14.6147270308059;14.6147270308059	MS1 mz matched	152.021	328.239	29243	22796.3	22686.1	23684.7	23095.5	24861.5	21776.8	24035.7	26223.5	26079	22717.4	21309	28934.1	16329.7	16205.4	26068.1	18949.9	21813.6	22782.2	24633.1	26430.9	21756.2	13707.9	18005.4	20787.5	19549.9	16042.2	21298.2	18962.6
1243	L-Pyroglutamic acid	0.9918			MS2 forward	152.031	360.815	48603.8	64390.8	44936.3	56447.8	38349.9	39708.6	53345.4	46606	51902	70174.9	63544.9	54703.6	68648.4	47059.5	48079.4	59486	52765.7	38784.2	48203	66480	40138.1	42278.5	22958.1	61590.6	44146.4	43165.4	39563.1	51118.1	60622.4
1244			6-Imino-5-oxocyclohexa-1,3-dienecarboxylate	-5.9592	MS1 mz matched	152.033	68.908	24945.1	21811.4	21756.4	21637.6	20697.8	22796.8	24940	20155.8	41799.7	3204.07	11796.4	4395.5	52207.2	26282.4	17912	26927.3	58286.2	18307.2	24529.8	5611.98	12782.3	4325.76	427.54	2188.69	1267.46	2272.29	2236.64	2076.43	1815.76
1253	p-Acetamidophenol (Acetaminophen, Tylenol)	0.8654			MS2 forward	152.072	29.238	11872.3	10525.9	9756.85	9698.02	7839.88	10737.8	10160.7	13137.2	11036.2	11795.9	6747.89	8437.65	10348.8	13197.9	8640.87	15829.2	29783.8	6463.58	12446.4	4480.9	8805.13	1650.18	2011.23	1791.49	2336.76	2133.5	2568.64	2555	1901.26
1257			N-Heptanoylglycine;Polyethylene glycol;8-Amino-7-oxononoate;8-Amino-7-oxononoic acid;7-Keto-8-aminopelargonic acid;KAPA;(E)-2-Butenyl-4-methyl-threonine;2-Butenyl-4-methylthreonine	16.8693125930125;16.8693125930125;17.1012522391554;17.1012522391554	MS1 mz matched	152.106	39.369	11724	11118.1	10787	10560.4	10531	7838.48	6791.79	7346.23	5467.09	6829.32	6282.76	7230.49	7592.51	8300.98	8077.48	8496.19	5726.43	5774.73	10497.3	8751.28	5006.06	4067.57	27837	8325.18	7768.45	7974.25	8779.49	13924.6	9672.17
1265	Xanthine	0.38395			MS2 reverse	153.038	288.175	5119.23	4044.75	4443.25	3883.26	5541.12	1832.36	3294.93	1190.22	1887.66	1222.01	2645.31	5606.6	3773.77	5380.97	3743.71	2802.66	2197.57	2101.19	3245.99	2233.72	1765.34	3039.76	3110.41	15570.9	12608.5	7489.74	5487.71	6623.15	22310.8
1267	3-Methoxybenzoic acid	0.3157			MS2 reverse	153.054	34.188	5047.47	2889.59	4152.81	2605.12	2986.41	3020.12	1775.48	2380.71	3901.8	2894.46	4155.9	1405.76	4873.71	3506.72	2335.99	3700.79	5987.77	8637.29	2738.1	1940.79	2418.73	5109.95	1324.71	7211.44	11674.7	13701.3	12857.8	15435.8	11521.3
1272	N-Acetylglutamine	0.4352			MS2 reverse	153.066	87.481	642891	569918	586945	606486	517420	556203	290579	344324	796978	83802.5	340285	234685	1.25094e+06	309462	407241	410258	809546	642617	2.16483e+06	359015	681812	566895	101324	417973	230792	293718	203191	453078	253722
1284					Unmapped	154.041	233.331	330160	259777	282186	283102	269501	315964	294375	411693	321682	312931	379319	326514	293630	347316	372348	324124	314173	327626	357840	317882	358579	247744	161388	234110	245956	238676	224512	231063	245845
1286	3-Hydroxyanthranilic acid	0.4116			MS2 reverse	154.049	87.872	26338.3	20921.2	19718.4	20217.6	18118.7	21591.8	19978.6	15743.9	25131.1	7118.6	18170.6	14175.1	54376.4	14327	23730	16361.6	28623.6	21632.7	39062.2	11406.1	21361.4	18393.2	10146.6	18419.3	11730.8	13446.5	10243.5	20590.8	12201.7
1289	2-Furoic acid	0.4949			MS2 reverse	154.048	293.835	1180.8	1368.35	797.04	1355.13	1166.87	2198.99	55940.3	2516.95	3069.4	1088	1121.63	1192.35	1397.89	1360.88	1119.51	1283.45	944.612	1611.13	1853.75	1348.96	1921.5	1023.22	1366.38	5969.21	1156.23	1039.52	1073.86	1160.34	923.074
1292					Unmapped	154.061	150.81	58042.4	45262.2	45844.6	43717.6	41579.9	100649	52056.7	51829.9	50786.9	71286.9	25964	33349.4	33353.3	33856	34300.7	33842.9	54317.9	63862.9	55966.3	62418.1	72971.9	12166	14950.5	12785.8	24707	12916.5	16476.3	19186.3	16922
1294					Unmapped	154.06	225.864	13020.5	12283.6	11579.4	12794.1	10760	9522.95	13792.4	18204.4	15363.5	12813	15815.7	10263.1	16777.9	18670.3	18005.9	16555.5	20245.8	11434.6	18848.5	7953.9	12700	3032.94	407.093	1499.52	1297.29	1639.68	1767.61	1267.47	1124.15
1297	Acetic acid, phenyl ester	0.41705			MS2 reverse	154.085	37.9705	8761.19	8353.44	7994.88	7927.59	7508.57	7048.64	9889.26	18173.6	11514.6	9472.75	7337.15	6544.35	11979	10525.4	9337.27	9065.83	20175.4	5854.83	13178.3	4698.39	8298.52	4204.54	649134	4066.52	4400.27	4208.44	5805.69	743.038	4304.88
1299			N-Acetylhistamine ;4-(beta-Acetylaminoethyl)imidazole;N-Acetylhistamine;2,4-Diamino-6-hydroxylaminotoluene	-7.91690065730354;-7.8385161167169;-7.8385161167169	MS1 mz matched	154.097	136.249	65781.7	56103.7	54245.4	55223.7	53527	41155.4	65886.9	56071.5	56481.6	189576	219994	269418	134104	211735	86266.2	156571	85648.8	23417.9	121440	25853.6	52871.2	9552.36	2819.35	20729.2	8292.33	8281.45	10768.3	7852.14	10970.1
1318	5-Hydroxyhexanoic acid	0.41485			MS2 reverse	155.069	177.596	7619.35	7897.57	8309.86	9868.37	9711.97	7819.33	7951.87	8630.41	6207.25	5946.39	5547.35	7016.03	4708.82	9001.36	7044.38	6596.33	7348.92	9591.42	6705.15	6528.38	5974.73	7964.74	8417.47	9196.95	6734.11	10628.8	6275.04	11918.1	5683.98
1319	Phenol	0.38235			MS2 reverse	155.071	21.447	5064.84	5238.5	5226.04	4841.03	4882.24	2237.54	2057.33	17082.2	13282.4	1791.93	3594.29	3096.66	2231.04	7950.56	30190.3	6756.29	12242.4	2324.16	5221.92	6764.36	17368.1	2091.97	1892.21	2090.5	2353.39	2007.69	2112.53	2441.07	2112.27
1320	Diaminopimelic acid	0.3822			MS2 reverse	155.081	296.62	2830.74	2288.85	2442	2230.76	2351.26	2930.55	3931.94	2712.18	3181.55	8359.6	2798.45	3431.5	2837.22	3903.16	5055.38	4831.77	3806.16	1893.02	3115.26	9421.67	8632.28	8964.29	7166.68	686.239	1020.25	8908.14	950.027	8803.46	9816.52
1325	Ala-Thr	0.37135			MS2 reverse	155.078	374.2	6184.59	5618.12	4754.77	4893.85	4846.35	6450.38	5925.58	5600.69	5487.36	4900.66	4777.08	8751.27	7593	7938.71	9792.76	9111.66	6020.41	3786.24	4862.42	6040.69	4960.45	4729.33	3704.93	4054.33	3757.82	3921.39	3590.32	4015.33	4021.4
1338			Betaine;Amyl Nitrite;Norvaline;Vaporole;5-Aminopentanoic acid;L-Valine;N-Methyl-a-aminoisobutyric acid;L-Valine;2-Amino-3-methylbutyric acid;5-Aminopentanoate;5-Aminopentanoic acid;5-Aminovaleric acid;Betaine;Trimethylaminoacetate;Glycine betaine;N,N,N-Trimethylglycine;Trimethylammonioacetate;D-Norvaline;D-2-Aminovaleric acid;D-2-Aminopentanoic acid;L-Norvaline;L-2-Aminovaleric acid;L-2-Aminopent…	0.182782598978764;0.182782598978764;0.182782598978764;0.182782598978764;0.182782598978764;0.182782598978764;0.182782598978764;0;0;0;0;0;0;0;0;0;0	MS1 mz matched	156.041	255.362	74348.2	66197.4	61070.1	65546.9	54269.2	42267.9	55524.4	55489.9	38954.2	46559.7	58282.2	80212.7	63237.3	67270.7	68657.3	49837.4	48692.8	35313.8	47634.6	65716.9	54318.3	92560.5	54207.5	82726.1	72549.6	71612.3	73914.9	64360.1	80691.4
1351	L-Histidine	0.991			MS2 forward	156.077	425.395	336360	337732	321852	176540	202796	463281	624010	409071	286780	440745	308197	354498	280564	194328	282629	668089	638726	386376	44772.9	286795	93519.8	208181	62931.2	357960	328338	779414	304030	255152	285527
1368	3-Indoleacetonitrile	0.30775			MS2 reverse	157.075	226.855	6668.11	5429.94	5155.09	5079.53	3980.16	4369.07	6709.25	6677.59	4861.81	5881.06	8177.92	4794.1	7649.24	7670.4	7380.39	8505.84	13795	2619.92	5975.95	2900.27	4649.89	2862.88	237.609	2845.72	2461.59	2587.24	2655.19	2015.86	2252.23
1371	Suberic acid	0.3133			MS2 reverse	157.085	82.7845	38625.4	51832	32472.4	33168.2	30318.3	27947.4	46583.3	22322.1	14870.2	25764.8	16616.6	23344.6	11980.3	27698.1	20260.4	40351.3	21734.8	24178.7	17030.2	30888.6	21375.7	13311.2	12965.6	36789.5	52659.7	47334.1	33032	65292.1	47304
1396	Indoleacetic acid	0.9372			MS2 forward	158.059	177.66	28231	24992.7	24494.7	22401	19171.4	13681.3	42435.8	37847	14524.4	26865	48525.1	52263.9	56079.6	46522.9	41034	61138.4	32519.2	11887.5	54992.7	8965.79	12054.7	1736.32	3571.3	5466.19	2583.33	3985.98	3807.77	3440.98	2234.72
1400	N-Carboxyethyl-.gamma.-aminobutyric acid	0.3061			MS2 reverse	158.08	387.219	4487.98	3745.45	4432.51	3928.77	3190.27	3086.94	4787.47	2071.29	3175.29	6265.81	2041.06	10646.7	2101.24	5755.64	4866.89	9710.44	4204.21	3724.84	5757.07	3764.51	4347.69	4644.72	2322.77	3973.98	3554.67	4112.43	3822.2	3559.19	4216.46
1409	Isocaproic acid	0.3749			MS2 reverse	158.116	330.622	2020.64	2675.12	2385.73	1915.04	1987.44	1457.6	5060.69	2351.78	2706.63	2631.17	4103.59	4506.79	3022.05	4406.68	5581.62	4725	5134.17	1230.12	5218.76	3464.24	3189.95	2851.8	2450.37	4291.23	799.501	651.116	1323.54	1881.65	2501.4
1423			xi-2,3-Dihydro-3,5-dihydroxy-6-methyl-4H-pyran-4-one;Ethyl 5-oxotetrahydro-2-furancarboxylate;Succinylacetone;Isopropylmaleate;2-Isopropylmaleate;beta-Isopropylmaleate;(1S,4S)-4-Hydroxy-3-oxocyclohexane-1-carboxylate;5-D-(5/6)-5-C-(Hydroxymethyl)-2,6-dihydroxycyclohex-2-en-1-one;5D-(5/6)-5-C-(Hydroxymethyl)-2,6-dihydroxy-2-cyclohexen-1-one;Dimethyl citracote;Citraconic acid dimethyl ester;2-Buten…	-5.74979137025649;-5.74979137025649;-5.74979137025649;-5.74979137025649;-5.69411589045189;-5.69411589045189;-5.69411589045189;-5.69411589045189	MS1 mz matched	159.064	261.159	10269.4	9441.27	8975.77	9372.03	9239.51	5775.68	5915.86	10548.2	6529	11403.3	4458	3884.8	16415.9	4225.17	2534.9	8254.71	3084.96	9168.72	5496.21	6128.61	6334.69	28211.7	15309.5	22131.7	12941.1	14281.4	14580.1	7679.78	13877.6
1426			S-Isopropyl 3-methylbut-2-enethioate;(2-phthyl)methanol;2-phthalenemethanol;2-Hydroxymethylphthalene;1-Hydroxymethylphthalene;1-phthalenemethanol	1.30000318504687;22.4029120685534;22.4029120685534	MS1 mz matched	159.077	376.261	1.10727e+06	911437	943288	892005	820488	778175	1.35262e+06	1.19066e+06	1.10891e+06	855023	1.20583e+06	1.72099e+06	1.81202e+06	1.69473e+06	2.01654e+06	1.98338e+06	1.63246e+06	597641	1.08472e+06	1.13269e+06	1.06153e+06	789788	283422	663644	605553	611452	624040	623218	633218
1428			S-Isopropyl 3-methylbut-2-enethioate;(2-phthyl)methanol;2-phthalenemethanol;2-Hydroxymethylphthalene;1-Hydroxymethylphthalene;1-phthalenemethanol	-5.87436962279639;15.2283878607713;15.2283878607713	MS1 mz matched	159.076	297.542	46650.2	40359.1	37914.5	35277	34091.1	44814.5	76810.9	50792.3	56935.8	31244.7	42048.8	56235.2	41854.5	82431.3	89262.8	86942.7	57579.6	24776.3	41142.7	26334.8	46898.2	18570.3	12546.5	14814.1	11268.2	13791.7	13734.2	13596.7	8499.02
1431	Acetyl-DL-Valine	0.4933			MS2 reverse	159.091	246.527	42136.5	38865.8	38941.3	41088.7	42244.7	35964.4	18687.4	24375.6	27169.3	21353	23456.2	20584.5	28170.3	18056.8	23711.4	25323.6	19751.4	45692.8	24197.3	43812.9	23889.7	76776.8	57689.6	92030	87232.4	108000	82657.7	78398	73937.8
1434	L-Valine	0.3883			MS2 reverse	159.111	247.488	37048.3	36866.7	34661.1	38575	38858.2	3196.36	1658.35	840.85	2619.21	18992.9	1797.33	1590.74	25559.1	16847.9	1558.54	21737	17266.1	35271.8	20532.8	39757.7	1100.86	73114.8	1616.14	84252.3	82521.4	98672.2	73788	71481.6	65792.4
1451	5-Hydroxytryptophol (5HTOL)	0.6197			MS2 forward	160.075	223.06	114278	91276.2	92749.2	77569.4	77201.4	105999	98277.6	150660	255613	110753	135940	197599	321373	91573	271405	122465	123733	108537	288066	115837	183268	31261	34688.1	33747.6	43762.6	39587.6	32722.3	51155.9	97389.9
1457			Alloxan;Ectoine;L-Ectoine	23.2280352530896;-8.44629074091561	MS1 mz matched	160.107	316.348	14825.5	14186.5	13013	12079.5	11565.6	9932.15	22338.5	20283.2	18958.6	15633.6	21435.8	18288.5	27647.9	23501.1	21437.4	29091.9	35460.9	8641.71	20888.2	9451.7	18850.6	7951.09	6015.71	3334.21	3364.5	4359.63	3757.27	5532.5	3636.87
1459			(卤)-2-Pentylthiazolidine;Pargyline	-5.51888692384836;15.6632609448839	MS1 mz matched	160.107	197.85	40967.6	35096.7	34591.6	33525.1	32424.5	20562.9	44484.1	60191.1	46940.5	37598.9	69573.3	53566.9	82449.9	80591.5	63179.3	64011.6	104470	22567.3	43653.8	27538.2	59905.7	6783.64	1839.12	2872.22	2952.66	3910.72	3283.56	3492.52	4136.2
1460	Tolazoline	0.45845			MS2 reverse	160.096	277.914	18751.4	18867.7	16528.4	17160.1	15663	3028.72	25008	13740.6	12101.7	27077.7	35841.5	30238.2	27760.6	39108.4	29283.5	57880	55841.2	4135.69	19773.1	8504.08	14892.2	6042.91	4527.58	11776.3	4632.2	7898.14	5049.42	5477.71	8106.17
1461	Cyclohexylamine	0.804			MS2 forward	160.133	365.58	260417	216128	202559	223545	193912	298579	188790	205127	153326	292468	245932	326534	350741	247927	205917	181109	117518	157662	323830	254811	286714	333132	297766	230327	160494	136476	144985	315298	167077
1473	DL-Homoserine	0.4473			MS2 reverse	161.091	332.459	5239.04	7192.15	7018.5	6602.26	5895.46	6301.26	14130.5	7914.67	6937.95	8730.49	9597.84	10111.8	5534.98	17419.9	13374.2	5226.19	11565.6	3318.97	6356.83	7615.6	5554.6	5178.98	1976.22	4067	1660.04	2508.01	955.984	1332.2	1581.24
1486					Unmapped	161.622	336.069	34461.3	31510.2	28696.5	32899.8	33304.6	17495.7	25297.3	25560.7	15416.8	30956.4	26081.7	22248.1	20484.4	24263.2	14322.4	25602.5	7444.37	31447.3	20404.5	19348.7	24167.8	36580	35738.8	50228.6	37765.3	43342.7	46753.1	53645.9	56068.2
1491	Indole-2-carboxylic acid	0.8675			MS2 forward	162.057	28.766	398632	375130	233969	346273	338435	408890	94098.9	402698	931061	116030	730334	23698.2	130881	279143	1.3982e+06	134626	419249	204441	207927	192562	228607	8834.44	2069.49	21726.9	766.737	1189.73	6391.79	14337.8	13410.1
1492	Indole-3-carboxylic acid	0.9595			MS2 forward	162.054	228.642	12499.2	17559.9	13700.2	11587.8	15710.5	5746.44	12692.8	20817.6	18206.8	12360.7	14296.5	12694.4	17947.8	19263.1	19964.8	18169.4	26560.4	8964.66	14427.1	7826.07	13964.1	2660.44	1890.26	1714.57	1684.9	1918.1	1816.09	1964.44	2257.48
1499	L-Carnitine	0.9469			MS2 forward	162.113	353.864	657127	595388	592643	611650	611531	567288	411819	382859	357685	470749	384001	351057	318595	395105	239579	445077	224836	692622	292044	326371	421927	872443	524993	1.45047e+06	1.10358e+06	1.05518e+06	1.3568e+06	1.39262e+06	1.76834e+06
1532			TCE epoxide;Trichloroethylene epoxide;Trichloroepoxyethane;Chloral;Trichloroacetaldehyde;Dichloroacetyl chloride	-8.90964455325832;-8.90964455325832;-8.90964455325832	MS1 mz matched	163.942	37.3455	31905.8	29180.8	29292.8	31733.3	28007.7	490.45	49648.4	20393.2	17931.1	3916.44	31170	9634.75	12556.5	32127.3	21268	23965.6	11978.9	55542.8	1237.8	12503.3	17726	28859	51436.5	41316.9	46052.3	56926	38873.9	9444.86	21998.9
1536	Acetylcysteine	0.7953			MS2 forward	164.037	182.619	44294.5	34906.1	45192.2	43386.1	43092.5	20120.8	42958.6	88291.5	64757.1	51523.8	87182.4	33524.2	103269	88911.8	96104.6	91902.6	188261	16808.4	102589	14418.4	47737.1	2491.59	1120.23	3650.38	974.377	1488.98	2573.39	1914.93	1440.12
1543	Coumarin	0.4151			MS2 reverse	164.073	110.797	3373.47	3199.9	3747.3	3317.59	3649.64	2724.74	3255.07	2412.01	2655.84	3663.21	3805.43	4556.62	5184.99	5134.54	4132.25	3498.76	6996.84	1253.66	5735.72	1992.07	3012.27	685.288	1728.9	534.05	1161.15	820.899	563.582	839.526	566.95
1558	Malonic acid	0.4876			MS2 reverse	165.04	183.103	1693.41	1480.36	2714.23	2242.39	2332.11	1223.31	11838.4	4011.11	2470.23	1871.55	4833.97	1844.72	5104.6	4113.27	4548.54	5048.2	7240.72	1011.7	4103.59	13392	2189.6	949.496	0	809.255	610.772	974.353	567.327	1119.42	15781.8
1559	trans-2-Hydroxycinnamic acid	0.6348			MS2 forward	165.053	285.849	127797	101937	114048	110514	101129	91459.7	128892	84907.5	122519	70258.1	92449.2	93488.3	183066	63527.5	102674	121778	93553.6	100083	84778.7	123504	71769.3	158747	102572	130279	97548.4	137124	101504	138337	140933
1560	Nitrobenzene	0.46285			MS2 reverse	165.065	64.601	4789.39	4773.53	3651.93	4869.89	4040.33	3501.79	3247.5	4190.22	3625.44	3346.66	4375.12	3821.05	4967	4044.12	5226.54	6869.32	6156.72	3365.85	5220.37	3015.61	5384.23	2688.66	1378.37	2281.22	2901.84	2607.16	2416.46	2750.25	2355.11
1561	L-Fucose	0.5			MS2 reverse	165.076	25.399	13763.5	13151.4	13187.2	12621.2	10248.8	15933.4	7598.14	9140.4	12817.2	10216.4	14045.5	8037.89	7550.69	3666.63	11998.2	3817.09	103599	14923.7	11001.6	4732.48	14300.9	6865.82	37729.4	6850.17	7542.33	7414.38	1723.15	8070.8	7133.31
1576	DL-Methionine sulfoxide	0.8731			MS2 forward	166.052	365.562	13119.3	24042.3	21639.7	21332.3	15620.3	28952.9	16911.5	21422.1	19827.4	24737.5	19375.6	21265.8	20278.5	7258.59	21228.8	27675.9	21848.7	19359.7	14352	24191.4	27992.9	21436.7	15777.2	25080.5	22677.2	32881.1	18816.3	13680.4	17297.5
1580	L-Phenylalanine	0.9992			MS2 forward	166.085	225.981	14779.5	12142.6	12251.6	12329.6	11676.4	16887.9	25746.4	14849.4	12504.2	16549.5	14352.1	12573.7	13915.1	12755.9	15452.6	17810.5	17116.9	7073.46	18323.6	12614.2	14104.4	7279.25	2583.49	7831.19	8966.76	8204.31	10041.9	12767.2	10253.3
1585	N,N-dimethylhistidine	0.32195			MS2 reverse	166.096	91.791	20060.9	17312.6	15718.4	16913.9	15603.9	2935.18	26605.7	7880.69	4839.46	15086.8	45402.9	13971.4	6858.34	80988.8	53840.4	67174.2	86788.8	2919.48	4061.9	3052.15	5712.24	3082.55	2783.24	6878.62	4222.4	5987.41	3348.18	3771.27	2921.34
1586					Unmapped	166.096	276.464	12413.5	11967.5	12710.8	11387.7	10906.5	13968.4	12372	17027.2	20415.8	14800.4	12923	9050.76	10327.1	14886.3	14669.6	18513.5	15943.4	23266.1	18979.9	7721.05	14518.5	9281.93	8297.41	6275.51	6666.81	7827.34	5409.58	12002.7	9708.01
1588	Hordenine	0.4781			MS2 reverse	166.121	33.8495	6917.72	5341.36	5452.23	7296.09	5996.52	18530.7	15789.4	22226.8	6593.76	81651.8	3711.41	20679.8	26281.2	5948.66	35508.2	1624.32	76958.4	5250.77	8717.9	5139.94	6974.99	5453.65	6627.94	4633.95	4509.68	4977.49	8597.45	23830.8	10676.2
1592	1,2-Benzenedicarboxylic acid	0.6328			MS2 forward	167.035	29.733	9791.76	9062.82	10395.2	9613.77	10337.3	10126.7	3069.36	5977.94	13297.3	4163.75	5882.36	4813.15	8994.51	8766.67	5498.23	6315.48	5278.88	18267.4	10704.5	4735.44	25970.8	6085.49	7626.34	11503.9	10107.7	7425.81	26974.4	11578.4	8020.62
1597	3-(Methylthio)-1-propanol	0.6184			MS2 forward	167.073	320.521	25617.6	19690	24364.2	22985.6	18199.1	5339.84	17426.2	3947.79	5512.71	8567.82	123589	36236.6	7181.95	48459.7	10932.8	8413.35	32652.4	10880.1	8011.53	45308.6	55914.2	14217.2	12388.8	18662.6	16812.8	46683.6	9410.75	12808.1	10047.3
1602			3-Hydroxy-4,5-dimethyl-2(5H)-furanone;2,7-Oxepanedione;5,6-Dihydro-4-methoxy-2H-pyran-2-one;2-Ethyl-3,4-dihydroxyfuran;Osmundalactone;L-erythro-5-(1-Hydroxyethyl)-2(5H)-furanone;(卤)-Furaneol;xi-5-Acetyltetrahydro-2(3H)-furanone;Dihydro-4,4-dimethyl-2,3-furandione;2-Dehydropantoyl lactone;2-Dehydropantolactone;Dihydrophloroglucinol;(4E)-2-Oxohexenoic acid;2-Oxohex-trans-4-enoate;2-Hydroxy-cis-hex-…	-7.02434090220209;-7.02434090220209;-7.02434090220209;-7.02434090220209;-7.02434090220209;-7.02434090220209;-7.02434090220209;-7.02434090220209;-7.02434090220209;-7.02434090220209;-7.02434090220209;-7.02434090220209;-7.02434090220209;-7.02434090220209;-7.02434090220209	MS1 mz matched	167.092	120.295	32579.9	27072.2	26839.6	26446.4	25564.4	29046.7	18211.3	41071.9	25017.9	13647.1	16294.4	16272.7	16002.3	22005.2	20120.1	18567.9	46383.6	16820.3	21604.6	24258.9	34431.2	26346.2	22402.5	24011.8	22615.2	26671.5	22863	22447.8	8239.83
1615	3-Mercapto-2-butanone	0.4344			MS2 reverse	168.042	276.08	4210.08	3864.59	4176.91	3030.22	3457.66	4295.72	3753.56	2707.06	4173.84	4515.03	3297.94	2653.23	5016.63	2572.15	2734.65	4440.96	3113.89	5772.42	3552.95	2230.45	3546.55	3518.6	2143.52	4404.17	1869.99	1790.44	2242.02	5006.74	1927.3
1618	DL-3-Hydroxybutyric acid	0.4581			MS2 reverse	168.064	312.26	22146.9	18655.9	20624.1	18038.8	17279	28933.9	9993.81	61635.1	40583.9	7184.58	12602.9	13022.3	20635.8	14093.9	13480.5	14618.8	16219.2	23012.3	22575.8	33919.9	47926.3	10989.5	9057.21	3414.82	5944.89	4534.83	6357.37	3958.3	6063.98
1619	Pyridoxal (Vitamin B6)	0.4764			MS2 reverse	168.064	116.856	19485.6	16888.4	15176.6	16237.4	15185.1	20175.1	17100.3	17700.7	18035	24575.1	19574.3	20164.5	19355.7	12788.9	14685.3	19721	16396.8	19794.6	16920.9	16099.9	22391.6	7826.6	7017.67	7000.6	5304	6163.66	6748.95	6719.79	6849.4
1629					Unmapped	168.112	282.103	9885.98	11337.7	9057.22	9194.54	9209.48	9602.35	15597.9	12388.2	10449.2	12605.8	8332.3	9069.58	6534.4	12993.5	9703.43	11047.8	8317.3	10420.2	13742.3	7811.03	11208	2115.2	1578.22	1571.46	2053.88	1744.57	2007.67	1922.3	1825.32
1635					Unmapped	168.945	349.587	81876.4	79687.4	124195	125737	74391.9	123301	83338.6	87047.6	74641.2	75817.2	77554.1	75325.7	69672.8	78196.9	69297.6	77109.2	127736	126115	70228.6	84950.4	72554	74433.2	69354.3	125004	78329.7	75044	123355	81096.9	69923.3
1644			5-(2-Methylpropyl)tetrahydro-2-oxo-3-furancarboxylic acid;5-Butyltetrahydro-2-oxo-3-furancarboxylic acid;cis-2-Carboxycyclohexyl-acetic acid	-6.49634660247421;-6.49634660247421;-6.44852038705854	MS1 mz matched	169.085	126.513	84729.2	70709.3	66012.9	68866.6	63767.1	111981	56544.7	48853.5	44363.2	50520	21710.8	80674.5	69513	58199.4	77284.4	91405.4	42493.4	55049.3	99803	87220.1	53458.7	29299	2192.46	68315.6	71451.2	60482.1	64156.4	130847	83159
1658			Beta-Guanidinopropionic acid;Creatine;Creatine;alpha-Methylguanidino acetic acid;Methylglycocyamine;3-Guanidinopropanoate;Guanidinopropionic acid	-3.63547648730471;-3.63547648730471;-3.81477002671558;-3.81477002671558	MS1 mz matched	170.031	328.233	153596	123925	121468	112988	109979	137151	124555	120230	127525	140537	117686	103097	156909	80136.9	71042.5	138194	93245.3	120465	123278	118736	133352	108984	70616.8	95601.1	107007	98106.6	88517.4	120524	98849.1
1659			1-(Malonylamino)cyclopropanecarboxylic acid;2-(Acetamidomethylene)succite;(2S,4S)-4-Hydroxy-2,3,4,5-tetrahydrodipicolite;(2S,4S)-4-Hydroxy-2,3,4,5-tetrahydropyridine-2,6-dicarboxylate;HTPA	-11.0795047145483;-11.2270587084973;-11.2270587084973	MS1 mz matched	170.044	366.809	3754.23	4441.28	3928.23	3221.61	2307.84	3734.22	5711.88	3944.08	3975.99	2944.2	4295.64	3923.7	5034.08	6823.19	6941.63	6380.66	10252.1	2490.25	3836.75	3559.59	3170.3	3576.06	2291.06	1108.01	1392.91	1730.87	1439.82	2468.4	1686.1
1661	Indoleacrylic acid	0.7423			MS2 forward	170.059	184.923	36839.4	29021.5	35002.4	34727.2	33598.2	3834.36	52616.9	90403.6	23773.6	22299.2	144422	56398.1	92544.6	110639	160667	128660	22331.7	5594.5	74402	9498.12	9995.57	3973.7	1342.51	3296.59	2257.31	3331.15	3890.81	3155.1	2831.59
1663	2-Furoylglycine	0.4996			MS2 reverse	170.048	251.774	7655.86	5163.24	4923.33	3524.28	5087.1	4300.36	5022.68	4918.52	3265.6	6973.36	5348.14	7350.1	3346.29	4468.59	7676.41	2625.63	2286.05	5762.92	10389.9	6857.29	2879.84	7190.58	6953.33	9711.4	9104.16	11986.8	8141.4	7458.26	6240.2
1664					Unmapped	170.059	36.2525	5430.99	6006.81	4921.99	3889.75	4634.26	1366.69	10741.1	6704.1	1739.96	8537.61	11869.2	6271.92	2699.46	11176	12278.7	9462.39	5259.72	466.833	5129.75	1855.69	1607.76	5772.7	58601.3	4565	8245.66	7038.15	8706.65	855.972	7602.08
1666	Vanillin	0.46085			MS2 reverse	170.08	240.491	12455.2	10448.2	10328.6	9855.9	9678.46	13035.5	9554.2	15113.2	11693.2	8094.75	9752.6	16031.6	15243.1	10409.3	10512.4	12801	19054	7378.8	14929.9	9321.63	14488.8	9123.02	4126.36	5353.53	7674.34	4857.2	8129.1	3744.18	3184.27
1674	3-Methylhistidine	0.9935			MS2 forward	170.091	337.915	43372.1	43425.3	45300.1	40216.1	43958.3	86271.8	58345.9	72793	87377.3	75580.4	65773.7	47394.7	87705.9	47800.4	53356.7	72622.5	106645	62592.6	101918	50385.4	108335	25609.6	19673.3	18609.1	23458.3	31606.1	24306.7	18598.1	14558.8
1677			N-Heptanoylglycine;Polyethylene glycol;8-Amino-7-oxononoate;8-Amino-7-oxononoic acid;7-Keto-8-aminopelargonic acid;KAPA;(E)-2-Butenyl-4-methyl-threonine;2-Butenyl-4-methylthreonine	-4.50724774794347;-4.50724774794347;-4.27531305978884;-4.27531305978884	MS1 mz matched	170.116	202.939	13638.6	11752.4	11872.2	11068.7	11099.6	10839.8	8190.49	14164.9	9712.96	15550.1	6706.47	6873.08	11976.6	5961.96	17551.1	9165.45	5732.81	6916.51	12604	18928	15051.4	18723	6942.75	8387.38	11264.3	14830.2	18025.1	14845.4	23152.7
1683	Perillyl alcohol	0.8954			MS2 forward	170.153	33.18	4840.04	5200.06	4847.19	6010.53	5672.49	4424.21	4957.41	5459.49	3616.46	3190.17	3442.4	2333.51	5058.04	2766.99	3572.07	3018.89	1978.93	4427.32	4845.07	8462.08	4382.37	6244.15	2730.47	3982.5	7175.42	4339.7	6878.42	4359.36	6208.44
1688	Hydroxyacetone	0.8387			MS2 forward	171.062	184.923	4733.05	3878.4	4367.53	4114.88	4075.45	3562.37	5869.1	10045.7	5597.66	2894.15	14725.3	6470.86	9164.82	11996.7	15112.6	12801	3164.36	851.153	8302.82	6131.24	1396.47	2369.71	1082.3	5710.93	5300.64	5373.75	6006.37	9019.28	6587.09
1711	trans-2-Octenoic acid, ethyl ester	0.6744			MS2 forward	171.14	30.139	23816.9	21085.4	25892.5	26256.5	29712.4	2101.04	516.528	2535.67	3271.01	3192.59	3034.2	2300.79	3001.54	1864.1	2979.1	2603.57	1686.39	2369.56	2909.25	2240.95	2668.01	3107.22	687350	1889.62	1263.64	3421.04	7963.31	2626.91	4082.73
1718					Unmapped	172.042	26.722	6014.71	5365.2	6861.64	6378.64	5036.76	7641.8	5580.94	6370.65	7357.35	6352.71	7776.65	7180.29	7520.68	7815.41	10339.5	8659.75	14966.7	3107.67	6486.44	4067.85	4470.08	606.271	704.597	837.928	372.47	682.116	508.902	476.374	405.022
1721	N-Acetyl-L-glutamate	0.6734			MS2 forward	172.059	288.757	8211.31	6605.59	7164.42	7479.27	6198.91	5133.02	13242.5	6459.51	7301.64	9950.22	11608.9	9620.03	9585.14	12128.6	10621	8611.85	9996.17	6403.12	7610.27	6432.18	4560.4	4184.6	2524.1	3514.26	3353.87	3611.65	2921.82	1580.64	991.9
1726	(+-)-Mevalonolactone	0.48955			MS2 reverse	172.096	221.09	70274.9	62512	61156.2	58721.6	57681.7	79933.7	108027	92878.9	88154.2	64535.7	92673.2	86518.9	63349	116536	105571	91689.7	110027	69921.5	94916.3	55033.3	54534.1	23474.8	6752.46	9102.08	3369.6	4295.04	8697.9	6418.56	8979.49
1730	Histamine	0.9472			MS2 forward	172.104	82.737	17004.4	18625.2	17009.4	17978.1	16124.2	10674.3	17200.9	14132	9499.07	15651.5	10360.6	6708.53	5981.19	13764.6	9924.55	20628.2	10992.9	14081.5	6745.28	13906.5	12783.9	8126.99	3334.59	26475.9	28497.8	31803.3	18301.8	39700	28228.3
1746			2,5-Dimethyl-3(2H)-furanone;(E)-4-Oxo-2-hexen-1-al;(2E,4E)-2,4-Hexadienoic acid;Syoyualdehyde;2-(Methoxymethyl)furan;xi-3,5-Dimethyl-2(5H)-furanone;5,5-Dimethyl-2(5H)-furanone;3-Methyl-1,2-cyclopentanedione;trans-1,2-Dihydrobenzene-1,2-diol;1,2-Cyclohexanedione;Cyclohexane-1,3-dione;1,3-Cyclohexanedione;Dihydroresorcinol;cis-1,2-Dihydrobenzene-1,2-diol;cis-Benzeneglycol;cis-Cyclohexa-3,5-diene-1,…	-12.7574208464656;-12.7574208464656;-12.7574208464656;-12.7574208464656;-12.7574208464656;-12.7574208464656;-12.7574208464656;-12.7574208464656;-12.7574208464656;-12.7574208464656;-12.4941545205979;-12.4941545205979;-12.4941545205979;-12.4941545205979;-12.4941545205979;-12.4941545205979	MS1 mz matched	173.079	239.197	12423.8	11244.8	10706.7	11105.2	10311.3	9465.27	11056.3	25249.3	31165.7	13151.2	19229.4	27299.3	21583.4	9794.43	30074.7	16162.7	20188.7	16368.3	31239.2	19320.7	26776.1	17210.8	9048.38	26640.8	14183.7	8044.89	14057.9	13269	14850.9
1748	Glycylproline	0.4684			MS2 reverse	173.091	365.607	31210	25430.6	24610.8	22932	23334.2	34308.9	26508.4	25566	31089.2	24726.2	21074.6	22358.1	33622.6	23509.5	33643	55815.3	32431.4	30636	41896	17183.5	34211.4	13163.2	10713.7	9838.59	9476.86	10881.7	19096.8	7801.72	9331.62
1750	Pro-Gly	0.9368			MS2 forward	173.091	299.621	5037.77	4800.04	3680.86	4539.37	4953.74	3238.12	3567.6	3026.51	3035.3	3458.23	1729.2	3361.03	2915.19	3651.95	2540.43	3603.02	4781.33	2690.36	2726.55	2724.62	2951.09	13007.5	8366.62	10143.9	11372.2	9697.71	18214	5141.57	2011.4
1752	N-(omega)-Hydroxyarginine	0.938			MS2 forward	173.099	221.188	5560.25	4464.93	4463.02	4552.51	4231.79	5562.98	7773.37	7046.41	5739.21	4460.22	6692.23	6410.26	4220.77	7807.13	7015.41	5840.56	7328.31	5164.09	6472.81	4056.66	3999.3	10278.7	1060.2	8581.4	12414.6	8935.98	12523.9	6569.22	7325.85
1758	L-Isoleucine	0.841			MS2 forward	173.127	224.333	9566.67	9675.96	8123.58	8315.37	8420.67	9869.04	7245.87	6410.65	8524.16	5893.67	5213.73	5355.69	4185.93	5335.27	5146.33	5527.41	6780.08	6915.32	4894.42	6235.28	5685.09	13875.3	2450.54	12612.2	17397.4	14327.5	18352.1	10310.2	10019.6
1769	Quinaldic acid	0.8132			MS2 forward	174.054	184.046	6157.91	7000.97	8531.48	5606.55	6102.39	9348.48	4091.91	6184.72	4791.42	7810.42	13969.4	9694.89	13395.6	17052.1	10781.9	18179.3	8624.34	8071.47	5237.68	8176.49	15961	12143.4	7933.28	13233.7	7435.52	8791.36	3203.55	2290.61	3067.75
1775	1-Indanone	0.3821			MS2 reverse	174.093	26.507	11895.2	13333.8	10685.5	10316.1	11468.4	5376.35	10813.6	9209.87	4845.39	9489.32	26515.8	15432.6	20420.6	19632.8	28957.8	22324.4	43205.7	4142.93	6707.68	4807.08	5076.54	3098.88	1417.81	10897.8	9305.35	14569.9	2355.8	2186.15	3151.42
1800	Iminodiacetic acid	0.39345			MS2 reverse	175.071	377.671	16319.1	16288	14999	13005.2	12843.2	20040.6	8641.81	7912.02	4784.01	10694.6	6481.9	5585.58	17453.7	5564.36	7778.15	10844	20126.5	4769.4	10977.2	7546	13890.9	3627.18	8415.58	974.102	3052.96	2069.63	1404.07	4620.62	2358.29
1808	L-Arginine	0.9988			MS2 forward	175.119	567.04	2.11633e+06	1.31202e+06	1.55829e+06	1.70561e+06	1.9628e+06	1.39712e+06	1.8027e+06	1.9305e+06	1.78032e+06	1.87373e+06	2.07044e+06	2.29105e+06	2.31615e+06	2.32619e+06	2.18353e+06	1.80333e+06	1.91968e+06	2.614e+06	1.61525e+06	1.18488e+06	1.3174e+06	1.85164e+06	1.19352e+06	2.20731e+06	1.68649e+06	2.10419e+06	1.73726e+06	2.85032e+06	2.17844e+06
1846	L-Citrulline	0.9891			MS2 forward	176.102	403.073	159990	137162	143805	124347	117716	95690	184958	162447	56348.5	129269	160326	220956	214377	222625	278956	296828	247840	61014.9	148589	145330	144135	97567	49826.1	85689.1	25197.4	80172.1	80133.8	79633.9	25124.2
1850			3-keto-2-Methylbutyrate;	-19.9813565255295;	MS1 mz matched	176.127	313.762	25857.5	21426.2	21535.6	21765	21419.1	17004.7	19925.7	21795.2	17355.1	21429.9	18209.9	16671.6	19233.4	20030.6	18001.6	19840.3	9954.19	16890.7	15584	16558.4	21654.2	24102.6	20743.5	44069.2	59672.9	39738	42965.1	58136.8	53065.7
1857					Unmapped	176.875	323.263	219889	174236	153933	160369	143543	150446	203794	177715	175954	151553	164005	149648	197037	166824	216514	187399	190286	127695	152556	157593	162567	219700	126836	165349	153115	136388	146300	141252	163038
1863	Allantoate/Allantoic acid	0.9737			MS2 forward	177.06	335.995	2420.18	2260.29	1973.77	1514.2	1668.52	2548.83	3619.39	2129.05	2839.03	2657.29	2353.6	2826.39	3692.4	3283.8	3151.62	5971.53	6465.5	1020.21	3404.74	1394.19	3096.92	0	1143.99	262.435	103.165	158.612	0	742.951	598.619
1870	Serotonin	0.9971			MS2 forward	177.101	223.066	9255.42	7458.5	7503.34	6855.31	6791.8	8238.23	8004.55	12206.2	18708.1	9062.57	11458.1	13668.5	22330.9	7539.91	18614.2	9963.11	11220.5	8221.02	20633.8	8061.79	13638.2	2522.37	1910.48	2379.61	2846.85	3137.58	2286.26	2988.51	5400.36
1876			(6E,8E)-4,6,8-Megastigmatriene;	10.4878332263209;	MS1 mz matched	177.158	306.587	4468.31	3961.71	3580.58	3568.04	3501.26	3048.58	9573.29	3891.55	2280.23	5704.25	7768.83	5373.03	4752.48	8813.44	7584.05	6314.02	11697.5	500.364	7012.56	942.342	2155.1	332.788	0	300.747	233.052	296.598	375.557	325.621	348.534
1901			Phthalide;(-)-Ureidoglycolate;(S)-Ureidoglycolate;Ureidoglycolic acid;Ureidoglycolate	-13.2754607203264;16.4138927187059;16.4138927187059	MS1 mz matched	179.004	261.451	34363.9	31278.7	31929.5	30946.2	30106.4	606.537	34553.2	29181.7	20684.2	39933.5	64015.8	39874.5	39428.6	60281	54434.6	94277.9	103850	3140.53	27425	12835	27742.3	17905.7	25868.7	62633.6	15715.7	14980	9778.83	23976.5	86473
1912					Unmapped	179.12	27.107	7779.53	6722.25	5832.83	5455.14	5212.59	5235.58	6016.52	5006.99	3873.01	5250.71	3691.38	5282.58	3907.37	3663.7	3883.52	4671.28	3318.19	4722.09	4867.96	7695.11	4169.49	5881.53	5919.48	6620.22	8773.26	8084.5	7846.94	8510.76	10487.6
1924	Hippuric acid	0.9955			MS2 forward	180.064	177.089	73096.2	64396.9	54567.8	50587.7	57866.3	35513.9	71778.7	102447	90693.2	65868	115377	68867.5	110779	96409	139648	86125	152488	27730.2	97212.8	28929.3	41382.2	10517.4	5403.56	11469.3	1812.52	5105.89	6216.66	5828.98	5725.1
1933					Unmapped	180.101	273.643	12326.3	11646.2	10706.5	11611.1	11274.3	2024.69	22889	5231.26	5104.51	23297	30609.3	29326.8	9391.36	28247.5	13611.7	13761.3	12044.7	5925.1	15100.6	5174.22	3043.64	4441.73	2178.45	3118.71	1497.89	2597.76	3457.97	3554.6	5097.99
1945	L-dihydroorotate	0.3269			MS2 reverse	181.024	39.951	817.48	837.783	974.808	857.052	868.33	1510	535.854	581.344	757.137	633.419	376.1	428.349	387.399	634.587	373.047	1340.53	312.291	566.469	432.079	1016.55	508.641	702.885	15016.2	523.396	849.87	567.638	855.287	1437.24	1306.86
1951	3-Methylthiopropionate	0.40585			MS2 reverse	181.057	374.475	16357.8	16207.9	13797.3	14741.8	12579.9	10162.8	18644.9	14646.5	14176.5	12359.4	16874.5	21767.9	19660.2	20974.1	25193.7	25333	18855	8204.3	13508	16228.7	12438.7	11698.4	6479.7	11206.6	10179	10664.2	9819.49	11336.8	10250.4
1952	6-Hydroxynicotinic acid	0.3226			MS2 reverse	181.059	39.931	3245.33	3367.93	2931.06	2954.22	3525	2280.08	4949.58	1722.78	2655.38	2567.15	1772.58	3015.68	1613.36	2903.75	3617.2	5800.65	2268.02	5154.17	10929.5	2595.91	16954.5	3263.31	7328.33	3141.6	5672.86	4520.29	4512.85	5338.76	4461.36
1954					Unmapped	181.06	178.704	18534.5	9574.07	11187.7	13909.5	10561.3	16072	1422.12	25365	35578.6	12078.7	8294.38	13346.7	22299	10001.7	12055.7	22023.9	13900.8	9000.33	15371.2	7124.93	29200.6	680.73	0	818.079	610.429	628.375	1583	703.598	730.241
1975			(R)-2,7-Dihydroxy-2H-1,4-benzoxazin-3(4H)-one;2-Methyl-3-hydroxy-5-formylpyridine-4-carboxylate;2,4-Dihydroxy-2H-1,4-benzoxazin-3(4H)-one;2-Methyl-3-hydroxy-5-formylpyridine-4-carboxylate;5-Formyl-3-hydroxy-2-methylpyridine-4-carboxylate;DIBOA;2,4-Dihydroxy-1,4-benzoxazin-3-one;2,4-Dihydroxy-2H-1,4-benzoxazin-3(4H)-one	8.24304321769747;8.24304321769747;8.24304321769747;8.28557619273881;8.28557619273881	MS1 mz matched	182.047	182.9	6217.05	5089.45	7382.06	5539.74	5086.34	3475	7465.95	6823.23	4954.25	9034.45	6996.26	9052.79	7384.23	7567.43	9901.21	15636.4	15786.4	3189.98	7631.22	3090.94	9720.29	1064.34	539.761	989.266	723.086	759.518	681.291	560.816	594.55
1976	Methylmalonic acid	0.3288			MS2 reverse	182.046	197.132	3286.8	3004.74	2900.93	2914.07	2775.13	5378.82	6622.58	3434.15	3494.4	4120.3	3548.92	3548.26	2951.49	5600.22	4341.4	4347.87	3859.23	6445.22	4626.78	2185.62	2479.06	559.437	380.77	435.73	1100.36	472.77	451.206	721.102	434.032
1983	L-Tyrosine	0.9772			MS2 forward	182.08	285.809	177080	137352	143013	138450	133360	108851	164736	111767	161840	94996.9	119878	124716	226509	85180.1	133305	161984	124171	123942	113293	166182	89423.2	202409	127450	173598	131534	174884	132130	203377	185977
1988	2-Phenylbutyric acid	0.45625			MS2 reverse	182.116	40.621	8854.75	7278.35	8079.38	7669.93	7204.83	7325.77	3350.91	4685.55	3848.12	5613.24	5214.85	3204.2	3130.78	5815.83	3328.69	3398.34	2413.04	3425.72	4046.82	6027.39	6260.45	32494.9	12945.9	7278.35	18181.1	21552.9	26512.3	15265.9	15786.9
1997	3,4-Dihydroxyhydrocinnamic acid	0.36435			MS2 reverse	183.064	376.952	2120.77	1752.28	1715.35	2231.48	1750.18	1424	2608.75	2212	2718.08	2063.86	2513.47	3188.73	3351.86	3562.9	3471.87	3245.96	5289.02	1002.08	2761.22	1093.04	2256.24	1481.65	841.867	1144.81	1171.73	1198.68	401.35	559.161	611.492
2010	Ser-Leu	0.38895			MS2 reverse	183.111	92.434	18727.1	17185	13300.9	15436	14410.2	6466.35	14119.2	23374.6	31390.4	16030	16124	11549	25232.8	24534.6	19617	30678.6	28726.6	12338	27969.4	9015.17	21605.5	2553.9	3165.49	2748.08	3511.21	3098.32	2588.34	4588.19	2876.77
2021	4-Pyridoxic acid	0.994			MS2 forward	184.06	40.889	246428	212922	199923	192604	179918	292290	229092	299129	319366	184497	152777	133185	156956	171710	247804	133399	96737.3	386352	274257	222138	192306	122140	36520.7	57157.6	27040.5	22397.1	36829.6	46340.1	18913.3
2022			4-Pyridoxic acid;Choline sulfate	10.0637433526901;-8.19419141081006	MS1 mz matched	184.063	140.496	49746.6	41094.3	43321.7	42520.3	40449.3	24935.8	45180	62852.6	69538.7	42291	72294.5	50670.1	108642	91893	74075	118161	100561	23913.5	46220.3	34752.9	96839.5	17851.3	5727.47	8827.06	4261.41	4061.74	3952.67	2975.46	7786.15
2026			p-Fluorophenylalanine	3.99192	MS1 mz matched	184.07	295.649	38633.5	32551.1	31231.1	31446.2	29681.7	18884.3	37723.2	34994.4	74554.1	27565.6	27162	15955.6	9046.98	30641.1	17988.5	35378.1	32448.3	43461.3	8799.83	16307.2	32463.1	36596.1	38218.2	37035.1	34181.3	50875.5	39741.3	35554	14823.1
2028	Phosphorylcholine	0.9821			MS2 forward	184.072	491.64	78122.4	67295.4	82616.6	71258.3	64115.8	69138.5	63959.2	161417	202191	56999.2	106251	95330.8	221531	64825.2	77333.1	76830	72504	160464	187171	59484.5	136009	66526	46537.8	58870.4	60305.5	65711.1	43248.1	66543.9	83310.6
2035			Pantothenic acid;Pantothete;Pantothenic acid;(R)-Pantothete	1.49376566621633;1.36917092584496	MS1 mz matched	184.095	251.366	9937.85	9129.04	9229.25	8475.17	8478.97	16995.7	8551.75	13657.9	18682.3	5358.6	6845.48	3647.82	8293.98	4511.66	6077.25	7932.06	12917	21646.8	11031.4	6631.79	9748.27	4335.05	3116.33	4642.93	3503.34	4224.26	4714.51	3981.12	3152.69
2041					Unmapped	184.132	181.22	11567.2	10852.8	10842.9	10455	10365.1	15718.5	10229.9	10069.2	8158.73	8933.03	6829.54	12909.4	9214	10907.1	11267.9	13535	7833.15	9259.15	15738.1	13989.2	8469.9	4705.77	296.116	13921.7	13434.1	14007.9	15084	27881.6	19328.8
2056			2-Aminodipyrido[1,2-a:3',2'-d]imidazole;Hydronitroxide radical	23.8332335814681;16.7506717327302	MS1 mz matched	185.079	33.946	21159	16959.2	16454.2	16211.3	16300.5	16691.3	19986.9	14313.8	19319.1	17551.1	8784.22	6806.45	8230.59	11009.3	28650.8	24964.1	7388.57	27306.7	26288	22670.2	26496.6	3965.31	6651.42	8675.37	13207.8	15230.1	8487.79	14783.3	14566.9
2058			4-Heptenal diethyl acetal;3-(1-Hydroxymethyl-1-propenyl)pentanedioic acid;Diethyl 2-methyl-3-oxosuccite;Diethyl oxalpropiote;Butanedioic acid, 2-methyl-3-oxo-, 1,4-diethyl ester	-5.56006073106314;-5.56006073106314;-5.44327831832437	MS1 mz matched	185.08	201.226	24402.4	20193.7	20205.4	20456.1	19381.3	30540.8	17531.9	17287.7	14313	17969.9	14829.8	27322.1	21090.8	21614	22470.3	24727.4	15167.1	14317.8	30088.6	25985.5	17310.8	9634.56	945.752	21867.7	12416.9	14538.5	19810.2	36459.2	23880.9
2060	Pro-Ser	0.746			MS2 forward	185.091	90.9035	3964.5	2922.95	2702.72	2820.76	2796.82	3187.5	3347.98	3377.16	3484.48	3327.15	4793.33	3667	4467.34	4597.31	4707.61	5470.08	6648.09	1828.65	2513.71	2132.48	2138.33	1950.05	1309.16	2494.9	2512.32	2694.64	2345.27	3536.73	2980.63
2066			1,4-Dimethyl-7-ethylazulene;Chamazulene	10.2745305631396;10.2772461345877	MS1 mz matched	185.127	66.7265	87651.4	73290.9	71661.1	70053.2	68412.6	41339.5	45545.7	141090	265329	62094.5	75479.7	89905.5	100704	93170.5	112673	128668	115616	160255	178575	99418.4	190389	30819.2	12716.1	19410.7	36127.4	28865.8	18783.5	22917.7	19540.1
2083			(S)-N-(4,5-Dihydro-1-methyl-4-oxo-1H-imidazol-2-yl)alanine;	-11.028741871751;	MS1 mz matched	186.086	283.303	17350.5	14710.6	14314.6	15752.4	14868.6	13756.4	11346.1	9020.28	10708	13305.2	14474.2	11670	18803.9	12188.5	10907.3	23704.9	25519.4	11671	13409.9	7046.24	16357	14715.4	13419.6	19203.9	80467.2	22422.7	10556.9	11862.3	22498.5
2092					Unmapped	186.111	206.048	56887.1	49635.1	49607.1	48954.8	46553.5	35334.5	80827.7	67423.8	50974.2	68759	49165.6	43403.9	53351.8	73987	71927.7	62629	235325	30558.4	67954.8	21655.9	50830.5	10523.8	4047.5	2902.75	4656.63	4442.49	4842.23	3241.09	4245.58
2098					Unmapped	186.995	345.701	2.35988e+06	2.02727e+06	1.90347e+06	1.71874e+06	1.65196e+06	1.83142e+06	2.21431e+06	2.14091e+06	2.01801e+06	2.32564e+06	2.05895e+06	2.08868e+06	2.16137e+06	1.99893e+06	2.2868e+06	2.26632e+06	2.06069e+06	1.75294e+06	2.03839e+06	2.26022e+06	1.58973e+06	1.55626e+06	1.51762e+06	1.79704e+06	1.8732e+06	1.74518e+06	1.76609e+06	1.87374e+06	1.76522e+06
2108			1-Naphthaleneacetic acid;Biphenyl-2,3-diol;2,3-Dihydroxybiphenyl;3-Phenylcatechol;2,2'-Dihydroxybiphenyl;(+/-)-trans-Acephthene-1,2-diol;Eutypine;4-Hydroxy-3-(3-methyl-3-butene-1-ynyl)benzaldehyde;Chimaphylin;Chimaphilin;1-phthylacetic acid;A;4,4'-Dihydroxybiphenyl;4,4'-Biphenyldiol;3,5-Dihydroxybiphenyl;3,5-Biphenyldiol;5-Phenylresorcinol;5-Methyl-1-phthoate	11.3512215773148;11.241583054927;11.241583054927;11.241583054927;11.241583054927;11.241583054927;11.241583054927;11.241583054927;11.241583054927;11.241583054927	MS1 mz matched	187.07	299.841	31806.1	26545.5	24539.6	24538.1	24190.8	9479.78	58344.7	32285.3	25139.7	21846.8	26347.9	26130.1	6473.66	80570.1	32456.7	68252.6	45054.2	16727.4	4270.62	13422.7	18283.2	29680.9	16407	25418.1	17409.3	22276.1	26077.4	21589.6	9957.57
2113			5-(2-Methylpropyl)tetrahydro-2-oxo-3-furancarboxylic acid;5-Butyltetrahydro-2-oxo-3-furancarboxylic acid;cis-2-Carboxycyclohexyl-acetic acid	-6.49634660247421;-6.49634660247421;-6.44852038705854	MS1 mz matched	187.095	126.581	130655	113451	106576	107937	102481	180423	91736.9	80018.5	69323.6	79616.3	58439.8	130644	109295	94246	120199	143211	69312.2	84916.1	156287	142542	89953.5	45253.3	2036.33	105510	108301	94207.7	97301.2	210040	135898
2114	Melamine	0.4709			MS2 reverse	187.089	283.252	1363.86	1093.05	1411.67	1408.68	1250.23	1096.82	1389.39	1031.34	728.688	1172.48	1236.9	1083.06	1582.08	1013.45	3129.42	3126.86	2398.81	986.737	1106.54	588.53	1351.49	993.92	1380.62	1386.81	4991.98	1632.33	716.997	970.965	1776.9
2117	6-Hydroxydopamine	0.3528			MS2 reverse	187.106	361.087	10640.3	12848.5	9584.91	8140.02	8039.4	8848.2	17474.9	13193.2	11436.8	11032.4	13706.6	13517.8	15035.8	18427.4	16668.9	20536.8	30563.4	6393.52	11731.7	7520.88	12495.9	8617.36	4388.36	5302.03	5417.9	5378.92	4731.91	1907.11	2565.65
2118	Pro-Ala	0.9794			MS2 forward	187.106	321.823	9380.61	7635.23	7501.53	7827.61	7587.36	10079.8	5907.32	6788.63	5427.86	7053.58	13494.3	11296.5	5715.25	8990.81	7857.27	10168.3	7876	6251.5	8526.15	7872.6	6027.16	7096.18	6147.26	9922.67	17804.6	16358.9	11640	13719.7	12548.6
2134					Unmapped	188.034	361.295	13800	12461.3	7264.8	7118.23	10678.7	10247.5	11824	8295.62	7763.42	12946.5	11183.4	12821	13255.3	10009.5	8794.08	14509.3	12327.9	5384.81	6607.95	16766.6	14175.3	10914.7	9062.15	14682.4	10451.2	14124.1	12867.3	6170.21	6867.5
2139			4,5-Dichloro-3H-1,3-dithiol-2-one;	7.41227788819765;	MS1 mz matched	188.069	33.781	93350	86060.3	79332	70187.8	68313.8	123242	71714.2	104989	136077	123725	77274.3	46715.3	41667.3	92234	84301.5	91223.6	329157	69892.3	81882.7	48710.5	120218	14324.5	3741.52	9114.43	13848.5	16687.5	4578.55	4477.38	5657.77
2142	DL-Indole-3-lactic acid	0.7633			MS2 forward	188.071	300.103	8753.54	6109.47	7947.46	7267.49	5604.67	5934.98	9670.34	7782.13	9053.29	6474.68	8832.97	14555.7	8399.85	7033.48	9550.64	7091.05	13350.4	6070.95	6562.21	6577.59	9685.62	8857.21	9877.37	9920.18	10144.2	10511.6	8901.43	8466.93	7130.66
2145	3-Methylglutaric acid	0.36695			MS2 reverse	188.09	303.081	4590.02	3621.79	3479.37	3013.28	2901.57	2621.13	4067.08	3491.9	5150.39	3361.11	6070.94	11025.6	6008.45	8603.01	5112.95	3006.5	8961.07	2917.26	3165.32	3749.66	5316.45	3552.49	4613.24	4472.08	5292.39	809.786	3964.1	3928.58	3231.55
2172	Dihydro-4,4-dimethyl-2,3-furandione	0.4673			MS2 reverse	189.072	33.182	13105.9	11066.4	8032.88	9699.18	9549.61	14313	9043.22	12365.8	15376.2	16383.3	10065.8	7544.19	6282.52	11970.6	10134.6	10803.4	28119.8	8484.1	10182.6	6082.53	13544.7	1974.63	3737.36	2850.97	4023.72	1937.52	4525.32	3619.88	3085.89
2180	Azelaic acid	0.9002			MS2 forward	189.11	82.173	29824.1	30827.4	28941.9	28418.1	28626.1	18994.9	28834.6	22641.7	16114.6	25963.5	15428.9	11554.8	9260.96	25238.7	17566.5	35271.8	19790.3	25442.8	9593.8	22894.8	23047.2	14381.7	7937.17	44674.9	51378.6	54599.3	33403.5	73340	49175.9
2182	N.alpha.-Acetyl-L-lysine	0.995			MS2 forward	189.122	369.968	36543.1	37805.9	33243.2	31307	29798	28689	51959.4	24222.7	32677.4	57918.4	31060.9	45224.7	35716.9	44960.6	46939.9	54184.7	59196.7	22984.4	63321.5	22498.8	39663.7	20652.5	17123.4	14712.8	12745.2	12469.2	15987.4	13826.7	12419.8
2183	N6-Acetyl-L-lysine	0.9964			MS2 forward	189.122	332.992	18642.7	15789.2	17264.1	18725.9	15283.3	17164.7	23996.1	19752.3	16366.1	22079.6	25439	23976.4	21410.7	30349.9	26008.2	21754.6	37467.7	11594.5	21485.4	23628.5	23136.4	14357.7	11267.5	6174.41	12466	11699.4	11709.5	8708.42	5134.18
2196					Unmapped	190.019	25.499	22744.4	20771.7	19657.9	16982	20130.7	15906.2	25914.9	21535.8	13841.7	22844.4	28564.6	28406	28546.3	36297.4	33216.6	39151.1	37426.7	7443.39	22403.2	12868.4	12882.4	4032.05	2206.53	2965.53	232.485	352.333	1810.06	993.707	2331.07
2198	Kynurenic acid	0.9984			MS2 forward	190.048	176.709	52845.7	38659	40274.7	37019.5	33527.6	87792.2	15928.4	58125.6	157741	19431.1	28077.9	26543.3	147892	34337.8	55220	28123.4	34843.9	77720.6	73092.7	33702.7	57911.1	12227.4	12375.1	4542.51	5980.38	6328.34	4183.44	3592.01	3114.02
2203	(S)-2-Hydroxyglutarate	0.37655			MS2 reverse	190.075	246.813	3045.55	2457.52	2322.36	2376.59	2442.18	2626.08	1265.79	12836.1	18534.3	1408.36	7327.45	1011.3	2017.03	1115.89	1394.36	9676.65	530.502	2769.42	1271.56	3142.45	1234.03	4974.81	4219.1	5801.57	6262.62	6865.91	4770.08	4340.14	3495.28
2207	3-Methoxytyramine	0.46915			MS2 reverse	190.088	288.741	1403.46	1873.06	1812	2009.92	1796.31	1672.74	3392.88	2354.83	2504.5	3164.95	3503.83	2647.2	3741.32	2898	2917.53	2835.98	2951.33	1673.58	2005.42	2057.67	1500.62	1158.46	1135.01	284.249	0	1136.23	1161.71	464.902	212.391
2218					Unmapped	190.117	366.195	47511.4	39572.2	36875.4	31365.7	35845.9	46609.3	39900.2	34247.7	42262.1	31670	32461.9	32852.7	47857.9	30065.7	47159.9	84833.3	43003.7	43074.9	59150	21934.4	46176.4	15723.8	11098.7	10993.5	12033.1	14388.6	21547.1	12969.1	13140
2234			Ethyl 4-(acetylthio)butyrate;2-Oxo-7-methylthioheptanoic acid;7-(Methylthio)-2-oxo-heptanoic acid	-8.14136683254109;-8.32551150539784	MS1 mz matched	191.065	403.615	5896.84	4526.82	4595.14	3815.21	3649.58	3410.55	7337.4	5816.02	6205.73	5565.94	6426.98	6485.85	6640.66	6766.99	8025.06	8096.92	13619.5	3074.35	6414.64	3799.34	4754.55	3090.03	2571.99	1509.83	1717.9	1780.89	1339.48	1732.2	1388.41
2236	Carbidopa	0.3213			MS2 reverse	191.083	235.916	3414.76	3054.82	3961.74	3709.45	3515.49	4564.32	4018.58	2500.72	4356.17	3193.18	2646.78	3508.74	3139.33	2764.78	2798.54	3245.08	11085.4	3538.27	4150.69	3457.29	2668.42	4665.6	2633.64	4296.53	4543.22	5457.29	4830.11	5876.59	4252.75
2240	Jasmine lactone	0.335			MS2 reverse	191.101	366.233	5808.41	5665.8	5678.32	6750.6	6359.54	7315.74	5585.78	4920.53	5400.47	4822.82	4773.25	5668.62	4950.62	4679.72	6615.45	5430.02	7465.96	5044.1	5209.18	9654.35	5497.73	8214.46	4850.87	4379.33	4850.88	6093.4	3791.1	3559.66	4116.1
2263	N-Benzyloxycarbonylglycine	0.4999			MS2 reverse	192.064	34.4625	9323.38	8766.11	7891.95	7977.43	8773.07	13430.9	5975.17	8618.78	13621.8	8828.38	12149.9	5392.81	7191.33	13031.5	10915.4	14821.1	25418.5	7073.17	7998.94	4012.68	8691.82	4106.39	8220.49	4534.8	6872.96	6154.39	17078.7	378.549	5689.98
2272			Cotinine methonium ion;N-Butyl-1H-pyrazolo[3,4-d]pyrimidin-4-amine;NSC4928	16.4165217715236;23.4181033513294	MS1 mz matched	192.122	323.235	6387.61	4984.84	5261.9	5482.9	5487.09	9448.47	3126.33	3472.76	2817.87	4115.84	3722.72	3380.16	3912.64	3873.16	3317.03	3775.36	3661.42	8330.95	3223.26	2772.76	3367.26	8590.69	11250.2	5638.44	4877.61	2476.16	4664.54	6111.99	4562.24
2294					Unmapped	194.008	35.147	5181.57	4758.23	5335.52	5310.91	5510.19	1974.53	1964.43	1728.57	7483.31	1971.04	4184.25	2759.23	3657.04	5625.56	1470.12	3418.67	1227.85	4495.58	7856.27	8649.25	9164.49	232.017	10902.3	9874.24	5015.09	4925.26	18908.9	9580.73	5199.75
2301	Phenylacetylglycine	0.9995			MS2 forward	194.08	172.971	247531	205824	191994	180593	172967	165646	288175	180712	167332	279771	258542	188187	187310	300138	200781	381058	530668	53820.8	236190	79858.7	193260	11509.7	14217.8	16805.7	10049.3	10564.3	7655.84	14940.3	8155.57
2305	Ribitol	0.39595			MS2 reverse	194.101	240.029	7880.77	6639.94	6326.97	5722.9	5604.4	7684.39	12937	6828.61	4497.28	12394.8	7569.83	4570.62	5581.48	8996.61	5229.24	6476.86	10891	4024.43	5913.97	4002.02	5925.13	3471.96	1827.99	1777.51	1361.54	1722.74	1580.44	2260.48	2010.12
2323	Diacetyl	0.449			MS2 reverse	195.065	43.054	3703.85	2565.55	2900.3	2827.24	2637.46	3285.37	2900.09	2765.93	2779.46	2438.63	617.75	2911.26	732.9	2404.08	473.627	2625.82	2783.51	3277.68	3938.39	2652.24	3531.87	2486.01	2518.77	2569.64	3301.02	2609.45	3028.53	3056.22	2755.88
2352	DL-Homocysteine	0.46685			MS2 reverse	196.059	337.212	2713.16	3413.17	2254.23	2009.89	2408.41	3341.54	4127.97	3895.11	4241.3	2386.3	2550.16	4127.15	3448.13	3690.94	4198.32	4090.24	5876.31	1905.27	4347.77	1702.2	3756.31	443.489	543.096	262.224	590.749	670.087	200.247	337.388	115.912
2373			N-Acetylasparagine;Formiminoglutamic acid;N-Formimino-L-glutamate;N-Formimidoyl-L-glutamate;Formylisoglutamine;DL-Formylisoglutamine	-11.8163395579966;-11.8163395579966;-12.0645210585322;-12.0645210585322	MS1 mz matched	197.052	291.871	43964.3	35312.6	36361.3	37676.9	35598.1	9373.62	64661.1	35335.2	38912	41138.4	46018.5	22939.1	12093.6	60469.7	25278.8	61616.9	34841.2	32989.9	8793.55	14099.2	23227.3	50573.6	59583.3	39901.3	27715.4	46398.6	42500.9	38955.8	15100.4
2384			alpha-Carboxy-delta-decalactone;2-Carboxy-5,7-dimethyl-4-octanolide;5-Hexyltetrahydro-2-oxo-3-furancarboxylic acid;Methyl 2-diazoacetamidohexote;Methyl 2-diazoacetamidohexanoate	2.29263419034546;2.29263419034546;2.29263419034546;8.40653243615197;8.40653243615197	MS1 mz matched	197.116	78.5645	19720.3	17564.7	18001.1	16623.8	15059.7	24353.8	20061.1	15532.1	13630	14107.1	9982.65	15003.3	14113.6	15165.5	21148.2	23422.3	15350.7	19312.9	15232.3	14795.8	27239.7	14379.4	58674.5	19143.9	22064.7	19700.3	19292.5	30612.5	20402.5
2402					Unmapped	198.122	335.203	9643.96	9758.24	8218.45	9288.78	9802.1	9011.41	12088.5	15324	13269.6	12542.1	14769	12355.2	19470.3	18117.7	16977.2	20534.9	25793.8	8087.55	16429.5	10858.6	15947.4	8203.01	1706.09	787.973	3019.79	3446.81	1077.55	1378.62	2178.57
2410			L-Dopa;N-Hydroxy-L-tyrosine;2-Hydroxy-3-(3,4-dihydroxyphenyl)propanamide;DL-Dopa;3,4-Dihydroxy-L-phenylalanine;L-Dopa;3-Hydroxy-L-tyrosine;L-beta-(3,4-Dihydroxyphenyl)alanine;Levodopa;Dihydroxy-L-phenylalanine;N-Hydroxy-L-tyrosine;N,N-Dihydroxy-L-phenylalanine	-23.1768785002407;-23.1768785002407;-23.1768785002407;-23.1768785002407;-23.1768785002407;-23.1768785002407;-23.1768785002407	MS1 mz matched	198.183	33.1445	15746.5	14911.3	9360.64	14226	16038	15930.6	13507.9	16562.7	8355.61	9321.52	8910.19	9834.08	14959.6	5464.62	8951.18	7494.5	8299.19	9348.98	10297.1	16897.9	9903.72	11379	7963.58	9842.3	14326.2	11380.2	24768.6	14002.2	9712.79
2418	3-Isopropylmalate	0.3992			MS2 reverse	199.062	229.808	9935.91	8323.65	7885.57	7622.97	7960.71	5881.42	13778.3	7303.99	9280.64	11373.9	10657.5	15834.8	12751.7	11415.1	16464.4	18632	19220.2	3464.51	15113.2	5415.14	8315.29	2018.1	531.133	1470.26	2009.93	1472.81	1955.2	1836.8	2003.39
2426			2-Amino-3-methylimidazo[4,5-f]quinoline;2-Amino-6-methyldipyrido[1,2-a:3',2'-d]imidazole;SK&F 91581	21.2806722921669;21.2806722921669;4.35046207882011	MS1 mz matched	199.095	34.469	18516.3	16688.6	16313	16362.1	16860	12094.3	18511.6	14786.6	23667.2	21492.7	8336.78	6742.31	7908.31	8822.97	7450.07	23293.4	9525.6	28146.1	4472.94	4899.36	28251.8	2595.21	4048.29	8319.99	16549.8	18516.9	8580.72	14772.2	16015.7
2427			3-(4-Hydroxy-3-methoxyphenyl)-1,2-propanediol;2,3-Methylene suberic acid;3,4-Methylene suberic acid;(2E,4E)-2,7-Dimethyl-2,4-octadienedioic acid;5-(3E-Pentenyl)tetrahydro-2-oxo-3-furancarboxylic acid;Guaifenesin;cis-2,3-Dihydroxy-2,3-dihydro-p-cumate;cis-5,6-Dihydroxy-4-isopropylcyclohexa-1,3-dienecarboxylate;1,2-Dihydroxymint lactone;Paeonilactone A;7-Deoxyloganetate	-1.05457536606808;-1.05457536606808;-1.05457536606808;-1.05457536606808;-1.05457536606808;-1.05457536606808;-1.00964615944049;-1.00964615944049;-1.00964615944049;-1.00964615944049	MS1 mz matched	199.095	193.146	12129.7	9898.8	9744.82	9989.44	12511.6	21682	13147.7	12012.8	10293.6	15751.4	8991.1	16624.2	11261.2	11969.9	16306.4	13582.4	9483.7	13503.1	21453.3	20871.8	12471.4	5430.05	203.235	9122.42	7828.92	9473.45	13926.5	17418.2	16134.6
2436	p-CHLOROPHENYLALANINE	0.9831			MS2 forward	200.043	286.387	30289.4	26464.1	21938.1	21846.2	23880.4	18445.1	34498	24156.5	30695.1	17309.5	14202.1	38548.6	41964.6	12462.3	23974.7	18127.8	15547.9	20910.8	23243.2	24333.1	12720.9	39679.3	27578	33687.1	24546.4	17729.9	30678.8	40292.5	40418.4
2437	IS	0.9809			MS2 forward	200.047	233.536	366717	290602	319724	321571	307041	357367	344454	462893	361538	352873	428558	370236	332780	402120	402558	360834	362239	383136	410549	360708	414247	257474	166201	257086	269887	269445	251948	256116	267674
2474			D-Erythrose 4-phosphate;(+)-(3S,4R)-cis-3,4-Dihydroxy-3,4-dihydrofluorene;Safynol;(2R,3E,11E)-3,11-Tridecadiene-5,7,9-triyne-1,2-diol;Dehydrotremetone;4-(Benzyloxyl)phenol;Monobenzone;4-(Phenylmethoxy)phenol;Bis(4-hydroxyphenyl)methane;4,4'-Dihydroxydiphenylmethane;Bisphenol F;2,2'-Bisphenol F;Bis(2-hydroxyphenyl)methane;(3-Phenoxyphenyl)methanol;3-Phenoxybenzenemethanol	12.1219209151006;12.6217178110767;12.6217178110767;12.6217178110767;12.6217178110767;12.6217178110767;12.6217178110767;12.6217178110767	MS1 mz matched	201.086	296.649	148893	132127	121520	113653	104637	171261	246136	153591	185796	98025.9	134649	204630	151119	245439	317264	283848	183852	75720.2	158586	85434	147617	36447.7	19072.4	21803.5	19607.8	23214.5	19651.3	24523.5	16451.2
2494	Cysteine-S-sulfate	0.8907			MS2 forward	201.982	286.382	24746.9	21111.5	19805.5	19299.4	18859.9	11960.2	26552.1	31144.4	32049.5	36212.7	26326	20822.4	18246.4	16775.4	19978.2	27102.5	29271.8	20755.8	20794	19179	22162.7	7178.24	10714.9	4842.51	7068.35	5089.9	9174.14	7207.52	10228.8
2498	3-Hydroxybenzoate	0.4722			MS2 reverse	202.043	233.708	116226	85229.8	89376.2	89794.7	87452.9	104338	95973.7	122148	100435	98529.3	115993	101894	94511.9	109621	113448	101887	98380.4	99348.9	115311	99791.1	110738	71501.2	60817	72291.4	77264.2	74150.3	70689.1	75153.6	75552.9
2510	Phenacetine	0.44495			MS2 reverse	202.089	296.716	10118.6	8954.19	8128.89	7993.73	7814.67	11790.3	15368.6	10434.5	12566.8	6707.57	9693.62	13720.9	10499.6	17616.7	21898.5	17616.5	12732.4	5741.45	10787.2	5864.96	10618.8	3126.84	2115.59	2011.34	1796.51	1736.97	1482.05	2110.06	1262.81
2511			Cis-zeatin;Zeatin;N6-(4-Hydroxyisopentenyl)adenine;(E)-2-Methyl-4-(1H-purin-6-ylamino)but-2-en-1-ol;trans-Zeatin;cis-Zeatin;(Z)-2-Methyl-4-(1H-purin-6-ylamino)but-2-en-1-ol	9.08165645098206;9.12775201727678;9.12775201727678	MS1 mz matched	202.106	33.852	26062.8	25585.8	20218.4	23710.9	21542.3	20659.4	27875.7	19400.2	31330.4	23106.3	12022.6	8988	12606.6	16048.3	15624.2	35914.2	12906.1	36836.7	8233.34	7119.43	40063.8	3793.42	2987.82	9966.47	18428.8	19203.4	9172.67	18156.9	14194.4
2513	3-Methoxy-4-hydroxyphenylethyleneglycol	0.38745			MS2 reverse	202.106	251.358	21602.6	20523.7	19654.1	19569.3	19639.9	42121.7	19298.3	35165.8	46632	15554.1	16507	8688.06	17345.5	11188.8	14373.2	20240.5	20398	50954.2	24381.5	15485.9	25997.4	9675.71	4676.05	11681.5	8620.73	10203.5	8513.21	8739.08	7072.1
2517	Ala-Ala	0.3644			MS2 reverse	202.117	259.979	15208	19723.5	16239.7	13518.4	13432.9	17516.4	24078.3	33019.5	23556.6	21836.4	40562.6	43058.4	16811.4	12084.2	16807.3	28476.7	24494.6	23043.3	18837.8	10139.2	24493.5	4003.63	4700.46	4138.53	4855.24	4946.7	3442.07	4518.56	4262.19
2530			2-(2-Thienylmethylene)-1,6-dioxaspiro[4.4]non-3-ene;Chrycorin;AMCC;N-Acetyl-S-(N-methylcarbamoyl)cysteine	-3.63680484172325;-3.63680484172325;14.5420305583547	MS1 mz matched	203.051	280.894	190548	164801	148690	161572	141759	131177	205603	104484	162923	130040	67524.2	146208	207984	95087.8	174800	158277	129558	156815	152371	206660	79325.9	261653	129810	216755	144999	162166	210273	242192	202093
2538			4-Heptenal diethyl acetal;3-(1-Hydroxymethyl-1-propenyl)pentanedioic acid;Diethyl 2-methyl-3-oxosuccite;Diethyl oxalpropiote;Butanedioic acid, 2-methyl-3-oxo-, 1,4-diethyl ester	-5.56006073106314;-5.56006073106314;-5.44327831832437	MS1 mz matched	203.09	201.298	11656.8	10140	10369.8	10153.4	9604.63	15091.9	8925.68	9152.15	7661.78	9186.66	7466.98	13863	10703.5	10680.3	11702.6	12157	7933.12	7475.28	14499.1	13444.9	9415.57	4625.09	2568.75	10950.4	6539.43	7521.85	9709.13	17386	12065.3
2546			Benzoyl phosphate;Dinotefuran	18.8024613410709;-7.9166143015432	MS1 mz matched	203.114	355.784	682936	620465	555942	596244	600967	328234	799336	484053	456021	510532	462518	369620	144034	792535	400999	867393	595318	578536	95663.8	323839	326784	1.16793e+06	647418	1.01161e+06	727335	889073	1.01616e+06	871447	450628
2549	Ile-Ala	0.9886			MS2 forward	203.138	219.81	26172	22689	23614.9	21896	21870.4	24256.6	25470.4	64311.6	44614.7	47762.3	40588.1	20784.6	22763.9	17365.6	30821.3	40592	19715.1	11372.8	63576.1	30435.3	83442	4902.52	5000.4	6078.18	3510.74	4359.9	4807.68	3999.93	5643.53
2554	NG,NG-dimethyl-L-arginine(ADMA)	0.9798			MS2 forward	203.149	529.196	435841	398701	427804	371037	313126	283963	427102	486450	475539	359151	423485	504926	474346	548071	589162	155900	479509	363764	503195	452488	428487	363862	258864	272225	280461	332003	255142	292802	310607
2558					Unmapped	203.503	286.984	25544.4	20355.7	20943.6	21346.7	16604.8	19762.6	15950	16884.5	19826.5	20422.2	13505.6	12596.4	17169.8	16141.3	12837.7	14436.3	10059.5	21669.3	17915.2	14483.2	18470.7	21994	23964.3	27033.6	34274.3	21833	24368.9	24731.7	27079.3
2572	N-Acetylmannosamine	0.775			MS2 forward	204.085	240.447	28518.8	25890.4	23972.4	23714.4	22017.6	37557.1	34102.9	25295.6	24190.3	24275.2	23984.5	31408	29905.7	24874.1	29886.3	25912.3	29720.7	22042.2	31485.6	23209.8	20228.3	19422.4	17543	18829.6	22564	18096	20468.6	20554.5	20996
2580	Acetylcarnitine	0.9995			MS2 forward	204.123	286.981	1.60855e+07	1.46802e+07	1.37894e+07	1.30349e+07	1.299e+07	1.3191e+07	1.17489e+07	1.26715e+07	1.32697e+07	1.42575e+07	8.74087e+06	9.36984e+06	1.15807e+07	9.97029e+06	8.49687e+06	1.0275e+07	6.72888e+06	1.31603e+07	1.07202e+07	1.01411e+07	1.24145e+07	1.44294e+07	1.45564e+07	1.91626e+07	2.24734e+07	1.4595e+07	1.54806e+07	1.78094e+07	1.98729e+07
2600	L-Tryptophan	0.9888			MS2 forward	205.095	246.7	92457.6	72087	72389.1	75376.7	75030.8	72289.6	31653.8	40283.3	49160.5	35014.9	38790	29820.2	57996.3	27531.3	40164	47321.3	37612.3	86139.3	42421.6	93093.2	36207.4	167472	116067	204685	215229	268299	166528	155264	133027
2613			4-Pyridoxic acid;Choline sulfate	10.0637433526901;-8.19419141081006	MS1 mz matched	206.044	139.765	19791.8	15363	15948.2	15954.3	15429.2	12893.7	16261.5	18679.4	19019.9	14462.7	21867.9	16730	28988.4	25588.5	22587	30509.6	26414.1	10762.7	15192.9	14253.6	28940.2	5990.28	2638.27	3201.71	1670.63	1691.94	1680.73	1339.36	2834.68
2615	Xanthurenic acid	0.995			MS2 forward	206.043	178.513	14278.2	9342.08	11329	8224.21	12538.7	14727.9	4150.9	34831.4	61643.8	3562.29	12270	1817.34	44215.7	9583.15	10561.1	16870.1	14215.6	12211	26347.9	4702.16	22738.7	177.934	2163.38	129.016	275.176	2016.24	161.881	119.831	155.513
2650	DL-Phenylalanine	0.9529			MS2 forward	207.111	213.218	5120.76	4792.4	4081.45	4703.14	4826.87	5970.44	3611.97	4030.91	4311.67	3596.63	2938.37	2365.98	2982.56	2457.2	2788.5	3079.8	3765.9	4892.24	3109.26	3137.84	3764.19	6855.21	3530.06	5277.35	6403.56	7068.16	6309.31	4716.85	4467.92
2652	Dimethylglycine	0.49845			MS2 reverse	207.129	286.989	10710.3	8647.6	9707.05	9229.49	8042.24	8720.58	7881.2	8291.21	7821.84	9620.56	5784.47	6398.16	7730.77	6847.79	4170.88	6870.46	4595.9	9391.91	7580.11	6819.38	8835.33	10357.5	10662.1	11878.4	14595.3	9899	9801.94	12113.2	13666.6
2664	Pelletierine	0.49705			MS2 reverse	208.067	283.271	4897.56	3781.3	3909.71	3877.65	3770.67	3012.69	4977.62	8088.96	3954.22	7656.5	3214.26	4864.45	6196.11	3552.62	2785.4	7055.25	18427.5	2409.94	3986.41	2086.58	4025.36	2952.75	4156.05	3814.2	10149.9	3604.25	1429.79	1969.51	3264.39
2668	6-Benzylaminopurine	0.996			MS2 forward	208.096	34.427	80323.6	71864.5	64849.3	66927.4	59789.9	17649.6	59683.9	75365.8	16377.2	91620	192075	36673.8	18440.5	154654	57004.5	96016.1	498000	7112.12	45693.1	7182.84	27387.3	2572.05	2686.83	2430.7	3100.63	3351.33	3332.06	4037.11	2692.25
2669	N-Acetyl-L-phenylalanine	0.8356			MS2 forward	208.095	276.958	2697.52	1959.62	2377.72	2076.07	2534.69	5687.34	2796.3	3924.5	4084.94	3854.37	4186.51	4145.9	6451.68	4033.37	3939.68	7991.34	4527.02	3631.35	5020.8	3010.65	4330.35	4185.81	4053.21	2407.85	4283.44	2710.98	2122.05	4602.93	3223.39
2690			Aminofurantoin;Dihydrolipoate;Dihydrolipoic acid;Dihydrothioctic acid	8.87870419808798;10.9939863269693	MS1 mz matched	209.061	23.351	12889.8	11465.7	11458	11401.6	11994.6	13910	24926.8	4264.05	8663.81	4933.39	25740.6	13088.2	28621	16420.5	15448.1	14094.8	29104.7	4578.68	15642.2	8625.62	10533.5	1145.09	1421.04	3824.98	1259.08	1100.68	2771.14	2355.17	1819.83
2695	(R)-3-Hydroxybutyric acid	0.4945			MS2 reverse	209.1	252.097	1870.82	1791.42	2900.07	1912.95	2284.59	2588.63	1437.23	2609.68	5524.18	2154.1	1158.02	1528.68	1820.07	1460.34	868.77	1273.63	2522.01	4833.12	1709.18	1346.4	2285.92	2502.83	2779.18	2459.96	2823.8	1901.64	4362.77	1975.08	1051.17
2700	Anethole	0.4525			MS2 reverse	209.116	201.034	5655.8	5355.62	5274.06	5216.35	5046.7	7967.5	4618.74	8687.48	6935.83	5088.11	3606.4	4745.07	4750.95	4142.79	4180.67	4548.89	9650.75	5993.83	5566.01	6772.26	6259.11	2750.89	1638.9	2273.47	1656.39	2060.91	2354.14	3260.59	2314.54
2715			Hydroxyphenylacetylglycine;3-Carbamoyl-2-phenylpropionic acid;N-Benzyloxycarbonylglycine;N-CBZ-glycine;p-Hydroxyphenylacetylglycine;4-Hydroxyphenylacetylglycine;3-Carbamoyl-2-phenylpropionic acid	-18.2131425537508;-18.2131425537508;-18.1758349405194;-18.1758349405194;-18.1758349405194	MS1 mz matched	210.075	207.903	31101.2	26098.7	25806.2	27351.8	24270	14427.5	43620.5	23973.3	18334.8	45505.2	58215.8	57928.6	28429.5	67979.7	37542.3	72633	78853	9602.42	78982.6	7697.76	18098	5402.25	5189.96	3694.04	4250.04	6624.9	8497.15	2480.61	7901.25
2733					Unmapped	210.955	345.581	76424.4	71345.9	67117.9	64298.7	65267.8	69550.9	74059.8	67950.9	65861	71751.9	67546.6	70925.1	68940.7	67201	71070.1	72012.2	68168.8	63558.1	66201	73166.3	62005.5	63053.6	61523.1	64567.4	67566.2	65555.2	63668.8	67924.1	62877.3
2741			N-Carbamoyl-2-amino-2-(4-hydroxyphenyl)acetic acid;	-14.5517517206969;	MS1 mz matched	211.067	288.169	67259.5	59055.7	65793.7	68571	58441	29212.4	154053	63652.6	78797.7	93487.7	130325	103410	135706	126968	112583	109425	101849	46381.5	96756.2	46950.1	49748.1	30754.7	26743.4	23975.9	12982.7	19893.7	17102.2	14404.8	13522.6
2748	Pro-Met	0.49555			MS2 reverse	211.095	33.8125	4882.9	3783.69	3512.82	3847.45	3695.68	4163.78	4273.11	4229.21	3803.34	3350.05	7753.1	2729.05	5930.35	2824.71	2531.14	4255.76	2687.92	3980.41	2898.24	11369.3	4861.4	7348.6	9115.81	2967.99	3800.66	2950.39	3071.4	4035.78	2969.13
2757	Traumatic Acid	0.6423			MS2 forward	211.131	91.534	18684.7	11966	16171.5	10685.5	14033.2	13750.6	8912.08	10649.7	6673.29	8605.52	7135.12	9810.73	7793.35	10791.9	14909.1	12645.7	7631.09	9225.51	12146.2	11316.3	8784.7	5162.14	2631.18	11219.7	15215.3	11347.3	9635.87	22528.4	13557.5
2758	Thymol	0.4198			MS2 reverse	211.131	176.998	8512.17	7223.97	6012.4	4997.47	6536.86	12261.7	3983.71	17709.7	11966.4	3482.18	3395.01	5282.87	6625.76	3202.72	3944.43	2811.19	5752.18	11215.1	6928.11	12476.2	9492.77	802.268	284.134	1589.19	1613.83	2574.93	2294.13	3265.78	2188.06
2762	2-Amino-2-methyl-1,3-propanediol	0.4003			MS2 reverse	211.167	33.707	17210.7	16433.8	17028.3	15903.2	19889.5	20426.3	19484.5	25038.4	9786.21	14475.3	14258.6	20771.7	21753	8075.54	13862.8	12768.4	15015	16870	17637.3	22410.5	21541.5	14072.9	9556.42	10033.5	15294.5	9709.28	37962.4	15952.2	26316.3
2769			Quinaldic acid;2-Quinolinecarboxylic acid;Quildinic acid;Quildic acid;2-Quinolinecarboxylate;Quildate;4-Quinolinecarboxylic acid;Quinoline-4-carboxylate;Quinoline-4-carboxylic acid;Cinchonic acid;1-Nitrophthalene;2-Nitrophthalene	13.4153778897535;13.2911330229729;13.2911330229729;13.2911330229729;13.2911330229729	MS1 mz matched	212.019	35.1795	142564	142124	150652	132057	134064	44886.7	48438.4	46327	201282	53561.2	110860	78717.7	105117	176303	42689.3	88470.8	25942.2	121074	213339	208800	243743	751.829	257063	248219	129420	129403	511245	281678	146933
2770	Phosphocreatine	0.9185			MS2 forward	212.041	424.535	8370.76	7120.96	7417.68	6273.85	6646.41	11759.7	5813.94	11786.7	17307.2	8327.91	5663.9	3042.94	14244.5	2747.29	1583.2	4668.35	4288.67	10958.1	7204.69	5735.31	7222.38	1968.87	7163.11	2350.98	2433.39	2710.13	2481.45	2688.49	2142.34
2778			N-Methylcalystegine B2;Castanospermine;(2S)-2-{[1-(R)-Carboxyethyl]amino}pentanoate;Alexine;Australine;2 -(Butylamido)-4-hydroxybutanoic acid	-0.571126062030294;-0.528820450138946;-0.528820450138946;-0.528820450138946;-0.528820450138946;-0.528820450138946	MS1 mz matched	212.088	221.09	6708.7	5664.15	6302.5	6565.49	6207.84	5994.35	8375.67	9109.74	8203.14	5340.98	8952.24	7814.08	7220.19	10823.9	8738.73	7742.9	7921.11	7870.89	8575.96	5214.04	6870.36	2867.67	911.4	932.91	1630.01	1921.7	950.4	849.994	1056.02
2779	Harmine	0.32725			MS2 reverse	212.099	369.716	29037.5	66472.3	59268.5	54550.2	58172.5	27654.2	74660.2	61857.9	64662.1	28073.6	20555.5	20340.8	22869.2	22956.2	71700.3	51788	73575.3	59372.3	92044	12862.5	30586.7	23963.6	9695.74	14806.9	8015.67	20287.9	29669	21069.7	7498.44
2780			N5-Hydroxy-L-ornithine;delta-N-Hydroxyornithine	1.35058	MS1 mz matched	212.101	301.199	46034.5	42161.9	43760.9	39975.8	35998.2	57264.2	73028.7	66879.5	62115.9	60557.6	34706.2	37208.7	33554.7	53358.7	52586.5	44503.5	38530.6	57391.6	61971	35858.4	51285.2	12211.7	9377.84	9374.71	11757.6	364.65	9634.13	9433.62	8920.66
2782			Methyl beta-naphthyl ketone;2-Biphenylol;Diphenyl ether;N-Nitrosoguvacoline	-18.6090498278343;-18.6090498278343;-18.6090498278343;5.29196661828313	MS1 mz matched	212.102	282.017	989607	932242	878097	911804	1.32781e+06	937898	2.00508e+06	1.21629e+06	1.97785e+06	1.41495e+06	790736	1.13051e+06	523051	1.2972e+06	1.01487e+06	1.92396e+06	736066	2.18179e+06	1.49474e+06	1.19228e+06	990168	171700	208533	216446	359003	278286	172212	127246	194033
2783	D-Pinitol	0.306			MS2 reverse	212.117	121.049	25371.2	21518.8	20697.6	19711.7	21073.2	10418.9	37661	18249.3	148587	52855.5	10075.8	30070.8	7163.69	9296.92	16222.3	10261.2	19774.6	11517.1	8357.62	15687.5	12786.2	4101.81	14163.1	10018.5	66043.9	9154.33	42729.5	25017.8	2284.58
2792					Unmapped	212.934	349.583	12511.3	11682	18544.8	18700.1	12127.7	10416.9	11562.7	18724.7	17488.4	10696.4	11225.5	19049.3	10537.7	11347.7	11218	11844.6	11271.9	19376.4	10620.9	11352.3	10627.2	11280.8	9499.17	18397.9	20035.9	18741.2	18844.9	20072.3	10697
2795			Selenocysteine;L-Glutamine;L-2-Aminoglutaramic acid;Glutamine;2-Aminoglutaramic acid;D-Glutamine;D-2-Aminoglutaramic acid;3-Ureidoisobutyrate;Isoglutamine;4,5-Diamino-5-oxopentanoic acid;DL-Isoglutamine;(R)-3-Ureidoisobutyrate;(R)-N-Carbamyl-beta-aminoisobutyrate	5.95060993737788;-7.53068239606921;-7.53068239606921;-7.53068239606921;-7.53068239606921;-7.53068239606921;-7.53068239606921	MS1 mz matched	213.02	358.041	9436.09	9899.88	9007.9	8801.06	8658.07	6688.9	12438.3	10531	9575.99	15609.4	17176.3	13706.2	19124.1	12918.9	11716.7	15286.5	10784.2	8986.08	12757.4	9469.46	9761.09	9102.44	7223.81	9440.31	7189.94	9515.91	9408.78	10016	8939.55
2814			3,4-Methyleneazelaic acid;7-Deoxyloganetin	-8.76453282947213;-8.95783171429707	MS1 mz matched	213.11	179.83	8390.08	8273.33	8198.45	7503.48	7202.63	10340.5	6912.75	8145.06	6300.16	6911.65	5184.49	8659.79	7166.21	7773.04	7886.53	8639.81	6202.18	6924.15	10962.2	9411.79	6995.09	3149.23	176.586	9734.88	8087.5	6889.08	6740.64	14425.4	8362.95
2815			Ribose 1-phosphate;D-Arabinose 5-phosphate;Beta-L-arabinose 1-phosphate;Xylulose 5-phosphate;D-Xylulose 1-phosphate;D-Ribulose 5-phosphate;D-Ribose 5-phosphate;D-Ribose 5-phosphate;Ribose 5-phosphate;D-Ribulose 5-phosphate;D-Xylulose 5-phosphate;alpha-D-Ribose 1-phosphate;Ribose 1-phosphate;D-Ribose 1-phosphate;L-Ribulose 5-phosphate;D-Arabinose 5-phosphate;L-Xylulose 5-phosphate;alpha-D-Ribose 5…	18.2521561445767;18.2521561445767;18.2521561445767;18.2521561445767;18.2521561445767;18.2521561445767;18.2521561445767;18.2521561445767;18.2521561445767;18.2521561445767;18.2521561445767;18.2521561445767;18.2521561445767;18.2521561445767;18.2521561445767;18.2521561445767;18.2521561445767;18.2521561445767;18.2521561445767;18.2521561445767;18.2521561445767	MS1 mz matched	213.111	34.461	19558.9	17435.2	17986.7	18203.1	18023.1	12671.9	17687.1	16693.3	18899.1	28528.5	9010.71	4323.35	5384.64	7156.28	7451.09	21358.6	11785.5	30883	4941.36	5165.85	28049.6	4369.86	3718.29	7526.06	18916.2	20089.8	6561.82	8895.3	16715.4
2837	3-Methyl-L-histidine	0.48345			MS2 reverse	214.057	375.59	67345.3	60186.2	58118.1	53669.1	47502.8	48960.8	70728.8	58977.5	57355.6	47376.9	61233.5	84177.8	66592.4	76417.8	94071.9	83903.5	73159.7	33109.1	48481.2	62055.8	49229.1	53069.9	22662.9	43046.3	46653.3	38819	37300.8	44116.3	42581.6
2846	Pro-Val	0.6036			MS2 forward	214.128	314.092	30763	24617.2	24470.4	27101.1	27984.6	26806	15283	21113.6	39311.9	23497.7	14334.9	9016.44	4478.64	13926.4	4757.35	12132.3	22051.9	9373.78	4187.52	8403.01	16317.2	72592.6	35091.6	62853.5	40420.8	45913.7	86363.9	34227.5	18877.3
2859					Unmapped	215.047	238.424	13010	10500	10944	10626.3	10254	33176.7	22843.3	26557	15907.6	16913.6	12180.7	8332.56	15929.7	14013.8	15526.3	20487.6	30604.4	8451.65	18349.3	5695.2	16047.3	1196.27	997.127	534.66	690.586	948.199	565.74	1018.24	544.796
2860	3,4-Dihydroxybenzoate (Protocatechuic acid)	0.43675			MS2 reverse	215.06	375.528	5287.43	5325.79	5442.99	4903.82	4250.74	681.229	5945.96	5670.17	5537.77	4878.76	5241.34	6438.09	5188.84	5941.39	5303.1	7044.36	9269.05	5275.2	4103.97	5124.61	3728.07	4851.98	3358.86	3968.9	4015.24	3695.12	3669.51	4066.75	3359.74
2879					Unmapped	215.98	26.507	5150.5	5288.73	4800.54	4618.86	5214.75	24730.5	8848.39	2424.76	3137.41	1808.96	1449.46	1432.41	1550.93	1256.46	628.796	1315.48	1514.35	3555.42	7528.03	6430.28	3566.6	4155.36	4180.84	2543.49	1756.63	2201.4	2314.14	1933.78	2102.94
2898			Asparaginyl-Threonine;Gamma-glutamyl-Serine;Serinyl-Gamma-glutamate;Glutaminyl-Serine;Threoninyl-Asparagine;Serinyl-Glutamine;	7.84809443603726;7.84809443603726;7.84809443603726;7.84809443603726;7.84809443603726;7.84809443603726;	MS1 mz matched	216.096	302.536	24088.7	21140.6	20516.1	19833.9	18444.6	23183.4	16735.7	16073.4	25334.8	28443.6	16306	20180.9	9434.88	12933.6	7625.07	27987.1	7753.69	29330	19253.2	15711.3	40340.7	35040.2	19728.5	20160.9	23847.9	27119.6	12268.6	22884.9	47448.9
2903	Arecoline	0.49965			MS2 reverse	216.121	222.653	5843.68	5211.35	5350.51	4959.16	4009.62	5535.76	3232.9	5917.37	6183.2	5135.09	4253.55	6122.03	3410.78	4168.02	2559.4	3816.95	4975.85	6591.47	11080.5	3546.13	7983.09	2259.91	831.179	1290.14	1348.33	1528.18	1751.69	1339.75	1328.3
2913					Unmapped	216.194	40.693	11379.2	10935.3	10330.4	10313.9	10621.6	11666.9	8830.98	6558.27	3476.98	5407.05	2595.8	5518.7	11438.9	2160.78	4510.95	4884.03	4710.93	8689.8	5128.4	9290.62	25963.3	23553.9	5498.27	20288.4	7376.41	8038.8	9256.93	10545.9	11869.8
2929	Pro-Thr	0.9262			MS2 forward	217.116	267.726	36466.5	29813.2	30951.6	25194.8	25084	18558.1	65579.2	28486.5	36930.3	45262.6	24684.3	58484.9	23954.2	47620.8	42373.9	50386.7	36670.6	33825	37862.2	22142.6	17467.3	14666.2	7023.65	14982.8	7281.09	5357.48	7745.26	6614.17	9418.64
2930	N-.alpha.-Acetyl-L-arginine	0.9152			MS2 forward	217.128	352.008	59052.8	43954.7	41719.1	35420.4	35201.9	73343.9	52903.1	38359.7	49750.4	44599.3	30952.3	50376.1	41142.9	34270.8	57865.8	48901.3	45414.9	38636.5	46000.8	40643.2	48538.4	32368.4	26214.4	33537.8	31460.5	25935.8	30824.6	28674.7	23218.5
2933	Val-Val	0.4903			MS2 reverse	217.152	357.736	31756.2	28529.6	25632.9	24271.3	23103.2	11846.3	41652.7	42776.9	60482.5	29688.1	26711.3	18577.1	8931.69	56564	22472.6	65165.3	54974.3	27436.7	19670.3	14424.8	36918.3	21104.5	16693	11656.1	12831.1	17127.9	14691.9	12156.9	5608.48
2948	Acetyl-DL-Leucine	0.49905			MS2 reverse	218.08	177.34	2631.94	2193.35	3002.05	3726.79	2752.46	2078.69	2048.78	4913.88	8190.77	2687.84	2552.39	3505.81	4268.03	1252	4930.79	5587.26	5230.49	5387.01	5563.35	3434.03	8707.83	1872.75	1773.27	2859.61	3512.82	2623.73	1362.58	1989.71	17845
2952	Ser-Ala	0.32615			MS2 reverse	218.112	296.611	193272	165605	157083	144435	140179	214325	309100	187798	192438	135503	204667	273237	221203	338465	400777	380890	250970	88959.8	212017	116772	207980	50703.4	24398.5	31809.8	26679	32335.3	27403.7	31377.5	23320.2
2959			Propionylcarnitine;O-Propanoylcarnitine;O-Propionylcarnitine	24.5938625219654;24.6311680391967	MS1 mz matched	218.137	145.368	14282.9	11455.4	10893.8	10279.8	10789.3	10899.2	20268.1	26037.4	10747.5	12331	11778	9698.55	31687.5	12367.6	15042.5	14767.9	30667	5640.27	14804.7	8637.36	20133.1	963.987	4618.57	1036.68	2264.69	1594.59	921.992	1779.28	2064.47
2960			Alanyl-Lysine;Lysyl-Alanine;Gamma-glutamyl-L-putrescine;beta-Alanyl-L-lysine;beta-Alanyl-L-lysine;gamma-L-Glutamylputrescine	-22.8904832586034;-22.8904832586034;-22.8904832586034;-22.8904832586034;-22.6993689859832;-22.6993689859832	MS1 mz matched	218.138	261.085	457561	415345	435263	437124	446097	188435	284726	497089	298046	554856	165856	143462	781420	172997	96365.2	347723	98650	434401	198472	247015	276609	1.59503e+06	632471	1.13664e+06	596500	731230	727481	367453	650111
2963	Dodecanoic acid	0.38405			MS2 reverse	218.21	84.502	32484.8	38425.6	38613.1	36844.6	39713.3	36865.1	45520.6	54861.6	48828.2	52194.7	8235.73	11987.4	15042.8	130964	9533.45	7497.04	14308.5	2137.21	43891.2	52006.5	40737.5	27441.3	57349	29678.2	29937.8	28058.5	37761.4	63371.6	56184.2
2968			N-Acetylasparagine;Formiminoglutamic acid;N-Formimino-L-glutamate;N-Formimidoyl-L-glutamate;Formylisoglutamine;DL-Formylisoglutamine	-11.8163395579966;-11.8163395579966;-12.0645210585322;-12.0645210585322	MS1 mz matched	219.033	291.922	10042.8	7001.63	7756.98	8093.54	8034.53	2899.25	9312.91	6810.93	6199.79	7064.2	9944.27	5031.18	2497.99	10422.2	5338.72	9111.77	5512.32	7134.96	2294.25	3228.03	6542.36	12278.7	10889.4	11479.5	6189.36	11130.5	11420.4	9309.59	5830.41
2974	Theanine	0.8252			MS2 forward	219.07	341.974	8916.17	7582.56	5713.86	6195.42	5389.78	3660.22	7838.73	4674.93	5016.88	5752.72	4243.7	6438.1	3187.96	8181.41	7709.33	10969.3	9071.58	5040.75	4570.36	6148.02	4106.25	8948.37	6467.67	7910.38	7392.79	5113.69	7544.22	11898.9	7127.14
2977	5-L-Glutamyl-L-alanine	0.9846			MS2 forward	219.096	387.742	34549.7	29323.4	28920.7	29436.6	26724.1	25919.6	34530.3	26063.2	24529.2	35803.1	42574.8	43462.1	42679.8	39845.2	36971.5	46009.7	38295.1	22131.4	37263.4	42520.6	33668.4	36441.8	25078.9	25498.9	19401.9	25769.3	23310.1	20494.6	19908.6
2983	N-Acetylserotonin	0.8386			MS2 forward	219.114	29.22	4694.18	4285.78	2907.53	3373.76	3605.89	2637.08	4036.03	3199.77	3067.84	4326.87	6649.61	10186.8	25538.3	10930.3	5243.61	4359.55	12835.9	1734.95	2609.16	2478.19	1402.55	987.262	1294.59	942.339	823.921	872.339	1152.04	1066.59	1242.14
2986	(+)-Muscarine cation	0.30225			MS2 reverse	219.121	269.438	3025.18	2453.6	2146.03	2478.32	2614.36	1438.97	3398.63	2761.21	2088.09	3525.97	3722.62	4064.55	2729.37	4094.5	4683.64	4175.41	6684.95	1198.78	3197.1	1080.08	2302.8	5707.36	3401.79	3875.4	3684.27	2716.87	2237.15	1780.03	1615.86
3000					Unmapped	219.948	39.2135	3295.17	2638.18	1853.88	1995.57	1870.12	1009.1	3366.36	1963.71	2799.23	2811.9	1518.22	622.673	890.194	1996.31	1018.79	912.353	3123.45	1449.48	747.815	1303.11	1383.87	6180.17	14156.4	1200.43	2123.38	4681.6	1540.66	3371.56	800.4
3008			N-Acetylhistidine;N-Acetyl-L-histidine;Methyl5-(but-3-en-1-yl)amino-1,3,4-oxadiazole-2-carboxylate;HC Red No. 3;2-[(4-Amino-2-nitrophenyl)amino]-ethanol	-10.3572131788647;-10.1481631825124;-10.1481631825124;-10.1481631825124	MS1 mz matched	220.067	292.959	15082	13733.6	13236.5	13759.9	12414.9	11969.2	22442.3	13591.3	20915.4	13388.3	16239.3	15783.7	17683.8	17311	20118.1	17089.6	13516.7	12530.4	17183.9	12119	12105.3	5186.49	4796.24	6631.88	3331.69	3758.24	3089.59	3816.25	3009.95
3014	O-Succinyl-L-homoserine	0.3265			MS2 reverse	220.079	368.007	4758.89	3984.67	3694.25	4357.78	3158.66	5267.06	5226.9	2647.58	2106.88	10919.4	2046.54	3525.39	2837.06	2545.12	2452.77	2811.4	13517	1801.4	2459.85	1971.17	2629.51	9459.88	9572.37	2003.84	1358.75	2623.82	2337.86	10410.6	6015.34
3023	Pantothenate	0.9826			MS2 forward	220.117	251.358	435957	397438	403922	375139	390658	892983	360896	507099	961446	243677	282505	144076	388250	166744	255311	379060	321787	1.09541e+06	525534	308509	432233	190592	72246.1	209392	163829	186936	152200	164044	124508
3039			DNOC;4,6-Dinitro-o-cresol;2,4-Dinitro-6-methylphenol;2,4-Dinitroanisole	-3.53485901226565;-3.53485901226565	MS1 mz matched	221.017	366.213	45274.6	38876.6	37289.9	37863.7	34319.1	48634.8	35910.7	33954.4	42685.2	33884.6	37078.9	46293.1	39490.9	39609.6	41941	41156.2	36778.1	34090.4	36033.9	40141.6	31256.4	36584.2	11862.5	33521.7	37927	34568.4	39492.5	46257.3	44581.8
3064			L-beta-aspartyl-L-serine ;Aspartyl-Serine;Serinyl-Aspartate;2-trans,6-trans-Farnesal;trans,trans-Farnesal;Farnesal;(2E,6E)-3,7,11-Trimethyl-2,6,10-dodecatriel;(2E,6E)-Farnesal;alpha-Santalol;beta-Santalol;4-n-Nonylphenol;4-Nonylphenol;p-Nonylphenol;Butylhydroxytoluene;BHT;2,6-Di-t-butyl-4-methylphenol;2,6-Di-tert-butyl-p-cresol;Butylated hydroxytoluene;2,6-Bis(1,1-dimethylethyl)-4-methylphenol;Ca…	18.1669543100676;18.1669543100676;18.1669543100676;5.90418774947492;5.90418774947492;5.90418774947492;5.90418774947492;5.90418774947492;5.90418774947492;5.90418774947492;5.90418774947492;5.90418774947492;5.90418774947492;5.90418774947492;5.90418774947492;5.90418774947492;5.90418774947492;5.90418774947492;5.90418774947492;5.90418774947492;5.90418774947492	MS1 mz matched	221.184	257.567	65059.8	39980.6	35969.2	34181.4	31146.5	23604.4	39784.1	19271.9	10958.4	31738.4	44336.9	98091.2	77648.2	85079.7	87178.7	42208.4	35468.9	11427.7	36437.5	45956.8	26673.9	52747.6	19041.8	52704.1	35180.2	29009.7	31047.8	42831.3	42761.9
3069			4-Pyridoxic acid;Choline sulfate	10.0637433526901;-8.19419141081006	MS1 mz matched	222.018	139.789	18555.3	13204	14210.9	13573.1	11792.3	12193.3	12573	15868.6	16913.3	12580.1	16855.9	13271.9	21798.3	18859.7	18258.9	24255.7	23138.6	8287.27	11783.7	11275.5	21484.8	4961.62	1459.15	2671	1438.89	1187.66	1363.03	1122.01	2400.15
3080	Caffeic Acid	0.33525			MS2 reverse	222.077	222.756	4470.18	4222.86	3584.68	3373.62	3817.86	2469.78	7885.65	3426.17	2585.59	6345.99	7288.27	5108.62	4847.37	8052.22	6304.68	8689.32	8961.73	2052.35	5676.96	1757.37	2926.44	1111.15	632.576	1101.01	1092.29	1111.84	1050.15	1231.69	1145.33
3082	N-Acetyl-D-glucosamine	0.8954			MS2 forward	222.095	241.238	24276.7	20829.3	20745.4	19782.7	20711.2	29381.2	28549.6	20308.4	22853.6	20880.1	20467.3	25519.5	22436.8	18245.4	23012.9	19107.7	21771.5	19815.6	24380.2	20424.1	16167.5	20375.1	14246.7	18502.6	24813.5	16899.9	23186.2	26413.9	23192.4
3102			Ethyl glucuronide;6-Acetyl-D-glucose	13.4734396460032;13.260895016925	MS1 mz matched	223.077	23.439	13505.4	13415.5	13056.1	12335.8	13977.9	11872.8	18081.4	14872.2	14492.9	27982.7	7702.04	16505.8	4703.18	12380.3	6558.29	14210.4	11783.7	12567.3	10846.8	13976.7	20032.9	2400.99	2938.95	2787.55	4411.76	3741.15	1948.12	1231.15	2833.43
3104	Ser-Gly	0.33235			MS2 reverse	223.091	271.658	34688.6	31679	27223.4	28232.9	27044.3	46534	36564.9	35048.6	40729	32985.4	31405.8	28660.1	36150	21337.9	28726.1	38580.3	35717.9	42991.5	31952.9	45800.5	33378	10232.8	6325.1	6674.83	8690.39	7901.35	6414.41	10785.2	5601.9
3133	Acetyl-L-tyrosine	0.47875			MS2 reverse	224.09	39.2305	8090.78	7597.95	6989.13	6981.24	4987.97	5156.43	9045.51	6837.71	4646.25	12015.4	20857.4	11159.5	5750.69	25427.3	5842.45	16461.3	13445.4	951.854	10997.3	3435.82	3533.34	3484.62	15513.3	3000.76	3919.95	4160.56	3406.31	4770	3525.84
3135	L-Iditol	0.31745			MS2 reverse	224.111	277.445	145603	118588	112340	112632	109083	94418.5	91616.2	36187.1	30813	83443.3	43415.4	23021.5	13699.4	55853.3	33667.1	19141.2	119438	9102.04	30537.9	13134.7	82429.2	195531	143510	75417	42955.9	57916.2	34979.7	368074	130884
3186	Formylanthranilic acid	0.41605			MS2 reverse	226.066	137.659	21104.9	17034.5	17040.8	16527.1	15041.9	14768.1	26289.4	16536.4	14613.5	27923.7	22183.9	23012.1	24626.5	20222.8	22958.2	24181.9	23230.4	10367.2	22479.5	18392.7	16519.5	8533.92	7306.19	7317.33	7464.61	5805.5	6350.07	6274.44	6857.16
3191			Gamma-glutamyl-Glycine;Glycyl-Glutamine;Alanyl-Asparagine;Glutaminyl-Glycine;Asparaginyl-Alanine;Glycyl-Gamma-glutamate;	-7.90730813421381;-7.90730813421381;-7.90730813421381;-7.90730813421381;-7.90730813421381;-7.90730813421381;	MS1 mz matched	226.078	299.782	31648.7	26619.8	26004.5	25573.7	25429.1	5364.63	58250.2	29533.4	26209.1	16066.9	26521.2	23991.4	6503.23	83382.4	34374.1	75257.4	50870	14825	3718.14	10681	16539.9	26323.7	15856.7	23518.7	9840.9	17398.4	20395	18164.4	7925.16
3208					Unmapped	226.178	109.737	58901.9	45120.8	49395.4	41176.2	39766.1	26629.1	36779.8	44082.7	17904.3	48470.7	17703.1	25178.5	41497.8	15805.7	27481.6	27755.8	37874.5	23121.5	32558.4	33024.5	38611.3	32605.2	17894.5	39053.5	50227.4	28879.5	42124.8	37600.9	53330.8
3209			3-Hydroxy-beta-ionone;2,2,6,7-Tetramethylbicyclo[4.3.0]nona-1(9),4-diene-7,8-diol;(5R,6S)-5,6-Epoxy-7-megastigmen-9-one;Acetal R;5,9:6,9-Diepoxy-3-megastigmene;(5alpha,8beta,9beta)-5,9-Epoxy-3,6-megastigmadien-8-ol;Theaspirone A;Eremopetasinorol;5,9:6,9-Diepoxy-4-megastigmene;(S,E)-Lyratol propanoate;(3R,8E)-3-Hydroxy-5,8-megastigmadien-7-one;2,3,5,6,8,8a-Hexahydro-2,5,5,8a-tetramethyl-7H-1-benzo…	-6.3892551006818;-6.3892551006818;-6.3892551006818;-6.3892551006818;-6.3892551006818;-6.3892551006818;-6.3892551006818;-6.3892551006818;-6.3892551006818;-6.3892551006818;-6.3892551006818;-6.3892551006818;-6.3892551006818;-6.24560705612501	MS1 mz matched	226.178	32.577	33343.5	38028.2	36201.6	37074.1	49141.7	66122.9	37803.3	67676.7	32489.2	34396.5	36458.7	47766.2	53852.1	13056.5	23670.7	17307.9	34912.8	31270.6	26395.2	52928.4	42094.1	28757.7	28896.5	46879.6	36480.6	19970.1	150275	26737.5	34936.4
3214			Tetranorbiotin	-3.19105	MS1 mz matched	226.987	345.606	904815	798677	772761	732856	714067	739968	830600	817393	780490	847825	779280	807327	828879	805824	852232	822110	816279	738588	800820	854121	703571	698204	682190	699963	790813	720335	729489	748589	705217
3221	Gly-Glu	0.7663			MS2 forward	227.065	320.959	999.542	1393	826.339	890.156	1386.2	2287.01	1649.89	1418.75	852.281	502.67	1641.84	2054.89	2075.72	2766.2	1487.27	975.24	2092.67	513.268	2896.35	1181.05	1392.55	1236.02	1372.13	695.725	942.764	951.219	1152.69	1434.51	1286.01
3228			3,4,5-Trimethoxyphenyl acetate;3-(4-Hydroxy-3-methoxyphenyl)-2-methyllactic acid;Dihydrosinapic acid;Genipin;4-Hydroxy-(3',4'-dihydroxyphenyl)-valeric acid;2,4,6-Trimethoxyphenyl acetate;Genipin	3.87643318803072;3.87643318803072;3.87643318803072;3.87643318803072;3.87643318803072;3.87643318803072;3.9808195268993	MS1 mz matched	227.097	360.707	16109.2	12843.8	13294.2	12730.2	9065.11	12345.4	17763.6	10753.6	11106.1	11992.7	15736.2	11216.8	14317	17344	15317.1	17503.1	28764.9	10271.7	15351.6	14169.5	10447	10076.3	2037.65	11193.6	6718.35	6407.78	9540.46	17104.8	13337.1
3229	Glu-Pro	0.8428			MS2 forward	227.1	267.334	7110.44	7272.19	5812.1	6311.36	5799.57	10360.4	7045.44	7805.17	9043.94	7442.11	6581.29	8091.72	9234.72	7232.47	7858.97	9979.53	13245.9	7724.71	9511.57	5408.31	6570.19	2637.11	2844.64	2673.62	2643.36	2749.72	2529.34	2718.55	2661.1
3230	L-Carnosine	0.994			MS2 forward	227.112	409.75	20169.2	17019.7	14805	18099.2	18446.9	10585.7	9216.95	8133.6	14637.6	26805.6	9371.11	9073.6	20673.7	7179.33	8090.06	14469.8	17697.7	23930.6	11172.8	7270	12524.4	44310.2	32025.2	23239.7	13545.9	14685.1	24466.7	31816.5	17850.2
3236	Valeric acid	0.3288			MS2 reverse	227.126	33.935	15670.5	14869.4	13733.1	14339.2	14746.6	14067.8	10811.8	12595.1	12936.1	16800.2	7898.55	2084.77	5694.57	7635.94	6597.51	12470.6	8087.38	19841	8769.29	7340.91	20989.7	5256.3	6180.96	11334.6	14029	14640.1	8152.42	12292.6	18319
3251	alpha-Guanidinoglutaric Acid	0.45385			MS2 reverse	228.036	322.599	1530.09	1506.92	1278	1303.82	1301.31	921.817	1668.38	1762.37	2364.18	1940.37	1808.5	1490.21	1833.77	1631.2	1132.8	1988.35	2750.49	950.258	1190.09	874.628	1493.12	1857.25	855.423	1363.02	920.795	1400.67	1879.89	762.212	528.861
3280	Altretamine	0.3937			MS2 reverse	228.194	33.76	96454.2	98057	98214.2	93641.1	112956	118326	116019	159819	54444.1	88524.3	78862.6	116772	137618	37079.2	87133.9	76952.2	94258.4	95547.8	99636.4	136327	128183	76822.2	51872	112135	93313.4	51529.5	245564	103116	187520
3300			(S)-Menthone 8-thioacetate;Mansonone C;3,8-Dimethyl-5-isopropyl-1,2-phthalenedione;Bisphenol A;2,2-Bis(4-Hydroxyphenyl)propane;1,1-Bis(4-hydroxyphenyl)propane;Lindenenone	-3.70027142823478;11.2070666111268;11.2070666111268;11.2070666111268;11.2070666111268	MS1 mz matched	229.118	405.954	924728	795343	758209	697141	651945	464480	842338	1.47883e+06	1.05896e+06	908964	1.07707e+06	1.21398e+06	852768	1.00848e+06	1.23441e+06	1.1019e+06	1.52346e+06	1.05297e+06	696715	1.07022e+06	969585	604901	172264	553210	446636	386717	400058	396231	432878
3308			Isoleucyl-Proline;L-isoleucyl-L-proline ;Leucyl-Proline;L-leucyl-L-proline ;	21.2428463323924;21.2428463323924;21.2428463323924;21.2428463323924;	MS1 mz matched	229.152	336.262	110380	106968	102738	99675.1	96435.9	140599	122847	131618	111428	135908	111875	119655	85281.4	125155	82251.3	47572	129914	100454	119113	54149.6	123361	38117.5	28875.3	29273	25729.2	36308.3	25594.3	25047.2	18393.4
3311			L-2-Aminoethyl seryl phosphate;L-Serine-phosphoethanolamine;Serine phosphoethanolamine	20.6013580240489;20.6013580240489	MS1 mz matched	229.154	350.553	1.32363e+06	998553	876860	770462	729328	1.67712e+06	1.06424e+06	1.2214e+06	905299	1.37437e+06	863993	1.01229e+06	1.65942e+06	880752	719193	918695	1.28985e+06	856236	806820	568876	1.06356e+06	288116	211778	162542	242915	250798	283738	354829	231053
3312			Isoleucyl-Proline;L-isoleucyl-L-proline ;Leucyl-Proline;L-leucyl-L-proline ;	7.04588372626594;7.04588372626594;7.04588372626594;7.04588372626594;	MS1 mz matched	229.154	281.34	3.29527e+06	3.1529e+06	2.87527e+06	2.87471e+06	2.92188e+06	4.10339e+06	3.69384e+06	4.32666e+06	3.23405e+06	4.45097e+06	3.45722e+06	3.60471e+06	5.71942e+06	3.87339e+06	2.61817e+06	3.63794e+06	4.0104e+06	2.99879e+06	3.0788e+06	1.42038e+06	3.58118e+06	813202	550225	551376	546911	810489	928737	1.09875e+06	789927
3318			4-Chloro-6,7-dimethoxy-2-benzoxazolinone;Chloranocryl;Cypromid	-20.4314854548788;14.8747129442784;14.8747129442784	MS1 mz matched	230.01	34.53	5112.28	4771.35	4097.82	4090.13	3764.6	2969.74	5028.1	2514.27	3837.81	5485.48	7313.04	3875.18	4318.7	8118.23	5175.13	6382.83	13582.3	1467.28	3827.81	1259.38	4208.24	436.168	238.731	406.856	185.911	201.603	685.634	348.291	193.73
3321			1-Nitro-5,6-dihydroxy-dihydronaphthalene;4-(2-Aminophenyl)-2,4-dioxobutanoic acid;4-(2-Aminophenyl)-2,4-dioxobutanoate;2-Formaminobenzoylacetate;3-Amino-4,7-dihydroxy-8-methylcoumarin;1-Nitro-5,6-dihydroxy-dihydrophthalene;1,2-Dihydro-5-nitro-1,2-phthalenediol	4.06755448186605;4.06755448186605;3.86374129932856;3.86374129932856;3.86374129932856;3.86374129932856	MS1 mz matched	230.043	278.733	5508.4	4250.12	4718.48	4956.5	5255.4	3042.32	4578.85	5454.83	5278.5	4271.85	6113.13	3988.35	8329.11	8344.47	6934.2	8571.3	13813	4556.65	7165.89	3902.07	5671.64	2390.99	3214.68	1898	1904.17	2017.31	2053.49	1362.25	1028.17
3327	Ergothioneine	0.9676			MS2 forward	230.094	308.333	6568.77	4776.73	4748.58	4592.25	4568.54	3825.92	2414.21	3579.49	3468.05	2734.39	3110.19	3520.44	5393.52	3630.61	3746.22	4670.46	5337.37	6258.7	3107.68	4950	3870.33	5908.5	2690.25	11001.6	11679.8	14891.9	6644.03	18084	11676.2
3328	Mephentermine	0.4983			MS2 reverse	230.094	217.259	3029.02	2794.58	2858.01	2876.74	2677.35	1755.67	2486.28	2804.74	3256.47	2503.11	2159.93	2630.41	2902.42	3176.02	2200.63	2714.85	2338.77	1755.45	5996.74	1722.66	3455.18	3879.56	3593.81	3408.74	2506.71	2772.36	3551.49	1137.68	537.987
3338	Val-Ala	0.49075			MS2 reverse	230.145	92.416	169743	149045	141903	214033	134740	130327	106232	87144.9	68418.1	95996.1	52909.6	109930	84799.7	98864	121004	153238	82792.3	51860.6	52394	172407	84959.7	60929.6	10317.9	154681	207090	173176	132775	247666	303875
3359			Thiaburimamide	8.69316	MS1 mz matched	231.076	138.397	24729.1	16870	22550.6	18865.4	22318	42844.6	40584	29283.1	76697.9	21944.2	27939	19467.4	28716.7	25795.2	37982.8	15308.4	13374.5	34810.5	38101.3	39620	38243.2	4974.19	604.671	4270.55	2884.69	2568.13	5626.68	2681.59	3866.9
3370	Pro-Asp	0.9868			MS2 forward	231.095	402.957	8238.75	8020.4	7906.74	7492.31	6616.19	10878.8	8391.23	8589.37	7997.01	8792.37	8767.1	8422.81	9074.25	8923.77	8856.73	9885.65	10528.7	6543.59	9436.81	9033.61	8721.04	6073.3	5727.35	5625.11	8005.95	8516.57	6087.41	8598.68	7798.52
3376	Val-Met	0.6366			MS2 forward	231.121	406.1	8101	6856.21	7094.88	5895.33	6206.76	4629.75	8020.21	12282	9278.33	9034.28	8896.7	10209.5	8047.1	9121	10565.7	8732.56	13272	9042.17	7254.86	9519.76	9159.3	6421.13	5211.4	7407.34	4293.94	3696.07	4075.01	10070	4555.8
3377			Ribose 1-phosphate;D-Arabinose 5-phosphate;Beta-L-arabinose 1-phosphate;Xylulose 5-phosphate;D-Xylulose 1-phosphate;D-Ribulose 5-phosphate;D-Ribose 5-phosphate;D-Ribose 5-phosphate;Ribose 5-phosphate;D-Ribulose 5-phosphate;D-Xylulose 5-phosphate;alpha-D-Ribose 1-phosphate;Ribose 1-phosphate;D-Ribose 1-phosphate;L-Ribulose 5-phosphate;D-Arabinose 5-phosphate;L-Xylulose 5-phosphate;alpha-D-Ribose 5…	18.2521561445767;18.2521561445767;18.2521561445767;18.2521561445767;18.2521561445767;18.2521561445767;18.2521561445767;18.2521561445767;18.2521561445767;18.2521561445767;18.2521561445767;18.2521561445767;18.2521561445767;18.2521561445767;18.2521561445767;18.2521561445767;18.2521561445767;18.2521561445767;18.2521561445767;18.2521561445767;18.2521561445767	MS1 mz matched	231.121	35.2125	13206.1	12052.8	10960.1	10907.7	11255.6	4897.38	9647.38	7702.79	9796.36	16018.4	4485.67	1748.8	8971.77	3567.89	2063.36	12045.7	5415.47	21402.4	8472.98	1281.89	22141.3	1147.68	4217.19	4865.06	15403.3	14429	4597.53	11027.8	12646.1
3382	Levetiracetam	0.4932			MS2 reverse	231.132	259.567	4841.97	5723.93	5329.66	5626.93	5300.03	5545.45	10513.5	10859.7	11861.3	7370.22	7221.21	6202.3	6308.98	7294.31	6552.76	10465.6	9243.24	8671.83	11168.9	6867.94	7378.2	1835.97	1791.13	1370.6	1741.82	1839.82	1616.89	1553.53	1526.98
3390	Leu-Val	0.4974			MS2 reverse	231.172	44.499	4014.64	4707.99	2968.76	4577.16	4622.45	2926.01	4362.26	1721.17	438.094	4275.21	8407.79	6620.93	2232.56	3528.1	1978.07	1841.65	1270.33	1353.38	3415.51	1096.53	1953	2214.1	19207	825.035	1733.91	2460.8	2513.09	2625.15	2610.45
3400					Unmapped	232.029	29.071	37441.2	33539.4	30604.7	27669.2	30624.9	37846.3	35198.3	43186.5	34523.1	40129.2	25414.2	24221.1	24444.4	49816.3	48639.5	49695.8	108776	16376.2	34626.3	11790.7	33270.4	1078.44	1781.34	1409.86	630.29	974.286	1599.88	1340.33	718.647
3414	7-Keto-8-aminopelargonic acid	0.31455			MS2 reverse	232.096	41.991	2654.02	2084.61	2307.48	2116.62	2619.82	2856.85	2911.12	2493	1920.37	2761.99	2619.36	3476.92	1960	3974.44	3044.15	2995.76	4466.26	1628.46	2646.82	2388.75	2265.92	1603.12	939.909	2357.52	2169.44	2241.92	2552.4	2062.79	2319.08
3419			Asparaginyl-Valine;Valyl-Asparagine;Fenfluramine	-12.5734511725421;-12.5734511725421;-19.4701101359545	MS1 mz matched	232.127	287.572	30508.9	25146.5	24423.2	25784.3	25173.4	24092.6	38032.5	24628.4	31285.4	21856.7	32947.2	24478.5	23230.3	45975	56952.9	100990	38820.4	30507.7	55303.7	9957.32	25215.8	7091.8	4639.74	4560.14	2997.8	4005.45	4617.17	3492.96	3782.19
3427			Gamma-Aminobutyryl-lysine;	-20.5837305989315;	MS1 mz matched	232.154	239.775	926032	761936	778871	793683	743150	541419	797938	509001	436105	857661	456072	541757	1.70629e+06	724250	438118	546099	374676	628283	522826	335350	434663	1.32638e+06	473724	1.85842e+06	1.02937e+06	643475	1.08497e+06	920249	1.16686e+06
3443			Hexahydro-2',3alpha-dimethylspiro[1,3-dithiolo[4,5-b]furan-2,3'(2'H)-furan];Hexahydro-2',4-dimethylspiro[1,3-dithiolo[4,5-c]furan-2,3'(2'H)-furan];	7.62736500191614;7.62736500191614;	MS1 mz matched	233.061	298.626	15187.3	12722.4	13880.4	12763.7	13286.2	10266.4	15967.4	13056.1	13781.7	12797.6	16003.5	15439.2	18792.6	13567.3	21443.4	18826.6	13637.3	9744.47	16271.1	9973.93	14787.7	7596.23	6551.77	7882.24	4874.09	4805.98	6117.51	6527.97	6577.91
3446			2-Ethyl-1-hexanol sulfate;Sipyl alcohol;Sipoyl alcohol;Phlorisovalerophenone;3-Methyl-1-(2,4,6-trihydroxyphenyl)butan-1-one;Multifidol	6.75987700915512;22.8474381357481;22.8474381357481;22.8474381357481	MS1 mz matched	233.09	177.04	768480	587434	477052	458699	399818	253987	1.30008e+06	1.05077e+06	396071	852601	1.32146e+06	1.4335e+06	1.92187e+06	1.17162e+06	1.1201e+06	1.88267e+06	648415	188529	1.54916e+06	128366	246570	77541.3	163276	80850.9	74385.7	113289	44546.1	67796.9	19570.4
3447	Val-Asp	0.9947			MS2 forward	233.111	364.245	6380.25	5462.4	6986.22	5882.8	4766.71	7121.49	7670.08	10226	5187.78	6022.36	9589.7	8498.32	4015.61	8612.77	10854.7	7617.98	5276.5	3992.81	11649.5	10257.6	7408.38	4463.91	2957.06	3457.45	3674.52	3495.05	4849.27	3696.3	3077.55
3474			Casimiroin;2-Hydroxy-6-oxo-(2'-aminophenyl)-hexa-2,4-dienoate;Casimiroin	0.824649174639756;0.858115715094503;0.858115715094503	MS1 mz matched	234.083	278.075	37048.9	28383.3	27151	26995.1	26651.1	35765.9	39172.8	43677.7	45633.2	31314.8	23772.3	18867.7	19668.6	27615.9	30696	29238.6	29905.8	35536.7	34740	28180.1	27039.4	13318	10610.5	10114.3	11859.6	9244.64	8622.5	8689.92	7014.8
3514	Glu-Ser	0.6371			MS2 forward	235.091	410.135	4104.2	3590.14	3473.51	3672.8	5199.68	2900.16	2262.52	9790.01	21655.9	3509.04	3347.5	10297.9	19349.2	4396.83	8885.96	5601.61	5275.42	12014	11379.5	10314.4	8977.22	7020.7	7391.03	5228.46	4436.61	5225.89	6809.11	6646.73	5780.88
3517	His-Pro	0.8194			MS2 forward	235.117	131.706	10573.9	8041.24	6688.71	7845.94	6536.92	6597.38	6685.87	5742.94	9229.01	5435.2	5728.31	7455.88	9415.43	7768.17	7540.82	10066	10300.5	7667.64	6756.85	6198.98	7807.97	10880.8	2454.8	8401.53	8204.1	6523.9	11246.7	8581.07	5150.9
3522			5-Methyl-2,5-di-1-pyrrolidinyl-2-cyclopenten-1-one;Lidocaine;Lidocaine;Angustifoline	23.1546551529794;23.1546551529794;23.2114520363746;23.2114520363746	MS1 mz matched	235.179	33.129	113034	97641.6	99721.1	104709	93046	130051	82244.7	98784.2	59820.3	68740.5	54726.4	92827.4	101085	68893.8	75759.9	82823.8	83485.5	86743.6	71048.5	127244	56269.5	82368.6	93451.2	128330	68710.7	91754.4	130158	58898.2	113413
3534			N-Acetylhistidine;N-Acetyl-L-histidine;Methyl5-(but-3-en-1-yl)amino-1,3,4-oxadiazole-2-carboxylate;HC Red No. 3;2-[(4-Amino-2-nitrophenyl)amino]-ethanol	-10.3572131788647;-10.1481631825124;-10.1481631825124;-10.1481631825124	MS1 mz matched	236.041	293.024	2533.42	2464.47	1898	1939.43	1717.22	2093.3	2752.12	2059.98	2749.54	1931.35	2780.16	2469.21	2376.03	2581.61	2666.66	2596.61	2251.83	2048.88	2718.04	1823.9	1737.13	686.642	1704.32	744.116	655.505	751.5	527.222	594.687	1172.24
3547	Procaine	0.38275			MS2 reverse	236.147	309.472	5896.94	5291.52	4766.86	4426.3	4430.89	2891.11	6014.25	4447.75	5249.17	5896.46	6232.96	6971.32	8114.71	8309.03	11755.4	8780.91	11762.5	2975	4185.36	4107.7	5744.52	3366.17	1174.18	3205.12	3088.05	3103.57	2797.33	3982.47	5188.76
3584			Cis-zeatin;Zeatin;N6-(4-Hydroxyisopentenyl)adenine;(E)-2-Methyl-4-(1H-purin-6-ylamino)but-2-en-1-ol;trans-Zeatin;cis-Zeatin;(Z)-2-Methyl-4-(1H-purin-6-ylamino)but-2-en-1-ol	9.08165645098206;9.12775201727678;9.12775201727678	MS1 mz matched	237.146	33.501	9222.02	9102.9	8373.46	9183.03	8653.93	9134.06	7215.96	8204.91	6263.15	8849.68	9822.25	8675.8	7578.98	9402.39	8180.09	9323.12	14590.1	6964.14	8508.11	10329.8	5544.1	5449.79	4563.03	8170.21	11904.9	10893.8	10663.1	17807.7	13423.9
3605	D-gluconate	0.40815			MS2 reverse	238.09	368.635	11534.8	9064.24	7897.29	7671.23	6840.96	8310.67	11517.6	2540.31	1584.94	25253.4	2934.36	2777.85	2328.73	2614.56	1239.58	5351	30548.3	2064.73	2233.82	2418.37	2961.38	20132.6	20867.8	1854.64	2073.7	2835.99	2913.36	24805.9	15410.5
3612	Val-Gly	0.4515			MS2 reverse	238.113	266.37	2068.41	1821.54	1848.08	1499.99	1800.75	2457.02	2906.59	2881.64	2640.69	2861.96	1373.56	1565.4	1776.06	964.6	2343.16	2197.6	2436.67	1844.41	2520.04	2721.9	2560.66	1068.93	850.209	785.463	797.587	942.996	801.269	772.708	634.321
3620					Unmapped	238.178	37.347	12002	12324.3	10623.5	9989.16	10055.6	9866.01	10998.6	11875.9	7158.64	6462.65	5905.09	7514.92	4571.91	5266.78	3435.16	6288.53	8983.63	4112.84	3833.41	4813.21	14454.7	17943.6	11482.5	21807.2	15087.9	12063.8	27726.1	15098	16388.8
3626	Pectin (Galacturonic acid)	0.5			MS2 reverse	239.011	365.587	5877.17	5625.87	4995.65	4647.81	4336.39	7199.42	6889.9	6025.19	5706.03	4861.35	6970.15	6903.73	5674.45	8599.4	8251.53	8260.29	13166.8	2976.27	8150.91	3077.72	5955.08	3299.9	2805.21	1173.14	1698.01	1987.33	1687.49	1894.48	1365.62
3631			1-(2,4,5-Trimethoxyphenyl)-1,2-propanedione;3,4,5-Trimethoxycinnamic acid;Trans-2, 3, 4-Trimethoxycinnamate;	19.7791433078727;19.7791433078727;19.7791433078727;	MS1 mz matched	239.089	33.2315	20137.6	18791.9	13448.8	17082.2	18035.8	16585.2	18633	21743.2	18470.3	10638.6	20812.1	19652	15467.1	15077.9	19981.7	14178.9	15919.2	15225.3	22051	11325.8	27234.6	8612.31	23007.3	9959.96	12928.6	9787.02	10744.3	8345.57	12204.3
3632	L-Dopa	0.6033			MS2 forward	239.098	267.682	15253.5	18291.2	13306.9	14201.7	17159.2	7395.93	23712.4	13976.5	15325.9	19553.5	17563	14780.4	12665.9	20659.3	22596	20779.3	18743	19690.8	23298.3	9069.23	11003.2	10148.5	4971.83	10332.3	2995.13	3256.78	4071.7	3816.38	4622.15
3645	3-Hydroxydodecanoic acid	0.3352			MS2 reverse	239.162	64.837	71638.1	83040.5	73194.3	78851.8	76018.9	41675.8	108094	81586.4	32213.9	63027.4	55714.7	18807.3	6250.07	104747	42543.9	102762	46655.9	109376	8605.86	111611	85381.4	35453.6	18542.7	124330	185440	234238	87055.3	199254	126699
3646			3-Hydroxytetradecanedioic acid;	-7.38170029549242;	MS1 mz matched	239.162	82.596	50820.5	46720.8	47722.3	44719.3	42045.2	30128.9	43874.9	36724.8	21708.6	40778.8	27260.3	17811.9	11903.6	39737.8	27379.7	55905.6	30005.2	35766.6	12276.2	38186.9	34288.9	25143	5502.49	72377.9	82749	87051.2	54826.8	111851	74596.9
3667			Alanyl-Glutamine;Alanyl-Gamma-glutamate;N-a-Acetylcitrulline;Glutaminyl-Alanine;Gamma-glutamyl-Alanine;N-Acetyl-L-citrulline	-5.78518566508805;-5.78518566508805;-5.78518566508805;-5.78518566508805;-5.78518566508805;-5.98785019142574	MS1 mz matched	240.094	296.619	115152	99340.9	100487	95834	87400.1	83817.9	204079	116029	148206	65186	104778	148716	143656	183244	264683	222875	149740	46960.7	124463	55925	107008	26826.7	16277.5	14457.4	9775.9	13131.7	11909.4	16033.1	10581.4
3694	L-Cystine	0.7585			MS2 forward	241.028	488.724	10823.8	9046.48	10907.7	8308.21	5565.97	17958.9	7523.79	15864.8	12562.3	9145.63	13651.6	8797.03	20966.1	15374.5	10461.5	9906.63	9332.92	15391.5	20970.7	11272.9	11802.9	8083.34	15523.1	7217.69	7145.29	6825.24	11562.8	7850.91	8831.46
3702	N2-Acetyl-L-ornithine	0.9959			MS2 forward	241.056	263.951	3807.8	3005.83	3456.41	3374.53	3313.97	11058	4730.78	3283.14	10781.6	2711.11	4093.89	7547.92	8832.72	5595.76	3218.97	6116.85	3600.21	3919.23	9518.79	2095.35	1956.32	3599.68	2044.04	4828.75	2652.31	3814.59	4893.76	2301.49	2316.25
3704	Nicotinuric acid	0.4865			MS2 reverse	241.077	276.423	22406.7	15964.3	18487.2	18710.9	20060.5	7109.09	26187.8	17074.3	18587.8	35381.2	26247.4	19397.9	43394.6	22469.7	22253.2	28288.2	19584.4	9290.48	36406.9	10364.3	11962.3	8919.35	7502.16	6662.97	3489.92	5339.61	5302.79	4467.93	4627.91
3712			3-Hydroxysebacic acid;2-Hydroxydecanedioic acid;Thiofanox	-11.1120064729676;-11.1120064729676;18.7979490978772	MS1 mz matched	241.103	139.507	103450	82093	78290.6	80251	72793.8	117977	64456.7	66143.1	64522.4	65908.9	56443.1	129361	111209	78404.6	110562	119655	54934.8	57364.5	169337	136525	65550.6	39514.2	610.454	123579	113079	109140	123357	224347	168002
3720	L-Anserine	0.99			MS2 forward	241.128	407.763	319716	263215	241615	269979	287188	254686	159160	211371	337211	495322	248244	439955	393372	193901	241281	381051	322612	416116	162926	113031	247638	442329	199660	320422	218047	294441	502583	613649	390285
3723			Flavidulol B;(all-E)-1,8,10-Heptadecatriene-4,6-diyne-3,12-diol;Falcarinolone;Linalyl benzoate;Ginsenoyne A;Ginsenoyne E;Flavidulol A;Geranyl benzoate;Cicutoxin;Enthotoxin;Oenthotoxin	-15.4162901970766;-15.4162901970766;-15.4162901970766;-15.4162901970766;-15.4162901970766;-15.4162901970766;-15.4162901970766;-15.4162901970766;-15.4941470857921;-15.4941470857921	MS1 mz matched	241.153	284.508	141778	123242	124662	122609	121638	142227	164320	198985	150521	168133	177335	167534	174557	200966	185334	236552	323671	104063	164148	91438.3	182216	45494.6	36145.4	35474.8	38189	46444.8	41885.3	48595.7	38902.4
3727			Pirbuterol;Dehydrofalcarinone	23.1262140396016;6.43843841846039	MS1 mz matched	241.153	354.575	132477	115772	108436	99926.8	90689.4	130764	143628	156489	140492	137352	130106	144329	161204	151496	161397	185590	248884	86988.6	135456	83069.5	159954	45595.9	37855.1	32274.6	41324.5	40065.9	35636.5	47353.9	36513.9
3746	D-Glucono-1,5-lactone	0.3145			MS2 reverse	242.063	337.212	7296.45	8337.9	7156.88	8589.22	6756.81	9600.11	8979.45	14055.8	12833.2	7859.3	9031.07	10358.9	8274.67	10797.9	13793.8	9787.55	19305.4	6300.07	12327.3	7055.87	11985.8	2640.86	3743.79	0	3444.2	2060.03	1646.15	782.815	0
3752			Pantothenic acid;Pantothete;Pantothenic acid;(R)-Pantothete	1.49376566621633;1.36917092584496	MS1 mz matched	242.099	251.237	98072.9	74586.8	96306	107177	99243.9	116878	72650.4	116310	207551	41184	76533	32929.7	87047.2	53059.4	61591	95004.2	70555.3	255034	154454	52816.9	109393	40022.9	23438	36910.4	18665.2	32254.9	28448.3	27255.4	22293.8
3754			5-Methyldeoxycytidine;3'-Amino-3'-deoxythimidine;5-Methyl-2'-deoxycytidine	7.23332537668449;7.23332537668449;7.05083193595352	MS1 mz matched	242.112	183.728	161935	134638	138074	138264	135972	100604	153634	86073.1	119565	266849	168668	231764	145213	177262	217033	170622	213569	95727.7	139959	183725	170762	90616.1	25517.5	57979.9	61498.2	46511.4	55818.4	51784.7	68274.6
3787			Telbivudine;Thymidine;Lumichrome;7,8-Dimethylalloxazine	-21.7753483654903;-21.7753483654903;19.0019514178372	MS1 mz matched	243.095	146.726	18164.5	14452.5	15426.7	13408.8	14610.4	9614.46	18466.1	23143.4	17428.4	19648	22825.6	14715.9	23621.3	27906.2	22585.9	27932	47652.9	8191.32	21658.2	13016	17907.5	5206.18	1820.28	2591.87	2264.28	2168.14	1881.36	1256.59	3125.29
3788	Equol	0.7771			MS2 forward	243.099	195.718	13921	12321.6	12869.8	12571.3	12716.3	10618.6	13899.9	16287.2	15914.9	21632.6	23748	15620	23516.7	24393.9	23933.2	11352.3	18135	13957.5	9524.61	21219.8	8673.98	10238.5	3658.08	2270.84	6998.69	4616.02	1753.8	2456.26	2547.39
3797			Fructose 1-phosphate;Inositol phosphate;Myo-inositol 1-phosphate;Mannose 6-phosphate;Glucose 1-phosphate;Glucose 6-phosphate;D-Tagatose 6-phosphate;Beta-D-Fructose 6-phosphate;Fructose 6-phosphate;1D-myo-Inositol 3-phosphate;D-Tagatose 1-phosphate;D-Mannose 1-phosphate;D-fructose 1-phosphate;Beta-D-Glucose 6-phosphate;Beta-D-Fructose 2-phosphate;Dolichyl phosphate D-mannose;Sorbose 1-phosphate;Ga…	8.45712124190267;8.45712124190267;8.45712124190267;8.45712124190267;8.45712124190267;8.45712124190267;8.45712124190267;8.45712124190267;8.45712124190267;8.45712124190267;8.45712124190267;8.45712124190267;8.45712124190267;8.45712124190267;8.45712124190267;8.45712124190267;8.45712124190267;8.45712124190267;8.45712124190267;-7.30376232186855	MS1 mz matched	243.131	263.653	8460.35	7776.88	6961.02	6826.98	6920.71	8025.32	11024.9	12250.4	15849.2	7130.89	5555.08	4658.93	6135.36	6806.5	7579.78	9101.5	8934.34	12004.1	9674.5	5494.43	6657.95	2835.98	2406.11	1704.39	1488.75	2021.5	2362.46	1748	1784.7
3800			Isoxanthopterin;Mexiletine;Tecomine;Tecomanine;(+)-N-Methylpseudoephedrine	-6.69881352854093;22.3300266285047;22.3300266285047;22.3300266285047	MS1 mz matched	243.157	83.291	279940	222914	216950	222552	355874	213434	207464	155042	120644	179074	101683	141329	73327.9	174371	139189	284526	143346	295141	88627.6	224688	151980	89881	1336.82	258817	357772	324866	263624	472558	328492
3813			Cyanophos	-24.9638	MS1 mz matched	244.006	41.071	3832.14	3881.33	3837.08	3923.26	2967.82	4642.84	2502.41	4227.07	5748.87	4892.92	7264.85	1204	3421.6	6388.11	9713.96	4378.23	7711.6	2416.4	2717.65	2289.7	1881.02	621.105	350.542	1258.32	175.201	145.857	898.832	920.999	712.909
3827	Cytidine	0.9999			MS2 forward	244.098	146.66	3493.43	3680.46	3650.41	2356.32	2492.85	2400.32	2556.61	3077.49	3384.68	2579.18	3070.75	2329	3141.75	3555.95	3129.87	4201.99	5308.48	1605.86	2751.67	2372.51	2143.16	8017.99	3343.26	2133.14	1471.33	1626.99	2476.37	1914.53	2480.09
3842			3-Hydroxynonyl acetate;	-4.42527573324221;	MS1 mz matched	244.189	32.638	25191.4	24010.4	24741.6	28510.2	33573.8	38919.2	28785.2	48462.3	17723.1	23948.1	21802.1	30980.1	38347	9360.38	12729	14034.9	14485.6	22419.9	19675	34137.9	36008.3	30727.9	22038	33037.4	32061.3	16028.5	97441.2	21651.6	25419.4
3855	.alpha.-L-Glu-L-Asp	0.38425			MS2 reverse	245.073	309.817	39416	35014.3	41164.7	37884	36753	27846.6	29019	67911.8	71364.3	23519.3	34724.5	28817.1	30125.7	35869	37206	43386.7	63913.2	63246.1	38445	46144.1	73738.9	11824.4	9547.61	28264.1	25788.7	6210.62	7030.8	39268.3	33130.2
3857	Pseudouridine	0.8819			MS2 forward	245.074	150.198	2957.22	2130.4	2228.94	2907.78	2187.99	1427.84	1251.49	399.168	2115.36	1925.33	2815.32	1796.34	1185.6	1401.04	2071.56	1180.59	1876.22	533.348	501.546	1310.66	1948.14	3939.14	4030.81	7518.42	7859.47	6035.96	6173.7	5845.3	6483.32
3865	Monoethylglycylxylidide (MEGX)	0.4999			MS2 reverse	245.104	313.431	13898.8	12418.5	12147.5	12556.4	13378.1	15479.3	2605.28	19171.5	24018.2	14750.7	20649	13306.7	6645.53	15312.7	10064.8	5715.64	16134.1	16107.1	1501.87	5600.63	4859.36	16127	12582.5	29779.1	27965.2	37607.1	23560.4	43460.1	36656.7
3866	Pro-Glu	0.9554			MS2 forward	245.111	396.471	8336.9	7829	7088.21	6936.28	6344.36	12086.4	5919.54	6133.6	8015.91	7542.56	8593.84	8910.05	9799.55	9134.14	7426.93	8815.47	7668.28	7030.34	12018.1	7140.36	8764.98	6542.05	3203.43	4500.86	9862.06	8054.24	6547.3	10412.3	7542.81
3869	Erythritol	0.33265			MS2 reverse	245.122	288.079	9122.4	5944.17	6894.14	6331.42	7429.83	38445.5	7494.21	9961.3	13151.6	8213.26	7628.64	7351.1	14835.5	6217.43	6877.67	8449.82	5817.65	5345.45	8237.99	5585.83	8935.2	5956.07	12595.7	2783.42	10637.1	13535.3	1263.9	15986.6	11915.1
3874	Arg-Ala	0.7018			MS2 forward	245.147	282.594	34318.9	31096.1	30530.3	29196.7	27254.6	23893.8	37698.9	46195.4	34116.9	33184.7	36720.3	39741.9	40362.2	41789.2	41849	44585.6	70045.1	23529.8	28178.4	24464.3	37261.3	18156.7	14593.1	14538.1	10418.8	13787.6	12801.6	14748.4	10277.1
3878			Arnebinol;Geranylbenzoquinone	15.154847728633;15.154847728633	MS1 mz matched	245.159	313.247	131856	109485	106394	97029.3	92140.8	127328	106113	146235	177195	81081	74407.9	123634	111199	123727	238804	123761	190951	116914	156941	95835.9	206672	29854.6	42237.3	23831.9	22321.2	20738.8	15151.6	21558.2	17881.4
3880	Leu-Leu	0.4992			MS2 reverse	245.183	330.605	2594.11	2270.3	2520.5	2529.24	2012.92	2809.31	2575.13	5382.91	3809.41	1736.08	1347.83	3251.34	2555.89	2953.59	2499.38	2294	2366.47	2338.38	1912.26	3076.7	5889.81	2507.56	782.014	2148.56	1701.22	1128.85	1299.56	1666.82	1707.67
3883	Ile-Leu	0.6738			MS2 forward	245.191	33.065	5569.04	5046.34	4194.94	5744.44	6078.82	5661.45	4562.77	7551.26	3561.21	7904.95	7723.93	5022.4	6934.52	7728.91	3286.52	2283.27	3294.96	2918.67	3875.09	7098.49	6872.28	4948.93	5330.87	4779.36	7078.17	3428.43	12386.3	5540.24	4019.42
3903			Dehydroanonaine;2-Naphthalenol 2-aminobenzoate;4-O-(beta-L-Arabinofuranosyl)-(2S,4S)-4-hydroxyproline	16.6149344120096;16.6149344120096;-5.70124344127576	MS1 mz matched	246.095	117.491	47232.7	39762.6	36850.5	37149.8	36275.8	53579.2	39911.5	44234.5	45864.3	42260.1	43062.3	40237.7	44938.2	32417.9	38679	49065.7	46916.6	35312.9	40626	32249.9	52159.4	8598.58	14318.7	13456.1	10209.7	11034	13487.2	14959.5	13916.7
3904			2-Acetamidofluorene;N-2-Fluorenylacetamide	19.2739	MS1 mz matched	246.092	278.083	94385.3	85165.9	66655.4	64977.5	61298.8	98183.7	47347.7	47206.2	16543.3	70533.9	26635	14853.5	17879.4	40134.7	19956.5	11927.7	76566.9	4635.84	27672.2	8896.32	50232.6	146260	88594.1	56719.6	37076.7	39597.7	26789.5	253960	88833.1
3909	Harmane	0.4381			MS2 reverse	246.106	299.782	12878.8	10719.3	10672.9	10717.9	10437.4	15495.7	7626.76	8060.47	5538.22	8490.83	9638.54	7283.91	10170.2	6523.29	1046.4	11832.4	9979.92	12260.4	11506.6	9220.25	9641.77	19223	15036.4	16997.5	35836.2	15160	14167.7	10822	19645.7
3919	Val-Gln	0.32435			MS2 reverse	246.142	400.885	2605.35	2683.77	1914.26	1518.97	1828.48	2242.41	6713.06	4310.09	4242.9	7179.59	1532.89	3642.28	4762.67	2845.58	4302.77	6998.89	2321.11	2389.32	6132.24	3492.06	4535.08	2407.13	1911.07	2267.31	2170.84	2100.07	2303.33	2226.73	1820.6
3930	2-Methylbutyroylcarnitine	0.9949			MS2 forward	246.167	135.267	12908.8	10111.1	10456.4	9838.12	9951.7	13404.1	19248.3	11996.5	8721.15	12206.4	9983.84	13521.9	12898.7	12614.7	13994.2	15443.7	14602.9	9165.03	14633.7	11661.9	12216.5	3225.41	1895.58	7654.95	5357.43	5800.41	5685.71	10860.9	6946.24
3931	Lys-Val	0.49625			MS2 reverse	246.179	537.534	86223.4	84305	84888.9	71811.2	68888.4	53696.9	80202.7	82808.3	88184.5	61556.4	65968.9	88711.7	87907.2	78961.1	91020.9	91298.6	94036.9	67804.6	90022	64398.1	78805.9	62048.9	57589.6	55888.1	51955.5	71460.7	54649.6	69259.2	58465.9
3936	Myristic acid	0.45615			MS2 reverse	246.24	49.477	82419.5	75354.9	72074.8	74765.9	69282.8	45224.6	42173.8	54103.6	51308.2	39465.2	74983.2	64217.1	98015.3	240730	54574.8	40302.8	64301	44822.4	48332.7	58979.1	45948.1	35573.1	38548.8	33565.3	36394	35372.7	49829.4	185332	240555
3955			Dimethylallylpyrophosphate;Isopentenyl pyrophosphate;(-)-Columbianetin;(R)-Columbianetin;Decursinol;Marmesin;(+)-Marmesin;Nodakenetin;(-)-Marmesin;Torachrysone;(+)-Columbianetin;(S)-Columbianetin	-9.94302539575779;-9.94302539575779;1.84120229570098;1.84120229570098;1.84120229570098;1.84120229570098;1.84120229570098;1.84120229570098	MS1 mz matched	247.09	26.705	317625	336377	288708	300941	283764	238517	405782	314593	213932	358894	480339	395384	413264	542254	464337	502967	553732	89048.7	429796	219303	251559	4900.98	4701.39	24843.6	7241.06	5524.91	12534.7	9449.09	9761.78
3956			Vanillin 1,2-butylene glycol acetal;3',4',5'-Trimethoxycinnamyl alcohol;Isoacoramone;2-Ethoxy-4-(4-methyl-1,3-dioxolan-2-yl)phenol;Dhelwangin;Acoramone;Diplosporin;Aspidinol;2,4-Dihydroxy-6-pentylbenzoate;Olivetolic acid	-17.2196177147842;-17.2196177147842;-17.2196177147842;-17.2196177147842;-17.2196177147842;-17.2196177147842;-17.2196177147842;-17.4025646025025;-17.4025646025025	MS1 mz matched	247.09	297.193	28744.2	26577.6	24148.8	22321.7	21562.8	16127.5	34073.8	40242.8	37610.6	32891.7	28395.7	26821.5	12644	34439.8	68682.1	45015.1	164906	10433.3	28842.3	15066.7	31309.4	4614	4871.27	2043.73	4197.18	3567.22	2298.76	5508.64	2381.44
3959	Marmesin	0.3155			MS2 reverse	247.095	278.114	9915.49	8148.95	7458.78	7219.16	7191.12	9825.86	6094.35	5926.49	4862.32	6997.69	5464.52	4445.1	4388.96	6015.76	1310.74	5718.68	7966.02	4807.94	4831.07	4537.05	6726.22	13861.8	11079.2	5184.89	3818.05	3845.94	2976.58	19596.8	8250.57
3961			3-Hydroxy-beta-ionone;2,2,6,7-Tetramethylbicyclo[4.3.0]nona-1(9),4-diene-7,8-diol;(5R,6S)-5,6-Epoxy-7-megastigmen-9-one;Acetal R;5,9:6,9-Diepoxy-3-megastigmene;(5alpha,8beta,9beta)-5,9-Epoxy-3,6-megastigmadien-8-ol;Theaspirone A;Eremopetasinorol;5,9:6,9-Diepoxy-4-megastigmene;(S,E)-Lyratol propanoate;(3R,8E)-3-Hydroxy-5,8-megastigmadien-7-one;2,3,5,6,8,8a-Hexahydro-2,5,5,8a-tetramethyl-7H-1-benzo…	-6.3892551006818;-6.3892551006818;-6.3892551006818;-6.3892551006818;-6.3892551006818;-6.3892551006818;-6.3892551006818;-6.3892551006818;-6.3892551006818;-6.3892551006818;-6.3892551006818;-6.3892551006818;-6.3892551006818;-6.24560705612501	MS1 mz matched	247.106	35.875	170229	178108	160177	180334	177107	24012.5	305493	269055	32583.3	390236	597295	258361	107951	511679	158550	478732	394526	15289	187232	18882.2	38423	2357.52	3061.71	1190.1	469.978	1837.69	1927.26	1531.14	610.344
3962	Indolelactic acid	0.49245			MS2 reverse	247.105	202.912	4941.09	3584.5	3565.97	3420.86	3415.44	2472.58	7338.92	3656.95	3331.01	5144.92	7535.88	4746.77	2815.35	8925.92	3735.7	11035	15922.4	2972.51	4465.56	2032.49	2674.31	2162.4	1462.04	1361.75	1088.89	1330.96	1378.94	2453.25	1639.29
3968	Val-Glu	0.41425			MS2 reverse	247.127	269.409	5708.01	3957.23	5993.59	2759.55	5980.61	6909.75	7228.23	3768.36	3696.78	5878.12	7020.69	3407.43	3702.04	4994.74	5947.36	6634.56	9215.55	7115.62	6135.96	6815.61	6269.86	3197.09	2187.26	2491.18	1720.53	2347.74	1825.75	4211.43	2841.85
3975	Pro-Asn	0.622			MS2 forward	247.137	332.405	27442.2	24864	27207.7	23180.2	20804.2	39762.9	30430.5	25826	16995.7	30038.4	23769.3	26222.5	23978.3	38823.2	33565.3	29518.9	32040.9	19786.5	28566.2	32702.3	17711.8	33723.9	13310.4	20429.2	26355.5	24241.7	26113.5	23954.9	19500
3976			Dibutyl malate;3-Hydroxydodecanedioic acid;2-Deoxystreptidine;N,N'-Bis(aminoiminomethyl)-2-deoxy-streptamine	-11.0657576827926;-11.0657576827926;0	MS1 mz matched	247.152	98.768	164726	138408	133620	123301	118848	128228	77816.2	66127.2	48766.3	59970.8	42892.1	76324.4	33778.2	80772	86910.1	56012.6	66215.8	68260.9	85470.9	89695.4	66016.1	117736	1034.04	171627	489248	376450	299824	708260	470783
3977	Lys-Thr	0.4979			MS2 reverse	247.151	232.865	4188.4	3846.87	3779.14	3801.86	3495.81	3882.92	4699.99	5299.26	3455.19	5171.11	4679.25	3874.43	4830.85	4837.23	5455.8	6112.83	9800.16	3293.74	5519.1	3101.2	3896.46	1660.97	995.33	2073.51	2621.58	1549.31	554.811	3109.29	2164.61
3982			Geranyl 2-methylpropanoate;alpha-Terpineol butanoate;Terpinyl isobutyrate;Bornyl butyrate;Isobornyl isobutyrate;Linalyl isobutyrate;Goshuyic acid;Ethyl (2E,6Z)-dodecadienoate;Neryl butyrate;5,8-Tetradecadienoic acid;Linalyl butyrate;Allyl undecylenate;2-Propenyl cyclohexanepentanoate;	19.4934704234068;19.4934704234068;19.4934704234068;19.4934704234068;19.4934704234068;19.4934704234068;19.4934704234068;19.4934704234068;19.4934704234068;19.4934704234068;19.4934704234068;19.4934704234068;19.4934704234068;	MS1 mz matched	247.174	254.779	25382	24486.5	23136.9	27846.7	25148.7	19535.6	27674.7	26310	20780.3	26849.7	28681.7	26735.1	26430.6	27378.8	25880.1	27243.4	28214.6	21092.9	24660	22450.7	27521.9	34146.3	13603.6	28535.1	25620.1	27460.4	29393.7	30274.7	31828.1
3989	Oleic acid	0.6122			MS2 forward	247.239	32.577	16157.4	16763.3	18336.3	20176.2	22141.1	16942	9643.11	15346.5	11079.7	11004.6	3951.86	2774.63	15625.3	5514.95	10992.7	8011.57	3315.37	17368.3	14759.1	35307.7	15161.8	34891.6	11490.8	19373.6	27972.3	15710.6	19542.5	19918	21902.3
4005	Propoxur	0.4421			MS2 reverse	248.064	369.987	5367.24	6245.18	6824.09	4511.27	6682.6	6891.77	2445.79	103161	6845.92	132725	3556.23	4843.74	130355	5355.77	5442.06	2995.16	1928.39	84616.5	111099	4951.83	122832	4653.02	35551.5	5890.89	6232.13	4879.1	5861.27	6280	7325.18
4018			Glutaminyl-Histidine;Gamma-glutamyl-Histidine;Histidinyl-Gamma-glutamate;Histidinyl-Glutamine;Breviamide F;Cyclo(L-Trp-L-Pro)	13.9368033046474;13.9368033046474;13.9368033046474;13.9368033046474;-0.353192025824334	MS1 mz matched	248.111	368.661	103858	91485.8	86875.9	79111.7	76110.9	109229	156052	100164	122395	131272	88209.3	119558	126715	97231.1	106148	110695	157034	82089.6	107419	61694.3	119363	56785.6	35352.3	42740.9	38177.6	46383.5	42515.9	47956.9	40784.6
4027			trans,trans-1,4-Diphenyl-1,3-butadiene;1,4-Dimethylphenthrene	6.79250262961857;6.79250262961857	MS1 mz matched	248.147	301.408	248069	203368	199896	195652	188440	280666	68382.3	77960.5	142397	132838	45881.1	55591.4	110440	41268.5	53875.5	58524	37178.6	343166	77612.5	124745	74969.4	195903	250379	329606	1.72334e+06	693088	208193	374046	296571
4056			1-Hydroxy-6-methoxypyrene;1-Hydroxy-6-methoxypyrene;6-Methoxy-1-pyrenol;1-Methoxypyrene-6,7-oxide;7,8-Dihydropyrene-8-carboxylate;1,2-Dihydropyrene-1-carboxylate;7,8-Dihydropyrene-7-carboxylate;1,2-Dihydropyrene-2-carboxylate	15.9583218391317;16.0776383132539;16.0776383132539;16.0776383132539;16.0776383132539	MS1 mz matched	249.088	236.531	10857	10553.3	9278.84	8825.34	8634.34	7431.61	18148.4	9709.45	8537.01	9713.81	19493.8	17389	17583.9	26298.2	20997.9	25464.6	30593.8	5056.71	14433.1	4964.63	8711.83	2501.11	1201.52	2074.54	1788.22	1837.15	1400.35	1635.42	1306.32
4062	Thr-Glu	0.7877			MS2 forward	249.106	397.921	13141.5	10820.8	10646.4	9825.7	9774.34	10987.9	11681.6	10270.1	4466.81	10842	11737.5	9147.52	17561.2	9287.01	10537.5	20000.7	26621.8	5009.76	10445.5	18553.6	12597.9	7384.91	12876.6	11195.4	5496.44	10320.2	7990.97	9998.84	8593.6
4079	Lupanine	0.9109			MS2 forward	249.194	200.036	42034.3	31288.3	29017.5	29740.5	28164	41590.3	8096.06	6757.45	4614.78	15472.7	3084.1	4051.86	3077.42	3156.99	5283.46	6129	5107.76	7328.77	2803.23	31078.6	2824.34	3512.88	2084.52	4988.06	32501.3	9796	2899.37	10666.3	3107.98
4095	Adenosine	0.998			MS2 forward	250.091	90.5975	38742.8	29666.7	27583.4	26242.3	26929.6	7389.83	14041.1	12709.4	78660.7	9758.92	11634.3	10665.7	118672	8067.85	20661.4	11657.5	22764.8	10653.1	17174.1	9015.53	8032.64	5024.82	6225.77	47114.6	21270.5	5990.83	14003.9	6532.88	21493.5
4097	N-Acetyl-L-glutamic acid	0.3235			MS2 reverse	250.09	371.424	5883.79	6564.03	6271.55	4951.67	5647.43	4899.56	7913.69	4676.69	5006.9	5294.06	4457.71	4857.14	4898.3	4024.54	5213.54	5891.48	8776.07	4622.5	5338.08	4274.82	5450.15	12984.2	8102.75	2687.43	3584.68	3636.73	3196.29	12773.6	7886.73
4115					Unmapped	250.948	345.284	711195	658000	646184	621364	611037	612374	639825	641851	624720	653694	628745	627346	639022	643554	662358	642217	658600	625981	628976	667725	601515	593084	575670	590315	649678	614445	587754	624925	599574
4122			(S)-Spirobrassinin;Cyclobrassinin sulfoxide;Blue pigment;Nicotine blue;(E)-2,2',5,5'-Tetrahydroxy-6H,6'H-[3,3'-bipyridinylidene]-6,6'-dione	-13.8159038305357;-13.8159038305357;-10.399059924987	MS1 mz matched	251.034	276.833	18135	14438.2	13068.1	13901.5	12473.7	12950.4	20619.6	10475	10581.1	13784.1	14743.1	22107.9	22764.8	12199.1	14479.8	25197.4	12671.2	18623.5	19865.7	11242.5	18582.5	9469.54	12430.8	14841.6	18703.9	20001.4	14924.8	16049.9	12938.2
4128	Inosine	0.4998			MS2 reverse	251.08	193.384	9193.01	7514.5	7326.54	7661.55	7267.05	7836.6	6352.87	5039.25	5668.69	6298.55	5577.49	7377.15	6812.05	5085.39	6402.95	6513.27	5364.39	7193.75	6058.59	7868.04	6401.2	12376	11753.9	11171.2	11762.2	11059.4	10858.1	10735.9	12659.5
4134			Hydroxyphenylacetylglycine;3-Carbamoyl-2-phenylpropionic acid;N-Benzyloxycarbonylglycine;N-CBZ-glycine;p-Hydroxyphenylacetylglycine;4-Hydroxyphenylacetylglycine;3-Carbamoyl-2-phenylpropionic acid	-18.2131425537508;-18.2131425537508;-18.1758349405194;-18.1758349405194;-18.1758349405194	MS1 mz matched	251.1	206.091	13225.8	11594.2	11279.1	11425.7	11332.1	2611.86	17267.5	16089.9	10392.7	10263.7	37518.9	12591.6	16392.5	36402.1	23409.4	24242.3	60859.5	10956	15641.8	2287.54	5158.61	4656.26	3468.69	3279.76	2241.34	2948.96	2705.74	2682.64	2540.83
4139			Isoleucyl-Proline;L-isoleucyl-L-proline ;Leucyl-Proline;L-leucyl-L-proline ;	7.04588372626594;7.04588372626594;7.04588372626594;7.04588372626594;	MS1 mz matched	251.134	281.94	6740.37	5594.35	5385.62	5217.1	4612.22	9174.58	8379.06	8221.36	12713.6	7256.97	4373.12	6009.43	16402.4	4588.02	6961.88	4259.15	5075.58	7932.07	5975.55	7751.82	5327.6	6577.07	2281.19	4015.35	3423.84	3361.49	5642.24	6239.59	7479.35
4140	Coenzyme Q1	0.34405			MS2 reverse	251.134	349.709	10897.7	6361.21	5625.23	8577.79	5881.61	8612.98	7986.26	8017.75	11014.5	10153.3	6655.9	11195.4	13078.4	6312.2	6231.31	7572.82	14533.9	5840.03	7864.46	4658.32	7847.68	2658.94	2357.89	1917.01	2157.02	2193.8	2887.07	4044.04	2216.86
4150	Androstendione	0.4119			MS2 reverse	251.182	37.839	15329.3	15598	13867.6	13708.8	13248.1	9649.13	15029.1	11591.9	14191.4	11711.8	11696.4	14578.6	12976.1	16759.2	12278.8	16267.9	14408.7	14791.1	16749.2	13173.1	12694.4	14127	23312.9	13219.4	14281.9	15960.4	16456.5	16003.2	15608.7
4163	D-Galactarate	0.41315			MS2 reverse	252.076	307.696	4198.18	3355.51	4046.91	3476.52	3520.81	1861.26	3462.6	3751.17	3654.23	2566.69	5120.56	3617.22	4287.62	5564.84	7249.83	4945.36	11467.2	4469.44	1950.6	2589.84	3096.84	3674.93	1847.91	5719.37	3874.45	7070.5	3339.03	8812.65	6989.82
4165	5'-Deoxyadenosine	0.49995			MS2 reverse	252.103	206.558	2327.69	1687.34	1980.04	1728.81	1939.37	965.047	2904.93	2746.37	2060.74	1331.1	5117.88	2079.19	2668.38	5128.3	433.622	3258.38	8286.81	1698.84	2090.4	1202.69	353.476	1004.69	736.464	681.285	697.974	587.069	696.367	578.906	623.015
4176	Ile-Cys	0.479			MS2 reverse	252.142	363.625	64603.9	54093.6	54080.5	52350.1	48634.7	54414.5	59772.3	53667.9	53966.1	52567.7	54924.4	57593.5	54705.6	56590	61112	66243	63110.8	51781	51743.9	56100.4	52627.6	47332.1	32619.2	51910.9	58774.3	52814.9	51926.7	50921	50198.8
4189					Unmapped	253.012	357.985	8622.38	7950.8	8336.36	8347.81	7967.8	6009.67	11232.5	9814.27	7768.58	13061.4	14425.6	12325.4	16569.2	11299.1	10373.7	14143.2	8852.04	8809.59	11547.7	8301.18	8549.74	8696.28	7273.27	8971.04	7020	9467.63	8580.85	8506.86	8338.15
4206			Cimetidine;Cimetidine	5.09607264648298;5.15636273340499	MS1 mz matched	253.125	246.813	5625.36	4823.26	4847.32	4716.78	4779.85	3946.05	5818.6	4694.12	4289.86	4894.73	4855.41	6355.32	4968.89	6300.09	6313.22	5552.2	5170.35	3119.81	5104.73	4097.52	3681.79	3349.01	2584.89	3155.46	3802.26	3374.96	4109.62	4409.61	4406.07
4226			Asparaginyl-Valine;Valyl-Asparagine;Fenfluramine	-12.5734511725421;-12.5734511725421;-19.4701101359545	MS1 mz matched	254.108	286.993	76326.2	57268.5	74431.8	77851.4	84705.3	45052.2	94960.1	67304.8	87358.7	47878.6	96116.3	56771.4	67025	130191	154496	270362	98274.9	94001.1	166111	23847.8	77432.5	13863.5	10855.4	6228.21	2421.96	9759.2	8898.95	5866.08	6741.6
4248	Daidzein	0.9818			MS2 forward	255.063	43.473	66971	78510.9	67564.9	71981.4	69962.1	511860	48250.6	29874	29470.7	42991.9	43887	282618	54035.6	34955.9	80123.8	29464.2	25094.4	22872.5	561427	28135.5	29221.1	13425.8	64113.2	3963.06	1712.16	4657.12	5206.86	5714.51	6145.27
4254	L-NG-Monomethylarginine	0.8018			MS2 forward	255.081	361.453	13233.3	16315.3	16132.9	14592	10195.6	21059.9	17284.2	33149.1	18684.1	19476.3	13090	6548.11	21483.6	11022	13855.8	13125	27345.4	9248.9	24693.1	13184.7	18661.2	6912.47	9420.28	3261.26	4195.66	6500.66	4115.43	5324.66	2811.64
4260			D-Ribitol 5-phosphate;Ribitol 5-phosphate;L-Ribitol 1-phosphate;Xylitol 5-phosphate;D-Xylitol 5-phosphate;L-Arabinitol 5-phosphate;D-Arabinitol 1-phosphate;D-Arabitol 1-phosphate	18.5244460221364;18.5244460221364;18.5244460221364;18.5244460221364	MS1 mz matched	255.118	121.406	207100	152362	204393	193419	148063	230033	115723	81726	68792.6	163009	55388.4	137371	114363	91095.9	148361	153145	68167.3	49082.4	158863	164553	73747.5	52441.1	1853.97	171371	252840	178556	151202	324019	330910
4261			Thiamylal;Thiamylal;5-Allyl-5-(1-methylbutyl)-2-thiobarbituric acid	8.27007638215653;8.26417335238729	MS1 mz matched	255.12	266.394	11856.9	11213.8	9999.12	9494.83	8697.42	10361.3	20010.6	21058.1	16368.6	19458.2	8762.2	8666.49	10055.8	7261.87	13801.6	13436.5	14730.5	10262.9	16264	10240.9	15319.8	1021.65	2711.87	704.09	1204.39	1586.56	895.138	1534.77	1030.31
4263	Ile-Thr	0.4962			MS2 reverse	255.131	250.73	9877.6	8664.45	8659.28	8373.28	7888.56	12007.9	8546.06	15607.4	12932.6	5912.12	8485.4	6432.96	8442.44	10051.8	8974.91	11836.2	19079.6	9003.49	11982.9	4491.23	11497.3	3346.5	2364.82	1491.16	1200.81	1277.33	1725.28	2159.26	2113.53
4272			Calystegine C1;2-Amino-3,7-dideoxy-D-threo-hept-6-ulosonic acid;2-Amino-5-epi-valiolone	1.04612468330258;1.04612468330258;1.04612468330258	MS1 mz matched	255.205	36.851	122930	121999	107394	118365	128204	93456.3	5213.27	137821	74545.5	63950.2	63748.6	68515.1	6941.68	39359.3	8382.17	48164.7	111107	28496.2	33214.3	35811.6	168632	208014	62629	3092.05	3435.33	97469.3	4224.45	177690	167671
4281	Mexiletine	0.3692			MS2 reverse	256.046	230.852	12152.1	11165.3	10579.6	9862.27	10151.7	2007.69	25236.5	18347.1	10409	25319.3	5950.1	2796.95	2017.37	8607.56	5986.85	7303.53	8547.37	19447.2	2117.75	3312.48	14654.3	1915.75	384.875	1208.53	2881.63	2202.02	2560.74	1245	1228.18
4284			Alanyl-Glutamine;Alanyl-Gamma-glutamate;N-a-Acetylcitrulline;Glutaminyl-Alanine;Gamma-glutamyl-Alanine;N-Acetyl-L-citrulline	-5.78518566508805;-5.78518566508805;-5.78518566508805;-5.78518566508805;-5.78518566508805;-5.98785019142574	MS1 mz matched	256.066	296.412	18049.4	15135.9	14789.3	14972.1	12292.3	12653.8	28363.1	15654	20784.2	9416.05	15838.1	21912.6	20249	27724.6	36053.3	33989.6	24932.8	7500.57	18476.4	8980.51	16176.3	4245.23	3145.81	2266.83	1641.46	2576.62	2073.61	2478.53	1632.77
4287			Clausine L;Methyl 6-methoxy-9H-carbazole-3-carboxylate;Ketorolac;Mukonine;Pranoprofen;1-Hydroxy-3-methoxy-10-methylacridone;1,6-Dimethoxy-9H-carbazole-3-carboxaldehyde;Ketorolac;3-Methoxy-8,9-methylenedioxy-3,4-dihydrophenthridine;3-Methoxy-3,4-dihydro-[1,3]-dioxolo-[4,5-j]-phenthridine;(E)-1-Methoxy-4-[2-(4-nitrophenyl)ethenyl]benzene;(E)-Methoxy-4'-nitrostilbene;alpha-(p-Methoxyphenyl)-4-pyridi…	-6.05003239271817;-6.05003239271817;-6.05003239271817;-6.05003239271817;-6.05003239271817;-6.05003239271817;-6.05003239271817;-5.8802890749833;-5.8802890749833;-5.8802890749833;-5.8802890749833	MS1 mz matched	256.09	362.137	26480	23375.5	23375.6	24713.3	22848.4	31075.7	36457.2	33800.8	31817.3	27873.7	33087.3	29362.8	36751.2	51791.7	29209.9	43928.2	33681.1	16019.2	25099.7	15636.5	35966.5	11571.2	5726.71	8448.45	11520.2	9780	8786.13	8724.47	6611.49
4308			Hexadecenal;(卤)-2-Dodecylcyclobutanone;3-Methylcyclopentadecanone;Hexadecel;2-trans-Hexadecel;Bombykol	-2.79394255251273;-2.79394255251273;-2.79394255251273;-2.93834060150693;-2.93834060150693	MS1 mz matched	256.261	33.162	395764	354171	387529	378587	385270	212439	128474	191046	145564	173855	47978.6	19077.7	184943	55670.9	159460	121569	24730.6	242319	247106	639359	205382	484689	144942	224907	368929	252999	273395	233026	313774
4311			Phosfolan	9.26185	MS1 mz matched	256.297	48.783	262635	228507	195682	181376	174753	247682	196274	260837	204581	263443	178422	218962	163826	201287	188979	254056	257042	188072	236579	244222	176985	180207	217156	182279	222773	212164	195154	173369	196836
4312			Phosfolan	13.8213	MS1 mz matched	256.298	120.757	184308	171082	170388	167981	157877	200950	147624	136689	165141	153561	192223	154999	168529	145369	155921	142521	138063	135868	138773	170153	127727	160415	193067	137082	248077	155325	140404	126737	135877
4313			Phosfolan	12.8048	MS1 mz matched	256.298	574.272	152994	166148	125938	136580	122573	182977	143888	133067	135116	137289	121518	122157	120572	121705	163945	143977	151860	150808	121824	164924	131465	125114	126745	161376	172694	165279	132242	127804	159374
4325	N-Carbamylglutamate	0.47115			MS2 reverse	257.006	182.766	3107.39	2339.53	2770.85	2975.2	2691.83	2314.57	2631.98	1339.31	1141.81	1561.44	1925.45	817.996	580.077	2100.48	533.28	2144.67	2257.23	1260.05	499.504	1030.9	1068.2	13083.1	12586	3946.5	3531.34	4428.68	8749.93	1087.55	1064.41
4329			Hydroxyprolyl-Serine;5-L-Glutamyl-L-alanine;Serinyl-Hydroxyproline;Glutamylalanine;N-gamma-L-Glutamyl-D-alanine;gamma-L-Glutamyl-D-alanine;L-gamma-Glutamyl-D-alanine;L-Alanyl-D-glutamate;L-Alanyl-L-glutamate	-19.5863848884371;-19.5863848884371;-19.5863848884371;-19.5863848884371;-19.5863848884371;-19.7166036270326;-19.7166036270326;-19.7166036270326	MS1 mz matched	257.05	276.259	3824.85	3177.06	2941.24	2950.52	2894.16	1339.16	3463.74	2868.36	2704.69	5658.08	4205.7	2457.85	5516.34	4025.37	3623.66	3922.83	2533.18	1439.38	5097.51	2046.77	2261.88	6043.18	7689.23	3463.18	611.888	3203.82	5320.42	1520.08	1182.01
4349			Benzoylagmatine	16.6561	MS1 mz matched	257.145	255.36	831343	724180	684775	768246	658374	383310	683466	607690	384032	524354	685208	955474	729914	797638	845418	576670	603208	317554	549692	762945	621973	1.08078e+06	557986	1.06445e+06	930488	844904	677639	769547	937859
4354			Monomenthyl succinate;5-Nonyltetrahydro-2-oxo-3-furancarboxylic acid;	18.0350775723547;18.0350775723547;	MS1 mz matched	257.172	214.76	46169.5	42196.2	64068.9	37629.7	60958.4	78899.3	36602.7	29135.2	29747.4	58490.4	27858	52294.8	31854.3	64391.4	49284.8	88832.6	43648.9	45635.6	58618.3	75900.5	19711.6	11550.8	3760.65	40934.6	47069.1	46878.3	39124	100180	55368
4356			3-Hydroxytetradecanedioic acid;	-7.38170029549242;	MS1 mz matched	257.174	64.364	4.92041e+06	5.07967e+06	4.94036e+06	5.0753e+06	6.16763e+06	3.53127e+06	5.12469e+06	4.36014e+06	4.18675e+06	7.69459e+06	2.11934e+06	1.64251e+06	1.528e+06	4.64204e+06	3.16787e+06	7.3181e+06	3.43537e+06	5.23557e+06	1.7822e+06	5.93884e+06	3.8924e+06	2.35077e+06	9407.27	8.74809e+06	8.88661e+06	1.09602e+07	6.57902e+06	1.3782e+07	9.39944e+06
4357			3-Hydroxytetradecanedioic acid;	-7.38170029549242;	MS1 mz matched	257.174	82.27	3.61804e+06	3.1834e+06	3.2558e+06	3.32238e+06	3.15062e+06	1.90545e+06	3.00955e+06	2.44422e+06	1.43384e+06	2.72212e+06	1.32305e+06	938394	533824	2.69893e+06	1.50759e+06	3.92747e+06	1.94454e+06	2.87795e+06	533639	2.83063e+06	2.22921e+06	1.34554e+06	7449.99	5.13712e+06	6.39339e+06	6.44837e+06	3.64771e+06	7.93618e+06	5.57959e+06
4371			p-N,N-(Dimethylamino)phenyldiazonium fluoroborate;4-Dimethylaminobenzenediazonium fluoroborate	22.5542	MS1 mz matched	257.982	27.98	4759.74	3997.49	3652.2	3457.1	3333.67	3793.63	5373.14	2971.83	2738.62	4677.21	2637.79	5125.93	2945.7	2572.05	2638.08	3000.01	1273.38	3611.29	4135.66	9410.16	4010.93	5122.57	6039.46	10151.3	11564	10252.1	8310.47	9599.12	11197.9
4381			Pantothenic acid;Pantothete;Pantothenic acid;(R)-Pantothete	1.49376566621633;1.36917092584496	MS1 mz matched	258.071	251.17	9947.41	8628.17	9788.64	10528.7	9770.49	11496.4	7635.66	11222.5	17465.1	4376.45	7981.23	3890.66	8538.73	5471.24	6220.27	8398.59	6748.28	23386.1	13121.5	6697.45	11493.1	4330.24	5347.48	4309.35	2619.99	4094.69	3399.1	3180	2741.12
4387	Glycerophosphocholine	0.9869			MS2 forward	258.109	366.209	4.96025e+06	4.35996e+06	4.1458e+06	4.0435e+06	3.87171e+06	7.37904e+06	4.20259e+06	3.61018e+06	5.55762e+06	3.66768e+06	4.4668e+06	6.44808e+06	5154986	5371828	4.98211e+06	4.94359e+06	4.54052e+06	4.56398e+06	5.13567e+06	4.12334e+06	3.84282e+06	4.45138e+06	849550	3.9903e+06	4.86324e+06	4.0406e+06	5.26698e+06	5.75591e+06	5.96056e+06
4388	5-Methylcytidine	0.9998			MS2 forward	258.106	214.76	81254.4	72522.8	68079.4	67053	65270.5	55570.6	66145.9	51156.1	47687.2	81526.6	49678	61513	43399.2	53800.5	62701.6	56888.5	63075.1	57514.6	56236.2	59926.9	56142.5	97611.3	68728	104000	96815.6	95740.3	82684.8	97961.8	88734.9
4414			Metobromuron	-20.9302	MS1 mz matched	259.003	182.731	1995.57	1658.38	1848.57	1866.27	1907.01	693.872	1696.5	1092.94	814.866	1127.41	1492.21	552.833	491.269	1563.54	527.509	1384.99	1612.51	902.836	273.128	476.231	632.21	8464.5	7222.15	2569.28	2424.62	2876.68	5375.57	853.923	676.164
4420	Salicyluric acid	0.45955			MS2 reverse	259.072	185.729	3445.7	2872.85	2330.43	3022.66	2361.05	2238.3	3146	2493.64	3530.59	2636.44	3267.38	3375.81	9019.88	2302.53	2890.74	2603.98	2003.42	1286.06	4789.45	1514.34	2426.72	1757.1	1358.82	1593.04	659.836	900.654	882.05	1473.23	1124.31
4424	Ribothymidine	0.7717			MS2 forward	259.091	334.889	2.075e+06	2.01948e+06	2.10563e+06	1.92481e+06	1.62909e+06	1.18719e+06	3.46129e+06	3.70555e+06	3.24232e+06	3.1191e+06	4.82042e+06	4.92261e+06	3.36308e+06	6.47829e+06	4.4152e+06	4.29335e+06	7.95071e+06	869893	3.41306e+06	2.26531e+06	3.43191e+06	874949	389091	263766	418263	405772	215729	291087	297090
4435			1,1'-(Tetrahydro-6a-hydroxy-2,3a,5-trimethylfuro[2,3-d]-1,3-dioxole-2,5-diyl)bis-ethanone;sn-Glycero-3-phosphocholine;Glycerophosphocholine	7.49175725672605;6.47784321930933	MS1 mz matched	259.112	270.428	11787.4	10239.6	10075.5	10578	10742.6	2630.65	14504.2	8371.77	7844.33	12646.5	19890.3	15075.4	19778.6	22806.4	27605.7	22907.9	31127.8	3046.46	13622.2	3482.95	6962.65	4354.17	1705.8	6075.68	1629.44	2274.8	2710.29	2609.78	2973.73
4439			4-Hydroxycinnamoylagmatine;p-Coumaroylagmatine;N-(4-Guanidinobutyl)-4-hydroxycinmide;N-(4-Guanidinobutyl)-4-hydroxycinmamide	-9.50866550498064;-9.41487971032814	MS1 mz matched	259.151	176.983	27790.3	21985	20289.6	19835.6	20914.3	20835.9	25499.4	18352.2	11476	18749.3	13395.4	14575.9	7131.07	19086	14005.3	16611.7	16996.7	23515.8	8632.87	17273	17483.2	7804.86	312.981	28528.6	19827.1	23784.1	23326.5	34289.9	22591.7
4443	L-Pipecolic acid	0.8691			MS2 forward	259.163	215.283	8054.24	6876	6448.05	6639.36	6231.3	7957.66	11335.7	7570.86	7293.56	8922.93	7940.95	8214.76	8936.46	10146.2	11610.9	12716.8	20660.5	5878	10609.6	3877.34	7278.69	2215.59	2524.32	2064.13	2743.54	2355.95	2268.85	2867.89	2395.74
4460			N-Acetyl-b-D-galactosamine;N-Acetyl-D-glucosamine;N-Acetylgalactosamine;Avenic acid B;Beta-N-Acetylglucosamine;N-Acetylmannosamine;N-Acetyl-D-glucosamine;N-Acetylchitosamine;2-Acetamido-2-deoxy-D-glucose;Glcc;N-Acetyl-D-mannosamine;2-Acetamido-2-deoxy-D-mannose;N-Acetyl-D-galactosamine;N-Acetyl-D-chondrosamine;2-Acetamido-2-deoxy-D-galactose;N-Acetylhexosamine;N-Acetyl-D-hexosamine;N-Acetyl-beta-…	-4.23899889736751;-4.23899889736751;-4.23899889736751;-4.23899889736751;-4.23899889736751;-4.23899889736751;-4.07074226367399;-4.07074226367399;-4.07074226367399;-4.07074226367399;-4.07074226367399;-4.07074226367399;-4.07074226367399;-4.07074226367399;-4.07074226367399;-4.07074226367399;-4.07074226367399;-4.07074226367399;-4.07074226367399	MS1 mz matched	260.05	240.029	34868.5	25456.3	30340	31477.2	26161.9	32708.2	29053	19361.4	23451.6	26636.4	29848.4	27782.7	33512.1	18651.2	21318.4	18366.6	17597.2	31587.3	33010.3	26733.6	29205.9	26504.7	19043.3	24802.7	17806.7	24296.8	26767.1	23191.8	25604.6
4461			Glucosamine-1P;Glucosamine 6-phosphate;Aminofructose 6-phosphate;D-Glucosamine 6-phosphate;D-Glucosamine phosphate;1-Amino-1-deoxy-scyllo-inositol 4-phosphate;scyllo-Inosamine 4-phosphate;D-Galactosamine 1-phosphate;alpha-D-Glucosamine 1-phosphate;D-Glucosamine 1-phosphate;D-Galactosamine 6-phosphate;Kanosamine 6-phosphate;D-Kanosamine 6-phosphate;Aminofructose 6-phosphate;Amino-D-fructose 6-phos…	24.3088378982728;24.3088378982728;24.3088378982728;24.3200331061669;24.3200331061669;24.3200331061669;24.3200331061669;24.3200331061669;24.3200331061669;24.3200331061669	MS1 mz matched	260.06	29.747	26682.1	28935.4	28813.3	26549	27367.6	17086.3	61726.9	9280.06	21040.1	79661.6	81568.5	61990.6	34465.1	72192.1	30391.3	25166.5	44222.5	12782.4	65019.2	9096.98	8913.19	2626.05	1489.86	1528.17	551.692	575.779	1359.96	1971.65	2676.38
4487			L-Hexanoylcarnitine;Hexanoylcarnitine;Primaquine	-16.8158330372268;-16.8158330372268;21.2217148302499	MS1 mz matched	260.183	205.159	38616.1	32933.2	33174.6	33803.3	30814	33162.5	10276.1	17596.2	18184.7	17517.8	9170.09	16051.3	43926.5	12124.4	15957.2	13538.7	7478.76	27345.2	10093.4	14473.1	14299.7	60092.8	38149	42633.3	188108	69825.5	77683	132029	94584.6
4499					Unmapped	261.046	271.32	100856	81168.3	93923.6	86289.1	80421	106118	78329.8	87501.3	106348	78138.4	74332.8	68130.2	79925.1	49091.7	64965.3	83076.1	54401	122247	77800	134162	88750.1	33843.4	20347.3	18355	19954.9	23510.6	19333.1	31300.9	14056.2
4521			Fructose 1-phosphate;Inositol phosphate;Myo-inositol 1-phosphate;Mannose 6-phosphate;Glucose 1-phosphate;Glucose 6-phosphate;D-Tagatose 6-phosphate;Beta-D-Fructose 6-phosphate;Fructose 6-phosphate;1D-myo-Inositol 3-phosphate;D-Tagatose 1-phosphate;D-Mannose 1-phosphate;D-fructose 1-phosphate;Beta-D-Glucose 6-phosphate;Beta-D-Fructose 2-phosphate;Dolichyl phosphate D-mannose;Sorbose 1-phosphate;Ga…	8.45712124190267;8.45712124190267;8.45712124190267;8.45712124190267;8.45712124190267;8.45712124190267;8.45712124190267;8.45712124190267;8.45712124190267;8.45712124190267;8.45712124190267;8.45712124190267;8.45712124190267;8.45712124190267;8.45712124190267;8.45712124190267;8.45712124190267;8.45712124190267;8.45712124190267;-7.30376232186855	MS1 mz matched	261.142	260.788	4329.78	4602.69	4302.15	3879.77	4142	4119.11	5492.49	5011.67	8896.22	4630.03	2742.03	2976.7	2387.53	3482.35	4572.47	5145.33	7368.54	9321.22	5766.92	3101	5346.3	1745.04	1841.44	1769.12	1208.73	1707.29	1814.43	1286.33	1688.83
4526			Carisoprodol;Carisoprodol	-13.8649728442258;-13.8369150444389	MS1 mz matched	261.178	254.822	145107	128778	117758	119064	111787	77361.2	156793	174272	94438.8	192223	142275	156208	140615	176343	157010	213989	225476	51054.5	142940	121764	214184	76201.5	54943.6	50857.1	18179.7	18118.2	46757.3	30243.2	51113.3
4529	Lys-Pro	0.421			MS2 reverse	261.186	204.982	5471.54	4714.98	5182.93	5142.5	4587.72	4946.36	4002.45	2973.72	2817.88	3552.8	1893.66	2722.88	6427.98	2154.09	3434.13	2426.29	1650.53	5074.68	2940.37	2585.94	2638.07	7995.65	6058.35	6030.56	21416	9071.08	9760.83	15781.9	11473.1
4545	N-Acetyl-L-tyrosine	0.9811			MS2 forward	262.049	270.498	8748.09	5784.6	5680.87	5441.18	6116.96	7235.2	7359.28	6256.87	6419.28	3882.14	5040.71	5508.78	4199.5	1168.44	6451.77	6853.37	4269.25	8283.07	5402.77	8064.24	6167.36	2156.51	1824.51	1858.79	1531.96	1859.77	1877.23	2545.56	1869.97
4558	Duloxetine	0.49995			MS2 reverse	262.1	407.066	3950.12	3899.21	3700.05	3051.06	2860.92	18452.6	5465.12	4347.39	3211.85	4641.88	5467.51	5992.29	4590.21	6821.35	6182.49	7139.05	9834.03	17825.9	17501	20734.2	18445.4	7522.09	5749.1	9261.07	9164.27	9291.67	8290.54	12248.2	7102.94
4561	Ala-Lys	0.40685			MS2 reverse	262.116	229.008	3427.8	2861.14	3457.66	2885.03	3023.92	2598.97	645.456	1540.94	2294.09	3463.78	764.546	1357.49	1761.84	1056.12	1744.39	1143.52	2718.69	1458.32	1792.03	1543.19	2212.18	12754.4	5493.21	9046.3	8911.5	8505.41	9337.32	4014.25	1684.75
4562	D-Biotin	0.4762			MS2 reverse	262.126	378.319	91875.3	69962.6	79510.8	60385.9	57871.4	100716	94823.1	95005	107615	109036	70869.9	78771	100174	71986.4	78754.4	75027.9	95666.7	78300.2	107047	56613.2	95167.7	46392.5	28792.3	32075	25348.9	33208	34589.7	37638.4	26827.1
4563	Pro-Phe	0.49995			MS2 reverse	262.126	354.697	33664.7	23733.5	23665.7	20667.6	19910.8	42129.6	30789.7	27715.8	38667.8	26114.2	22427.7	26228.1	31423.2	27193.5	31433.2	31944.4	41358.6	25441.4	27787.8	26098.6	32684	15843.2	9175.08	10760.6	9991.27	10300.3	10115.5	12662.3	11814.2
4571			O-Phosphotyrosine;Phosphotyrosine;Phosphonotyrosine	-24.7158538323042;-24.7158538323042	MS1 mz matched	262.162	286.382	63488.8	58853	53585.8	51433	49718.5	82659.7	51164.9	63784.4	52310.1	71975.3	43131.8	46797.3	45783.1	36939.1	31771.1	38045.6	22199.5	72197.2	36629.4	39375.2	53361.4	43312.5	64880.2	57293.9	39142.4	33173.4	37936.6	44225.4	43817.8
4595			Propyl 1-(propylthio)propyl disulfide;3-Hydroxykynurenine;3-Hydroxy-DL-kynurenine;3-Hydroxy-L-kynurenine;5-Hydroxykynurenine;5-Hydroxy-L-kynurenine;Stavudine;d4T;2',3'-Didehydro-3'-deoxythimidine;Sanilvudine	14.6706841737738;-16.511982120688;-16.511982120688;-16.511982120688;-16.511982120688	MS1 mz matched	263.041	193.142	4741.52	3532.74	2495.63	3669.62	3341.23	8186.08	3148.86	1871.92	3033.83	4714.98	2166.52	1750.36	1464.06	1288.65	1044.67	1305.26	1655.68	5509.63	2822.84	4138.92	2582.36	5841.06	4216.4	3338.4	5801.77	3052.32	6277.44	4128.71	4792.59
4600	L-Abrine	0.40345			MS2 reverse	263.072	113.186	6556.49	4713.2	3871.56	4005.41	3703.6	1153.9	3986.97	3418.28	3062.56	8891.58	1747.3	2285.07	2689.1	2698.8	2932.48	2564.77	2578.56	605.54	6231.53	3451.33	2189.73	967.84	1864.53	1273.14	1975.23	485.76	1052.94	1546.45	924.208
4602	L-Histidinol phosphate	0.32485			MS2 reverse	263.085	26.7465	112251	126509	118819	110091	110654	129559	125446	125324	115807	122744	263467	148521	146959	244763	206200	231425	233974	38062.6	159355	79759.8	98943.4	2325.78	10915.2	7730.23	27072	2123.2	3669.86	3445.38	3218.66
4603	Met-Met	0.3593			MS2 reverse	263.084	140.499	7672.8	5034.25	4882.17	6093.26	6438.58	4268.86	3389.56	3786.58	3920.46	3721.22	3708.18	6598.17	6606.32	4860.75	5422.85	5608.07	3073.6	3054.53	9855.09	5967.36	3839.84	3212.96	232.868	6324.18	4642.77	6104.95	7212.09	10176.5	8546.77
4605			L-cis-Cyclo(aspartylphenylalanyl);1,6-Dimethoxypyrene	-5.17712338008559;-20.6028705140444	MS1 mz matched	263.1	226.618	81161.8	71811.2	66199.1	63671	62360.5	86499.7	162361	150409	104504	139489	218900	107298	175619	185374	169776	209198	380936	30932	145755	39581.8	100632	14107	4009.06	5373.55	4361.81	6533.38	4986.62	4820.65	3693.51
4626			5-Fluorouridine;Virol B;(8S,9Z)-9-Heptadecene-4,6-diyne-1,8-diol	20.1642461739357;14.4431608281598	MS1 mz matched	263.197	44.9685	10091.6	7778.41	8983.11	7259.66	10671.6	9646.49	5083.38	7904.02	8893.76	13580.4	12305.3	29646.1	10301.9	5775.14	15874.2	7532.07	7992.22	8485.22	20068	8230.23	23090.6	6674.25	9672.6	9482.2	12006	8068.97	8237.02	11122.1	8354.46
4645			Magnesium sulfate;Magnesium sulfate heptahydrate	5.28432	MS1 mz matched	264.051	181.39	3598	3550.85	3115.93	3224.69	2619.98	2849.96	3126.2	11039.3	1993.99	3038.45	2244.7	3068.56	5595.65	2926.93	2718.76	13268.2	5628.35	1631.38	5520.54	1249.91	2244.53	1811.65	9107.97	8875.98	12101.8	9139.85	8220.48	9463.37	9257.56
4653	3-(3-Indolyl)-2-oxopropanoic acid	0.49855			MS2 reverse	264.089	27.681	9632.62	11374.3	9457.65	9492.21	10675.9	9081.05	7805.22	11971.9	9703	10458.3	14986.8	8971.54	6359.16	177614	15926.2	8231.48	12445.9	5759.15	13260.9	5904.75	7647.15	1266.32	3105.65	2049.49	7062	872.827	1387.43	1599.91	1517.62
4657	5-Fluoro-5'-Deoxyuridine	0.43945			MS2 reverse	264.105	403.281	8644.12	6882.16	7621.4	9743.83	6721.36	8912.87	7704.42	9758.78	13168.9	6949.61	6814.22	6404.63	26018.5	6052.37	8095.84	5163.92	4299.18	15203.1	12434	11861.5	11346.5	6494.13	4832.65	4785.82	4876.57	4174.44	4469.89	5302.1	4264.91
4658			L-alpha-Aspartyl-L-hydroxyproline ;Aspartyl-Hydroxyproline;5,6-Dihydrouridine;	-8.88391550003525;-8.88391550003525;-8.88391550003525;	MS1 mz matched	264.117	379.853	96614.7	93810	87521.3	76394.1	67485.8	75610.4	170151	154090	137691	140424	121109	93959.6	51294.5	144386	213515	211100	514114	46646	91576.8	53171.6	110688	30354.6	13211.2	14630.9	18350.4	26490.5	13153.5	27364.7	14990.1
4660	Gly-Gln	0.4072			MS2 reverse	264.123	238.701	1978.38	1992.13	1929.5	1997.5	2001.58	2162.91	1847.28	2293.74	1813.86	2673.33	1662.07	986.91	3001.5	1333.52	2263.9	1956.83	2563.17	2875.89	1217.39	1417.11	2044.62	2304.31	1106.15	1953.11	1662.48	1128.5	1256.35	2053.25	3255.35
4661	Triphenyltetrazolium	0.45375			MS2 reverse	264.122	38.182	2111.44	2001.68	1804.87	1510.88	1470.94	2037.04	76479.6	1509.12	41813.1	1444.68	2240.11	1534.5	2466.38	2633.86	2582.38	1963.28	3390.69	19896.5	73015.6	1663.14	2114.7	1344.5	811.61	1267.34	7998.56	1220.93	1769.08	1835.23	1737.25
4685			3-Nitrotyrosine;Dithranol;Anthralin;4-Dihydroxyethyl-8,9-epoxy-enediyne;Flurecol	-4.29710882068272;-22.1177282438765;-22.1177282438765;-22.1177282438765	MS1 mz matched	265.021	320.714	6156.83	4321.91	4399.51	3914.86	3457.74	18021.6	2802.4	3242.15	3340.22	2264.25	3479.89	11040.6	10382.3	4280.69	10154.9	6948	2849.79	2111.49	17324.9	8584.93	4872.35	2067.47	1488.09	2682.35	2380.32	1708.7	2985.33	8069.37	4423.5
4692	N6,N6,N6-Trimethyl-L-lysine	0.49745			MS2 reverse	265.074	281.408	3547.06	4627.07	2843.67	2608.21	2664.48	6378.51	1857.45	3187.75	3694.43	4182.55	2308.31	1810.99	4221.63	2975.34	5211.14	3003.63	8268.94	2169.34	3104.16	3686.23	2003.88	2248.81	2167	2478.3	3962.4	2162.51	1778.54	4106.99	2641.08
4694	Simazine	0.31455			MS2 reverse	265.094	42.123	7009.1	6987.97	5953.08	5119.61	5557.03	6173.58	6570.94	6914.03	4122.68	7925.08	12375.1	7197.01	9052.42	14379.2	10730.6	11912.2	14715.4	2294.64	7271.02	3397.65	2660.19	1595.33	2623.9	1393.11	1285.84	1496.72	1338.39	1526.56	1410.32
4695	Benzamide	0.34495			MS2 reverse	265.101	26.71	258505	265276	249314	245635	240489	193081	311106	303537	201836	279074	391952	275951	330067	447916	382246	399048	452203	79425	335030	167441	204406	3590.09	3331	20048.4	5983.17	4402.92	10938.9	9000.9	7822.91
4698	Thiamine	0.9375			MS2 forward	265.109	385.674	11643.4	12584.9	12545.3	10250.8	9900.96	12234.8	12795.4	13905.6	11659.1	13411.2	14429.5	16425.6	16877.1	14299.2	17283.4	15011.6	4765.47	11539.4	12657.1	12400.5	11548.6	11558.9	6238.42	9950.3	5879.57	6221.1	7209.61	8571.99	7277.28
4701	Alpha-N-Phenylacetyl-L-glutamine	0.9962			MS2 forward	265.116	202.939	103177	89176.7	93463.4	93008.2	88324.3	28902.5	178912	57528.7	45934.7	109348	312353	131825	75736.1	312881	84604.8	410847	575247	12050.7	90876.6	16060.7	59871.5	10186.8	4069.4	5815.03	2327.47	5047.86	3657.33	5546.46	3772.45
4713			Tulobuterol;Tulobuterol hydrochloride	24.3395876469435;22.8254969693198	MS1 mz matched	265.197	35.791	8072.61	6985.36	6276.69	6325.07	6601.52	5488.92	6430.2	6836.82	6594.34	6784.49	4757.29	5343.75	6183.74	6953.14	4656.27	5999.86	5728.57	6617.8	7742.14	6378.42	7109.38	4314.08	6024.59	5646.23	6088.37	6423.41	8094.79	6626.05	5486.33
4714	trans-Vaccenic acid	0.45965			MS2 reverse	265.25	32.641	45671.4	42309.4	46097.3	40731.1	49402	33472.9	24090.8	33808.5	29848.9	25726.1	11017	4229.68	39571.3	11311	22276	18886.8	5402.89	36320.9	33778.6	78313	36945.4	82439	22709.9	28856.8	54947.7	36092.5	44365.9	40614.8	52133.2
4736	Molsidomine	0.46935			MS2 reverse	266.1	299.469	11053.7	10515.4	10397.5	8672.33	8086.22	4923.83	15152.2	7942.71	8453.07	8490.41	16828.3	11001.6	5934.37	21067.4	13778.8	31347.7	52063.2	4070.4	7797.03	3639.68	5819.21	3914.24	1333.37	2754.3	2574.46	2905.13	2135.15	3693.43	1944.46
4761	L-Fucose-1-phosphate	0.4794			MS2 reverse	267.02	320.026	1328.24	838.233	1270.42	1208.07	907.279	2029.32	747.672	1024.4	1321.29	1247.39	959.977	2117.7	1757.5	928.158	2274.26	1553.46	496.413	875.884	2635.52	1765.27	1478.11	715.775	331.668	495.115	498.398	791.685	613.532	1174.06	924.647
4762			4-Methoxybrassinin;Methoxybrassinin;Methoxybrassinin	-21.6290064458262;-21.6290064458262;-21.8000201463082	MS1 mz matched	267.056	234.663	63229	54031.2	53149.5	45428.8	48646.4	49731	49167.6	64942.8	62275.5	51673.4	57798.6	44731.3	55693.4	56708.1	61575.4	68581.3	80887	40065.1	69711	41894.9	62493.6	14511.1	15766.6	10245.4	12765.5	14205.7	10635.8	11611.9	13254.1
4765	Indole-3-pyruvic acid	0.3755			MS2 reverse	267.075	227.963	12574.2	7750.7	10683.8	10010.3	8257.93	2109.38	4397.42	3662.22	4364.99	2961.99	5578.28	7866.67	5917.81	9047.23	5830.02	5231.08	2295.02	7411.67	4068.17	5075.83	6066	15044.7	7201.07	13484.5	6160.83	9812.68	12674.8	9747.76	12282.3
4773	His-Glu	0.8812			MS2 forward	267.105	310.085	2297.1	1847.86	1799.25	2030.9	1449.78	2611.47	2139.97	2815.39	2893.63	2179.64	2867.29	1332.54	3337.92	2235.67	2521.33	3728.24	6695.79	2417.85	2093.87	1599.25	2227.78	837.2	1746.04	684.114	665.896	744.9	1327.11	1742.54	1494.61
4780			Threoninyl-Phenylalanine;Phenylalanyl-Threonine;N5-(4-Methoxybenzyl)glutamine;gamma-Glutamyltyramine;gamma-L-Glutamyltyramine	-6.22673436042094;-6.22673436042094;-6.22673436042094;-6.38793476952148	MS1 mz matched	267.131	175.768	21063.6	19299.7	15778.1	15424.2	17257.7	9997.61	12324.3	31519.2	10755.8	11684.6	13187.9	18198	23345.3	13112	12517.8	27456.8	20544.2	8454.92	15435.7	23135.3	25461.8	2576.19	1693.55	881.561	628.893	1208.44	1107.55	623.54	492.744
4786			(3xi,6E)-1,7-Diphenyl-6-hepten-3-ol;Tributyl phosphate;TBP	-4.00237346717812;4.88419388451862	MS1 mz matched	267.177	46.577	33775.9	42492.2	29531	23757.9	37262.2	40432.1	32912.5	28215.7	27031.2	45463.7	23890.5	34723.5	28206	44649.1	30919.5	31568.5	22195	29222	38545.4	29872.7	27315.4	21223.5	36033.4	41420.5	24504.9	24701.7	28050.8	35454.8	30242.4
4806			Neuraminic acid;N-(1-Deoxy-1-fructosyl)serine;Neuraminic acid;5-Amino-3,5-dideoxy-D-glycero-D-galacto-2-nonulosonic acid;Miserotoxin	-9.04732859757318;-9.04732859757318;-8.98555347627097;-8.98555347627097	MS1 mz matched	268.1	371.424	37536.3	29334.4	24566.4	27774.5	21700.2	31873.6	25142.9	5525.59	3157.5	36307.5	7884.96	6185.65	4343.62	5878.01	3989.91	12466.2	57092.1	6641.07	3179.91	6578.23	8441.52	116612	57138	5161.28	8171.19	7851.44	6053.83	104538	63849.2
4812	Ser-Val	0.35795			MS2 reverse	268.133	354.689	4836.52	4113.73	4490.5	3724.34	3675.69	2334.84	8370.39	7211.02	6565.31	4972.43	2667.11	3415.3	4006.69	5307.35	5667.42	4178.62	11524.7	3974.18	8749.36	2833.05	6832.3	1516.01	1959.66	1605.64	1665.99	1179.7	1754.35	1686.64	1705.9
4830			Dimethylallylpyrophosphate;Isopentenyl pyrophosphate;Isopentenyl diphosphate;delta3-Isopentenyl diphosphate;delta3-Methyl-3-butenyl diphosphate;Dimethylallyl diphosphate;2-Isopentenyl diphosphate;delta2-Isopentenyl diphosphate;Dimethylallyl pyrophosphate;DMAPP;Monoprenyl diphosphate;Prenyl diphosphate	-7.42177545620541;-7.42177545620541;-7.31690065845159;-7.31690065845159	MS1 mz matched	268.997	345.749	3.87288e+06	3.06338e+06	2.90861e+06	2.83965e+06	2.71126e+06	2.84933e+06	3.53592e+06	3.32882e+06	3.11572e+06	3.65398e+06	3.15315e+06	3.23091e+06	3.59283e+06	3.3726e+06	3.59424e+06	3.62917e+06	3.19842e+06	2.79559e+06	3.46469e+06	3.55938e+06	2.52836e+06	2.51325e+06	2.48974e+06	2.66412e+06	2.87318e+06	2.64706e+06	2.78285e+06	2.80626e+06	2.64631e+06
4847	Met-His	0.45465			MS2 reverse	269.108	277.721	9848.92	11268.3	8211.39	8444.97	7959.05	4764.82	13752.4	8910.12	7759.86	8320.4	11443.9	10063.7	11128.2	15121.4	16996.3	16587.1	16663.1	4993.06	10938.2	4066.47	6467.22	4307.92	2555.51	4633.15	1840.98	2238.26	2241.71	2029.71	1536.43
4848	gamma-L-Glutamyl-L-valine	0.30435			MS2 reverse	269.114	197.053	2014.92	1474.02	2019.36	1824.88	1452.91	1432.45	3217.46	2269.61	2250.24	2081.19	2614.18	1584.29	827.476	3470.15	2531.89	2069.22	2056.03	2733.48	1179.83	1559.11	1188.12	1357.37	384.408	2052.89	1464	1437.88	2238.42	3266.05	2428.55
4849	Deoxycoformycin	0.37055			MS2 reverse	269.122	305.438	154967	132507	128134	126021	125982	78530.7	62913.7	80979	134822	106304	62337.3	50312.4	54263.7	85376.1	70027.6	98386.9	146110	279447	35134.2	59110.9	127002	281044	171181	161475	127722	180970	240783	380241	83893.9
4850			Dibutyl malate;3-Hydroxydodecanedioic acid;2-Deoxystreptidine;N,N'-Bis(aminoiminomethyl)-2-deoxy-streptamine	-11.0657576827926;-11.0657576827926;0	MS1 mz matched	269.134	98.422	719616	508921	474075	426841	488085	492778	366775	272045	252950	276881	191600	337077	281473	312216	412518	521605	246955	363749	389248	342804	302101	93509.9	3556.56	346317	516991	520737	237806	906029	467433
4856	Acetyl Tyrosine Ethyl Ester	0.35605			MS2 reverse	269.146	226.206	3216.19	2642.57	2502.62	2022.13	2168.37	3253.61	2819.08	4285.11	2676.96	2299.51	3294.45	3233.51	2610.42	3350.81	3645.97	4163.71	5030.7	3202.17	3327.5	1945.38	2522.67	1042.46	0	571.24	514.11	571.607	635.213	553.675	550.099
4865	Arachidonic Acid (peroxide free)	0.7982			MS2 forward	269.225	31.091	24416	19676.5	25603.9	33052.8	30627.5	7803.96	70244.8	34675.4	12148.5	38008.9	43992.8	23261	12602	65739.6	54928.2	44442.3	43386.7	16359.9	8804.81	21694.8	9086.21	38171.4	17405.6	14921.9	15186.4	13979.3	20745	11061.5	18058.3
4874	Homocitrate	0.3333			MS2 reverse	270.061	335.489	62752.8	54963	51135.7	46235	42822.8	47681.8	72367.5	27867.9	35641.9	47681.4	31130.9	22449.8	53100.5	27411.4	19258.8	19067.7	61500.1	20818.4	33690.7	17976.6	57849.1	45064.2	51007.4	23768.7	22916.2	26017	17292.3	56274.5	34218
4875			2-(p-Methoxyphenyl)-3-(m-chlorophenyl)acrylonitrile	2.20954	MS1 mz matched	270.061	210.73	21040.4	17247.3	17404.6	17656	16173.8	2035.9	64502.1	28275.2	12720.8	50107.5	10703.9	5220.55	2226.37	24902.6	13245.7	18914.2	12944.3	30331.4	3600.16	5524.23	16817.8	3107.06	3553.42	1757.71	3435	3952.64	2924.53	1604.85	1262.51
4877	Gly-Lys	0.4641			MS2 reverse	270.082	287.577	7134.61	4495.91	6642.61	6405	5240.43	4692.95	6641.83	5043.4	6236.01	3704.75	7315.73	2056.44	4596.01	10044.6	9319.41	15894.6	7630.16	5179.18	9913.38	3709.33	6858.29	2593.48	1416.28	765.52	1288.32	511.133	2104.41	1005.75	886.952
4879	1,2,3-Benzenetriol	0.45425			MS2 reverse	270.098	403.941	31526.9	28776.8	34317.6	31334.2	21925.3	17196.7	59307.2	35528.6	32129.6	50817.4	56402.6	74497.5	26967.8	66953.2	54796.6	66123.9	25572.6	19371.5	46594.8	29627.3	37747.2	22798.8	12331.6	7540.19	9001.39	10400.7	8029.3	11727	16243.3
4888	(R)-mevalonic acid 5-Phosphate	0.36325			MS2 reverse	270.167	33.183	3281.62	3495.56	2742.51	2820.71	4005.85	2731.28	2793.5	2979.66	2614.61	2822.09	1569.95	2349.34	4270.61	12409.9	1729.53	2328.51	9147.63	1674.65	2443.49	1977.53	2897.99	10549.1	11759	2529.43	4008.17	3753.05	2952.77	6160.84	3122.9
4908	Genistein	0.9671			MS2 forward	271.06	22.072	3155.94	2755.9	2488.93	2629.71	2896.57	3346.92	6695.47	1188.13	1594.17	9311.81	1396.76	1532	1406.92	1210.06	2074.66	1424.56	1333.6	7100.51	223.398	1311.7	1215.59	7905.39	5921.54	1996.04	1367.33	2092.67	1089.97	842.359	2749.1
4910	D-Glucarate	0.30045			MS2 reverse	271.07	235.844	5536.1	5715.97	5640.52	6036.37	5446.02	2957.95	5643	7002.56	7671.84	4638.87	8517.51	6194.4	8832.77	10541.1	8674.4	9826.66	11611.8	4820.29	8745.51	2866.3	9617.65	1895.7	972.08	1675.89	1372.33	1538.3	1444.27	1335.02	1322.9
4913			3-(4-Hydroxyphenyl)-1-(4-hydroxy-2-methoxyphenyl)-2-propen-1-one;Dihydroformononetin;Vignafuran;Pinostrobin chalcone;3,5-Dimethoxy-2,7-phenanthrenediol;Isomedicarpin;4-O-Methylpinosylvic acid;Imperatorin;(+)-Medicarpin;3-Hydroxy-9-methoxypterocarpan;Vigfuran;Alloimperatorin;Imperatorin;Strobopinin;Medicarpin;(-)-Medicarpin;2'-O-Methylisoliquiritigenin;Pinostrobin;Isoimperatorin	0.597210087211408;0.597210087211408;0.597210087211408;0.597210087211408;0.597210087211408;0.597210087211408;0.597210087211408;0.597210087211408;0.630162183507023;0.630162183507023;0.630162183507023;0.630162183507023;0.630162183507023;0.630162183507023;0.630162183507023;0.630162183507023;0.630162183507023	MS1 mz matched	271.089	178.296	18951.9	16825.5	16975.6	18954.7	18442.5	13073.5	15582.2	35631.6	49524.4	17530.6	18556.3	14993.5	36151.2	23658	23718.5	21411.8	30828.1	13654.2	25942.1	19488.6	24242.7	1986.59	6313.09	5207.37	10203.4	8042	5368.07	12555.5	12347
4928			Pyridoxamine 5'-phosphate;Pyridoxamine phosphate;Pyridoxamine 5-phosphate;Pyridoxamine 5'-phosphate	-20.1472360006747;-20.1472360006747	MS1 mz matched	271.151	33.8545	11592	8315.55	8430.53	9834.01	8627.92	9148.65	8051.01	10329.5	9776.61	8313.4	13170.9	7762.24	6304.72	11005.7	5685.68	9932.24	5743.36	724.91	4830.33	6538.28	8320.36	7764.54	9876.74	6050.7	10353.4	9930.48	11870.7	12377	11822.1
4929			Arenaine;Areine;Alchornine	-0.783056011208796;-0.965543610740317;-0.965543610740317	MS1 mz matched	271.162	384.878	5966.3	5607.55	5915.8	4813.75	4354.99	6659.66	13905.4	4771.71	4847	5045.24	7316.5	4442.5	3624.09	5462.43	5040.69	3929.95	16826.5	4220.88	6827.85	2704.91	9020.58	1700.73	2668.27	1472.88	1178.88	2418.78	1469.12	2667.44	1709.4
4931			6-Hydroxypentadecanedioic acid;	-5.80859384158436;	MS1 mz matched	271.188	73.788	54799.7	53877.2	50414.3	52309.4	50493.9	43306.4	48668.1	38387.7	24755.1	46605.8	30375.2	16816.9	8869.91	44736.8	30194.6	61744.6	35121.1	51475.8	9480.04	36548.1	42475	29235.4	1609.07	92461.3	108790	101968	61608.6	137558	95953.3
4958	Naproxen	0.482			MS2 reverse	272.131	368.664	2796.97	2350.91	1813.02	2313.95	2082.47	2650.7	1802.05	2890.44	3677.5	1788.8	3073.15	4095	2709.04	4018.7	2584.12	5466.87	4669.96	2288.06	3519.26	2182.77	2856.68	1856.86	1678.18	1222.71	853.349	905.122	1124.45	2141.47	1975.95
4971					Unmapped	272.255	35.2905	3671.36	2818.2	3622.31	3489.84	3023.78	3861.88	3536.18	4689.14	3976.92	2565	3523.1	2683.39	3271.15	3385.09	2535.46	1988.73	2377.27	3909.15	4100.12	4768.25	2791.82	4127.73	3442.2	3685.02	3350.75	2945.85	5453.33	4155.9	4472.39
4985			Hydroxyphenylacetylglycine;3-Carbamoyl-2-phenylpropionic acid;N-Benzyloxycarbonylglycine;N-CBZ-glycine;p-Hydroxyphenylacetylglycine;4-Hydroxyphenylacetylglycine;3-Carbamoyl-2-phenylpropionic acid	-18.2131425537508;-18.2131425537508;-18.1758349405194;-18.1758349405194;-18.1758349405194	MS1 mz matched	273.082	205.877	4773.18	3426.02	4500.26	5541.06	4718.47	726.432	5527.37	5895.43	3570.73	4809.24	16546.2	6018.84	7484.14	17056.1	9111.33	9954.27	15039	2089.48	10832.6	1785.4	3580.91	1558.52	1692.47	1056.34	1112.18	1127.65	892.712	1154.01	853.193
4988					Unmapped	273.107	319.206	791403	695422	699865	653626	597025	284894	893779	1.09623e+06	861103	1.19468e+06	1.20328e+06	1.58746e+06	693809	1.56672e+06	1.60237e+06	1.37591e+06	1.56279e+06	588956	892696	660336	1.41103e+06	316475	116720	100640	101598	145857	139192	229043	210677
4994			Benzoylagmatine	16.6561	MS1 mz matched	273.118	255.364	58335.1	49169.3	45691.1	51191.4	45956.4	20558.8	41664.5	35147.4	18495.2	34016	39353.9	63694.2	45722	57471.7	57119.4	31763.5	35297.8	15485.5	30396.9	48816.1	37972.2	76142.2	45341.6	75186.8	57873	53391.3	44231.8	54094.2	62037.9
5005	Procaterol	0.34535			MS2 reverse	273.166	34.449	8326.12	7274.87	6245.79	6858.68	7507.14	5917.57	6642.15	4601.78	6776.3	6434.31	6048.17	4888.84	4223.21	995.832	4003.57	5792.79	5029.31	7801.39	1722.64	2610.56	6070	6752.08	6917.05	8842.95	9176.77	10558.5	9469.29	8988.97	10262
5017					Unmapped	273.973	34.6455	2628.97	1981.76	2352.82	2109.8	2461	2467.59	2344.97	1376.61	1916.39	5268.64	1597.81	2297.3	1446.43	1979.87	1439.84	1635.29	1678.89	2090.6	2134.31	2984.93	2497.49	1409.11	1508.48	3034.77	1434.43	1462.93	2279.29	2962.78	2505.71
5035	5-Hydroxymethylcytidine	0.995			MS2 forward	274.109	319.143	70147.4	61029.6	62228	58220.8	55492.5	27176.8	80100.3	98954	73650.1	106012	101187	138778	60789.8	140947	135296	114566	131849	51244.1	80843.3	58207.8	126333	30001.1	17074.7	10859.3	10931.3	14998.8	14442.3	22038.2	20236.5
5039	5'-O-methylthymidine	0.37475			MS2 reverse	274.137	302.211	14173.3	13655.9	9699.45	8975.68	8204.68	11143	11561.6	8215.3	4717.76	30304.8	5205.22	2669.09	2497.53	3501.72	2882.47	3105.53	20873.7	2905.38	3391.3	3398.9	14231.1	12408.7	9727.59	3130.6	3812.44	4521.78	3001.8	17845.1	10178.2
5054	Palmitic acid	0.38925			MS2 reverse	274.272	48.095	531541	527237	634954	726417	725144	726460	690315	821835	717561	402564	876491	666608	912799	1.27383e+06	567359	434572	507574	807229	623266	635846	632572	588632	560640	527318	565459	497315	796465	1.00999e+06	913820
5069	Tyr-Ala	0.47			MS2 reverse	275.099	274.977	7334.92	5622.89	4794.23	4211.12	3896.71	3868.41	10001.2	6944.25	6330.36	6915	7019.08	7456.12	8719.78	10019.6	10605.3	11367	13543.2	3731.45	6071.91	3548.22	5921.14	3394.82	1336.79	1767.43	888.869	1008.07	1102.85	1138.48	1481.23
5070	Anthranilic acid	0.32135			MS2 reverse	275.103	225.295	4864.54	4159.11	3726.04	3998.66	3755.8	5185.89	6708.43	4338.1	4010.25	4991.3	3951.84	6104.18	4037.65	6170.84	6160.36	5214.79	7908.01	4981.08	5768.77	3889.12	4642.49	1831.49	692.937	1867.63	1603.81	1714.73	1497.85	1685.42	1379.65
5079	Metaproterenol	0.423			MS2 reverse	275.131	405.436	4761.63	4247.88	3961.03	3647.33	3754.16	3525.63	5651.06	4849.7	4614.31	4979.21	4197.67	5368.59	4108.6	5485.47	5388.55	7347.15	10824.8	3086.35	5121.53	2731.8	4371.84	2718.82	2973.71	2191.16	1071.83	2649.6	2060.68	2508.44	2171.08
5087	Val-Pro	0.4034			MS2 reverse	275.157	201.916	4657.86	3882.74	4767.46	3781.93	3290.57	4543.32	4427.38	8807.15	6992.06	3735	4429.26	5405.61	8909.88	5008.16	5192.21	3876	6462.29	3547.95	3810.2	4289.92	6921.4	1572.02	1575.47	3606.96	2561.75	3505.46	3268.69	5725.45	3277.85
5089			3-Hydroxytetradecanedioic acid;	-7.38170029549242;	MS1 mz matched	275.184	64.5685	2.44607e+06	2.44591e+06	2.40049e+06	2.37262e+06	3.0182e+06	1.71812e+06	2.59911e+06	2.10388e+06	1.29563e+06	2.36343e+06	1.05446e+06	809669	461471	2.30081e+06	1.52115e+06	3.48576e+06	1.70318e+06	2.56085e+06	553795	4.35292e+06	1.90904e+06	1.19064e+06	7490.29	4.33938e+06	6.53131e+06	5.40324e+06	3.20639e+06	1.10658e+07	4.62598e+06
5091			3-Hydroxytetradecanedioic acid;	-7.38170029549242;	MS1 mz matched	275.184	82.2135	1.7484e+06	1.62476e+06	1.56487e+06	1.60311e+06	1.47148e+06	919292	1.50263e+06	1.21005e+06	728121	1.44762e+06	670949	473971	295645	1.3835e+06	747844	1.97734e+06	975275	1.42428e+06	327131	1.24221e+06	1.15455e+06	673431	5219.19	2.62116e+06	2.91213e+06	3.16048e+06	1.8546e+06	3.89741e+06	2.88006e+06
5096			Gamma-glutamyl-Gamma-glutamate;N2-Succinoylarginine;Glutaminyl-Gamma-glutamate;Glutaminyl-Glutamine;Gamma-glutamyl-Glutamine;N2-Succinyl-L-arginine;(2S)-2-(3-Carboxypropanoylamino)-5-(diaminomethylideneamino)pentanoic acid	2.56568529893353;2.56568529893353;2.56568529893353;2.56568529893353;2.56568529893353;2.56568529893353	MS1 mz matched	275.274	47.797	62484.6	77023.3	82253.2	89124.5	89394.6	83711.6	72050.6	95386.7	100178	61708.2	130154	78825.2	122784	143812	71685	57802	69987.8	91971.5	89928.1	78059.3	90667.5	66559.4	83672.1	65401.4	62986	67430.9	92070.8	123320	127630
5102					Unmapped	276.014	236.37	26697.6	22703.5	21414	21853.8	20057.9	27654.4	32813.5	60098	42616.7	22330.8	32716.2	36487.2	17124.5	68635.3	44017.9	58692	58688.8	11157.1	24872.5	16459.6	28803.6	4647.37	3062.25	813.871	1132.33	1690.59	916.987	1657.37	780.135
5106			Paraoxon;Paraoxon;O,O-Diethyl-O-p-nitrophenylphosphoric acid	-0.850372678342115;-0.94598952436145	MS1 mz matched	276.056	26.7635	5466.64	5600.77	5189.08	4613.04	4739.58	2242.86	7655.63	3350.03	4159.72	6100.89	11911.4	6106.76	6221.27	10465.8	5464.35	5323.65	4790.11	3490.3	6984.26	1855.82	1900.89	1141.3	1152.84	546.534	1010.43	522.158	512.2	1123.39	924.118
5123			4,5-Dihydropiperlonguminine;4'-hydroxypropanolol;Homatropine;Annotine;Annotinine;Norhyoscyamine;Epinorlycoramine;Dihydro-beta-erythroidine	-2.79663458281116;-2.79663458281116;-2.63854064731056;-2.63854064731056;-2.63854064731056;-2.63854064731056;-2.63854064731056;-2.63854064731056	MS1 mz matched	276.151	490.214	13134.2	11325.2	17006.4	17702.7	14895.6	6916.39	12081.7	24971.1	30932	8912.79	23205.3	16786.5	19679.3	19748.9	14591.5	19913.3	18267.9	11564.4	27311.2	9335.23	12741.6	15765.3	15070.6	14165.6	9333.35	11912	11714.9	10300.8	12393.2
5130	.beta.-Homoproline	0.5			MS2 reverse	276.186	64.528	326779	286585	261040	262305	341369	207430	307184	252475	160361	278501	144982	171283	70829.3	267113	184759	405054	214899	288075	83370.3	491545	226456	161283	1346.51	475771	743311	601135	360362	1.27675e+06	528606
5154			2,6-Dimethoxy-4-phenanthrenol;Dexketoprofen;Ketoprofen;3,6-Dimethoxy-4-phenanthrenol;Ketoprofen;Chalepensin;3-(alpha,alpha-Dimethylallyl)psoralen;(R)-4-Methoxydalbergione;4'-Methoxyflavanone	-5.0937782903694;-5.0937782903694;-5.0937782903694;-5.0937782903694;-5.1162107926653;-5.1162107926653;-5.1162107926653;-5.1162107926653	MS1 mz matched	277.087	294.439	216735	206995	187086	183393	179874	127311	360333	310706	206699	289470	230741	129094	352522	240232	275240	291745	373533	86035	159865	250220	225294	100197	51514.8	22875.9	36606.1	29356.1	41406.9	30135.1	35299.9
5159			Thiamylal;Thiamylal;5-Allyl-5-(1-methylbutyl)-2-thiobarbituric acid	8.27007638215653;8.26417335238729	MS1 mz matched	277.101	266.371	11780.9	9813	9733.71	9273.22	8877.94	7249.18	20435.2	23890.8	19209.2	16643.2	9302.46	7516.18	12049.8	6419.15	12071.6	15053.6	9785.91	13106.5	20679.8	10244.6	15894.7	1149.72	1244.71	612.021	1252.72	1611.3	1265.01	1073.86	1239.3
5161	gamma-L-Glutamyl-L-glutamic acid	0.8313			MS2 forward	277.1	438.148	7939.33	6774.4	5802.09	6157.28	5031.77	5848.14	9483.6	5117.44	5475.52	1679.89	3103.43	3676.53	5309.54	2950.65	4816.21	6291.82	4163.88	4062.38	4520.57	4705.87	4616.26	9014.2	1512.79	3410.42	2100.34	3995.91	3044.71	13667.5	6286.21
5186			DOPA sulfate;N'-Phosphoguanidinoethyl methyl phosphate	-9.46627238748215;0.36098098760695	MS1 mz matched	278.03	33.1785	9235.02	9383.99	7352.45	8083.05	8179.31	6473.89	5956.42	18995.4	7501.25	5235.66	15447.3	5811.82	11590	13710.3	13103.8	29712.8	15301.5	3464.01	9298.93	3407.95	7116.31	1038.47	810.667	1086.88	532.95	730.633	823.964	494.455	340.676
5191	D-Glucose 6-phosphate	0.3486			MS2 reverse	278.066	221.174	3390.3	3231.44	2727.86	2635.04	2700.74	2592.09	4091.94	2791.49	3217.76	4648.43	4436.52	3811.82	2115.43	3911.52	4674.6	5043.06	5522.27	1895.57	3833.47	1536.95	1897.37	1032.31	148.355	996.38	964.132	805.703	866.168	955.369	790.11
5197	Albuterol	0.49715			MS2 reverse	278.12	403.04	15496.9	11904.3	12558.8	11514.1	6903.62	7657.36	14616.2	9654.28	15149.9	15095.5	8178.11	14242.7	22262.1	12277.3	14629.2	16801.7	16759.8	13014.3	19839.9	9155.52	10822.9	7372.44	3689.44	4218.84	4283.77	5111.02	3477.92	4632.94	4667.96
5235			Lamotrigine;N-Acetoxy-IQ	19.5243097180122;0	MS1 mz matched	279.078	151.152	21634.6	11478.5	12602.9	12264.5	17578.3	10769.7	12485.4	28830.1	12204	9642.53	20234.9	13581.8	17027.8	25374.9	11899.1	20192.1	46076	9307.76	13533.7	11069.9	13925.5	9973.93	11942.5	10980.5	9799.44	9788.53	10840.8	9911.54	10605.5
5263	Phthalic acid Mono-2-ethylhexyl Ester	0.9978			MS2 forward	279.159	30.511	81657	80400	91110.6	120254	81608.4	75833.9	56918.4	73304.6	75759.3	63485.8	78516.5	69147.4	71644.2	86440.4	62261.3	62663.4	48214.9	88370.2	89397.4	90866.3	103261	69869.8	71859.6	93084.5	90779.2	72488.9	120352	84176.2	64423
5266	alpha-Linolenic acid	0.8281			MS2 forward	279.229	44.144	35227.4	32412.9	31232.2	32856.1	35583.1	68178.3	21038.7	31852.8	13978.3	39073.1	13000.2	45093.7	26513.2	11347.1	9896.05	16391.1	15119.2	30922.9	13282.8	40122.3	64844.1	176903	17870.8	16833.3	41417.5	19616.4	36762	45418.1	33276.3
5286			Pyro-L-glutaminyl-L-glutamine;5-Methylcytidine;Tolmetin;Ismine	-4.55307145134512;-4.55307145134512;-20.2251840880779;-20.2251840880779	MS1 mz matched	280.09	366.209	2.0843e+06	1.89551e+06	1.8208e+06	1.74625e+06	1.63707e+06	2.22746e+06	1.78389e+06	1.60589e+06	1.9087e+06	1.6824e+06	1.82712e+06	2.25777e+06	1.77049e+06	2.0237e+06	2.00203e+06	2.00584e+06	1.77832e+06	1.72297e+06	1.75889e+06	1.81569e+06	1.48165e+06	1.76666e+06	469916	1.57954e+06	1.89612e+06	1.65102e+06	1.87618e+06	2.18055e+06	2.03397e+06
5287			Pyro-L-glutaminyl-L-glutamine;5-Methylcytidine;	-12.3321103228607;-12.3321103228607;	MS1 mz matched	280.088	214.856	32405.9	25676.6	28815.7	31386.2	32862.2	16571.3	24516.9	23846.5	21471.7	23356.7	25271.7	27640.3	20715.5	26730.8	36344	21721.1	19071.3	33408	29509.8	23964	33712.8	45172.6	39117.7	41269.4	22473.1	34043.9	35948.2	16107.3	34345.3
5295	Propionylglycine	0.44955			MS2 reverse	280.152	216.564	11491.8	12179.9	11112.8	15982.5	11916	8523.07	10370.1	3912.14	2131.77	6516.6	5485.37	4519.03	3617.12	4493.82	4095.8	8114.83	6228.6	4236.16	3844.6	4463.38	4947.74	3468.75	22551.4	12973.9	32900.7	28305.3	13139.6	137009	19219
5300			Hexadecenal;(卤)-2-Dodecylcyclobutanone;3-Methylcyclopentadecanone;Hexadecel;2-trans-Hexadecel;Bombykol	-2.79394255251273;-2.79394255251273;-2.79394255251273;-2.93834060150693;-2.93834060150693	MS1 mz matched	280.261	33.178	280083	226202	277619	294140	289230	205073	140943	178211	142405	158974	42925.1	13358	212867	57302.2	119125	108620	25249.2	240651	180698	512663	186332	515071	124698	206594	261351	187156	241700	209177	303184
5314			Gravolenic acid;	-3.44883370053624;	MS1 mz matched	281.094	26.748	17416.8	10732.1	10763.9	10300.9	15275.3	10629.2	15892	10058	10277.7	10379.3	13594.5	9694.21	11632.3	12606.2	12281.4	11121.2	25061.3	6161.44	12875.3	8622.6	8114.37	4971	2365.01	3543.22	5766.32	4283.96	2282.8	4919.99	1761.56
5319	Phenylethylamine	0.4165			MS2 reverse	281.135	33.852	6617.08	10581.3	10081.7	11374.3	10190.9	13218.5	16253.9	12411.1	11678.2	9495.7	17848.8	2545.62	7684.5	4358.56	3337.4	15034.4	21555.2	14192	13145.1	16788.6	11670.7	12714	10259.2	10977.4	12562.6	9704.98	15105.7	7017.81	5987.73
5325			7-(4-Hydroxyphenyl)-1-phenyl-4-hepten-3-one;	5.9615273225557;	MS1 mz matched	281.156	206.564	17262.6	14700.2	14518	14050	13861.9	17446.4	14775.9	13630.7	12127.5	13234.8	13277.7	17472.2	18102.8	19145.6	14450.5	16042.3	12098.9	10594.9	18706.6	16931.9	15808.3	11664.2	5171.05	13545.3	19737.2	20862.6	16133.2	16813	17185.2
5340			Ajocysteine;Mezon	-12.1179381163954;3.5585035779912	MS1 mz matched	282.019	182.495	5710.02	4897.29	6103.15	6601.39	6109.76	1274.04	4843.85	3808.71	4035.95	3086.08	2425.28	752.403	675.875	4501.72	1207.7	3135	5180.76	3432.66	531.474	564.929	3627.07	14427.6	10741.1	3650.56	4672.38	5288.32	11603.9	1301.87	1526.02
5342					Unmapped	282.045	230.746	56652.7	49812.7	47800.7	48021.4	44779.9	29629.3	36169.2	30882.8	37982	33978	35859.7	48107.5	39263.2	40686.2	41305.3	39516.8	18144.9	56377.7	36338.9	50324.3	39981.5	72841.1	31832.2	63135.2	39301.7	60604.5	60592.4	60553.8	70781.9
5353	1-Methyladenosine	0.9917			MS2 forward	282.117	303.225	40274.9	32473.8	32857.1	24033.4	24410	29617.3	33320.4	40302.5	46030.4	33035.2	29280.4	34256.7	39103.6	84626.4	109508	69919.1	31368.2	32492.4	33698.8	33887.4	45966.7	27525.8	21793.5	55886.5	22776.6	34763.2	24058.9	57713.3	57168.5
5375			Oleamide;Dodemorph;Oleamide;Oleyl amide;(Z)-9-Octadecemide	19.0609181822092;18.9354144511705;18.9354144511705	MS1 mz matched	282.277	32.638	2.24083e+06	2.12202e+06	1.94874e+06	2.45379e+06	2.50608e+06	1.66588e+06	1.05929e+06	1.38262e+06	1.33731e+06	1.34314e+06	301223	75442.7	2.00414e+06	426093	1.18511e+06	891119	161785	2.1407e+06	1.69636e+06	3.20529e+06	1.88526e+06	3.73658e+06	1.20083e+06	1.74007e+06	2.49352e+06	1.84456e+06	1.74271e+06	1.55375e+06	2.6209e+06
5396	2'-O-methylinosine	0.4766			MS2 reverse	283.1	143.819	6243.88	7123.04	5833.63	5527.68	5847.09	3708.77	4784.81	7617.72	6233.46	5307.68	5970.18	5610.37	9201.33	8227.68	6460.47	7684.65	7692.22	4439.61	5442.32	3812.48	5763.38	1556.59	690.972	2980.72	2837.39	2756.31	1853.68	3441.28	3147.57
5406			Isoeugenol phenylacetate;Randainol	4.98217824932735;4.96232883506364	MS1 mz matched	283.138	301.188	231058	209245	200517	190600	179865	224177	296342	285924	307506	318030	283842	186179	315092	324752	344668	282015	480710	144786	217291	137179	241947	68527.6	37035.4	65172.2	63487.8	71405.6	88639.3	67089.3	50582.7
5407			Cynaratriol;Pisumic acid;Anguidol;Dihydrophaseic acid;Octyl gallate;Artabsinolide D;Oxyhumulinic acid;Epidihydrophaseic acid;Bisbynin;Hymenoxon;Qing Hau Sau;Artemisinin;Dihydrophaseic acid;(-)-Dihydrophaseic acid	5.60169538282145;5.60169538282145;5.60169538282145;5.60169538282145;5.60169538282145;5.60169538282145;5.60169538282145;5.60169538282145;5.60169538282145;5.68604913683833;5.68604913683833;5.68604913683833	MS1 mz matched	283.148	93.274	23214.2	15066.5	12449.2	11916.5	12453.4	27909.3	34331.8	25041.3	18986	27111.4	16118.9	15139.2	11875.9	29038.9	26059.3	42030.8	22507	31402.9	17377.8	30424.8	24569.1	14872.9	1.97012e+06	45834.6	65962	59549.9	32716.8	77339.7	51435.2
5410			Carisoprodol;Carisoprodol	-13.8649728442258;-13.8369150444389	MS1 mz matched	283.16	254.474	49758.4	38348	39213.7	41055.5	36814.1	30072.6	53866	69487.2	50987	61350.8	48530.9	42697.4	43272.9	48442.4	43246.1	74972.9	74604.8	30201	61554.7	43766.2	80004.5	22132	13458.6	13960.4	5816.54	6854.4	16654.6	9843.98	16788.2
5411			(-)-(E)-1-(4-Hydroxyphenyl)-7-phenyl-6-hepten-3-ol;Miltirone;4-Prenyldihydropinosylvin;Miltirone;Diethylstilbestrol monomethyl ether;Mestilbol;3-Hydroxy-1-methylestra-1,3,5(10),6-tetraen-17-one;1-Methyl-6-dehydroestrone	7.15936286206056;7.15936286206056;7.08812667903385;7.08812667903385;7.08812667903385;7.08812667903385	MS1 mz matched	283.171	60.6555	5927.56	4105.1	5081.66	4065.19	4845.67	11222.7	18798	16836.1	15944	17958.3	11711.4	20152.6	20391.3	15391.9	16674.3	17368.1	18796.4	13962.2	18232.4	22795.4	13958.6	11161.8	2.86775e+07	16269.5	16889.2	13135.6	16151.2	18430.8	17363.6
5415			E-10-Hydroxydesmethylnortriptyline;Lansiumamide C;Mukoenine A;N-Desmethyldoxepin;Esprocarb	20.1239567396061;20.1239567396061;20.1239567396061;20.1239567396061;7.54290024518027	MS1 mz matched	283.192	25.42	2623.35	2836.14	2264.31	2476.46	2813.85	13035.2	953.1	3225.91	1013.74	1062.41	1525.31	1046.9	761.013	755.932	1015.16	1097.68	1062.72	11522.1	1038.4	910.906	1140.2	9838.89	1687.68	1057.72	2381.1	1290.3	1207.76	931.77	1419.74
5417			Vitamin A2 aldehyde;Juvocimene 1;Cadiamine	-15.469614759359;-15.469614759359;-1.06309730558533	MS1 mz matched	283.2	68.143	7.46577e+06	6.69515e+06	6.33313e+06	7.26196e+06	6.25289e+06	362557	27515.8	24779	23862.2	55461.4	22378.6	28312.1	34509.3	23479.2	22656.7	24527.1	28655.3	19388.5	29328.6	35441	23162.5	17949.7	3.97309e+07	23597.6	23376.3	20243.7	24167	21483.6	27497.9
5423			(S)-F-Willardiine;5-Fluorowillardiine	0.460724	MS1 mz matched	284.006	347.053	12730.9	10961.5	9587.19	8726.36	8261.1	10436.6	12584.2	10799.8	8412.07	15260.5	14892.9	14160.7	18116.4	10285.5	12699.2	14657	11491.4	8979.69	14215.1	15995.1	11321.7	8780.75	9461.79	7685.05	7599.56	7493.44	9255.52	9306	10467.9
5436	Ile-Asn	0.4895			MS2 reverse	284.103	366.209	33044.3	27013.9	24902.3	25469.4	22986.8	44755.4	25447.1	23199.6	35173.3	21142.7	27736.8	37843.7	28900.9	32972.8	31813.3	29795.6	24041.4	28140.4	30950.3	27319.8	23125.5	27194.3	8176.77	24154.4	29708.6	27956.3	32971.1	33946	38804.3
5442	Promethazine	0.6695			MS2 forward	284.132	323.229	7295.96	6987.12	7284.04	6431.42	6329.72	6720.31	9422.78	9879.86	8756.43	10340.7	10794.1	6866.02	7882.27	11203.8	10544.6	9673.33	14025.4	4243.43	7311.86	4938.83	7465.86	7926.1	8806.5	1702.33	1817.48	1934.25	2551.37	6431.23	1432.9
5476	Glycitein	0.9874			MS2 forward	285.073	42.967	20618.4	18258.5	18189.5	18175.1	16829.8	163524	24029.3	8252.05	5804.13	14365	3929.87	67580	8322.94	3989.82	20493.7	4699.92	7321.22	12424.5	127492	4665.56	7988.78	6988.48	3161.53	1359.26	1344.11	1371.27	1486.45	2704.58	1643.97
5478			L-cis-Cyclo(aspartylphenylalanyl);1,6-Dimethoxypyrene	-5.17712338008559;-20.6028705140444	MS1 mz matched	285.081	227.148	17733.9	14580.6	16870.5	17202.3	15791.9	11327.6	30367.8	30425.1	18802.5	21979.4	47801.5	19648.6	38395.7	48884.9	33919.2	40072.1	76758.3	7139.21	33486.2	6573.54	22115.4	3156.35	138.825	2512.98	1162.67	1423.88	1129.93	1399.73	1776.34
5479	Xanthosine	0.9768			MS2 forward	285.08	288.767	5236.2	4038.39	3509.66	4692.68	5189.84	1998.82	6593.56	6766.9	2921.54	3962.98	4508.32	5653.58	6440.37	5547.78	3617.05	4159.02	4818.89	5372.74	6062.17	4137.57	6024.84	3402.39	2693.29	9919.7	6954.1	5601.9	5114.46	5816.24	16308.1
5482	Phenethyl Caffeiate	0.49965			MS2 reverse	285.106	98.878	40487.5	23640.3	33594.5	21469.5	19743.5	32820.4	17229.5	13562.5	13464.3	22570.4	11275.6	15015	21094.9	15820.8	17730.3	33327.5	15682.6	17482.4	17816.9	23597.8	14580.1	5327.89	5846.03	13717.9	20633.2	29384.1	10001	24441	17231
5488			Thioxanthine monophosphate;Streptidine	-3.8147554740839;0	MS1 mz matched	285.128	187.335	25224.9	21316.8	27072.4	27791.7	26926.5	23235.6	21830.4	24722.9	12708.2	23126.5	19399.9	17219.2	5765.54	30535.5	15437.7	21403.8	16864.2	40687.3	12874.1	21717.6	27158.6	14616.7	500.854	60251.5	24640.9	37304.2	45583.4	56725.6	55129
5489	Phe-His	0.3786			MS2 reverse	285.128	201.234	23694.3	18812	20407.9	21479.1	21215.9	20474.1	14687.8	18170.6	19748.4	13956	14250.1	22915.6	20574.6	19093.7	14600.6	18438	9763.53	18999.4	34177.9	27336.3	22645	21282.5	13304.1	39026.1	16734.1	19045	31530.3	27212.7	20007.3
5491	Pro-Gln	0.442			MS2 reverse	285.151	299.05	5869.83	4621.38	5203.35	5499.92	2746.49	2387.95	6419.31	5674.95	4070.18	6899.5	7490.29	5267.46	5756.78	8813.54	10960.3	7164.08	16613	4116.41	6183.1	2176.02	2632.02	2460.91	469.744	2880.94	1337.36	1243.87	2714.29	2075.99	1370
5518			Dehydroanonaine;2-Naphthalenol 2-aminobenzoate;4-O-(beta-L-Arabinofuranosyl)-(2S,4S)-4-hydroxyproline	16.6149344120096;16.6149344120096;-5.70124344127576	MS1 mz matched	286.087	117.547	62978.6	46984.1	44013.3	40942	39394	62934.3	41995.9	39332.3	50407.1	44945.9	32064.2	39851.4	45786.3	27470	39033.9	41124.2	33096.5	37258.1	44400.5	36178.9	46558.7	9878.22	14796.8	15046.3	12252.7	11569.1	13808.4	17010.9	15575.4
5528	N4-Acetylcytidine	0.9925			MS2 forward	286.111	99.628	5368.99	4911.91	4329.97	4171.54	3832.84	4099.15	3236.49	2686.91	2461.99	2603.76	2090.99	3164.07	2077.21	2706.9	3245.88	3682.54	2343.1	2929	3268.86	4063.34	2557.49	1776.4	2118.79	3256	4504.88	3660.95	3125.51	4923.29	3552.62
5532			Ethacrynic acid;Nicotiamine	13.1953103867516;-3.29877318617403	MS1 mz matched	286.137	199.475	109664	92700.3	92098.9	89232.2	83346.6	36170.3	138118	186381	68530.5	374126	270103	143562	80431.4	275100	247151	288389	377902	10407.5	176783	37561.7	92310.9	11312.3	4021.75	10141.3	9891.36	10753.2	9792.88	11383.5	9514.97
5553	Guanfacine	0.48065			MS2 reverse	287.045	250.653	3458.94	3410.37	3186.71	3269.75	3265.3	977.1	3623.01	1605.7	1395.66	1849.64	2118.03	878.282	883.036	3756.9	760.998	2441.3	3001.28	2541.48	708.821	823.988	1519.53	17852.6	15497.4	6730.97	4898.33	6603.79	13327.3	1683.48	2458.83
5596			Nifurtimox	22.2952	MS1 mz matched	288.071	335.517	309404	255198	224109	218513	195481	213991	378039	115047	117347	231860	118259	77928	149652	116280	68827.2	43486	318682	40474.4	111945	53877.5	245295	223810	246931	99027.4	92090	119627	69396.4	290475	148683
5606	Ile-Asp	0.30665			MS2 reverse	288.149	371.255	30419.1	20760.2	24090.1	18203.3	27413	28233.9	28277.6	35696.7	23289.5	43464.9	28677.7	59286.5	39415.2	34328.5	41187.2	29389	36373.6	15062.9	30147.1	14330.9	44684	26418.6	6131.83	5668.37	6614.02	5020.11	3124.95	22681.8	18345.4
5613	Ile-Arg	0.8124			MS2 forward	288.2	333.033	28741.8	29639.1	31590.8	25593.2	23882.4	45827.2	35132.1	49315.4	36119.1	27246.7	47471.1	44172.4	15598.5	32046.9	52926.6	43972.5	25413.8	23199.4	66877.4	53134.6	50673.6	16334	14416.4	8269.33	17372.7	10296	11003.8	12735.4	8587.3
5616			Tenofovir;L-Octanoylcarnitine	-18.4532486945505;-9.40079670012665	MS1 mz matched	288.214	184.348	16262.7	14630.5	14533.5	14684.1	14327.2	12080.8	5471.37	7412.14	7686.07	9249.42	6045.23	10420	7795.03	15049.7	13445.6	10217.7	4714.42	11284.6	5444.42	6683.86	8174.76	24540	11633.6	21787.4	50328.4	32562.5	39396.2	58609.4	39420.8
5625			(S)-Spirobrassinin;Cyclobrassinin sulfoxide;Blue pigment;Nicotine blue;(E)-2,2',5,5'-Tetrahydroxy-6H,6'H-[3,3'-bipyridinylidene]-6,6'-dione	-13.8159038305357;-13.8159038305357;-10.399059924987	MS1 mz matched	288.98	277.479	6300.57	5470.14	4985.95	5038.6	5538.6	4993.38	6453.69	3827.84	5148.67	4822.56	3901.64	4981.14	5779.5	3688.82	4479.41	5292.77	3815.08	5003.37	4567.42	5492.11	5244.59	5500.36	4895.22	5498.53	6766.6	5631.83	5817.6	6142.5	6015.88
5627			5'-(3',4'-Dihydroxyphenyl)-gamma-valerolactone sulfate;2-Dehydro-3-deoxy-D-arabino-heptote 7-phosphate;3-Deoxy-D-arabino-hept-2-ulosote 7-phosphate;3-Deoxy-arabino-heptulote 7-phosphate;3-Deoxy-D-arabino-heptulosonic acid 7-phosphate;DAHP;2-Dahp	-6.81455909261114;13.2301199270881	MS1 mz matched	289.028	36.7075	8403.39	8089.74	7375.78	7767.83	8624.58	853.29	3183.43	3085.7	1948.32	1797.32	4753.72	2305.6	971.215	3910.94	1995.92	2336.61	3608.34	3242.11	763.767	1048.05	2188.56	6155.64	14176.5	9123.51	35171.4	14636.4	32960.5	3436.48	5318.34
5647			6-Hydroxypentadecanedioic acid;	-5.80859384158436;	MS1 mz matched	289.197	73.731	25731.3	26613.6	23879.5	23842.4	23313.6	19508.8	23745	19886.3	13318.9	21381.2	14242.9	9182.93	6409.27	23648.6	14582.7	28595.6	17311.2	25204.2	6364.81	16586.5	22055.1	15302.9	8315.69	44589.2	49035.5	47438.1	32288.6	63513.2	43889.2
5649			6-Hydroxypentadecanedioic acid;	-2.338705047369;	MS1 mz matched	289.198	50.753	23596.8	39558.9	39044.4	50828.2	42947.2	34381.2	44393.2	35321.4	14317.9	36844.9	22661	15194.4	8976.47	42815.8	31844	46881.1	38390.3	43542.5	9561.79	20841.6	40879.8	22697	2950.78	67766.9	63034.2	89930.3	48353.7	105101	74846.4
5658			Quinethazone;Quinethazone	1.5116141214325;1.47597748053378	MS1 mz matched	290.029	251.332	6887.71	6233.5	8149.3	5410.75	5204.55	3881.63	14592.5	6094.35	4441.63	15401.7	7246.85	8826.83	3445.17	10617.1	6820.44	14439	19844.8	2203.72	11672.4	1421.98	4869.51	1075.39	941.08	471.119	374.085	513.797	547.203	661.593	258.399
5674	Sotalol	0.3782			MS2 reverse	290.156	366.853	22349.9	19369.7	20168.3	16519.2	16049.7	23556.3	17860	52333.6	27492.4	13245.9	13249.2	29661.2	33120.8	15862.3	20344.8	23702.1	56310.7	29540.3	22366.7	7720.39	40750.2	4541.72	6172.84	5519.83	3595.74	6740.64	6970.73	6294.01	5031.61
5688					Unmapped	290.265	50.047	37967	37176.5	36295.2	36399.9	36524.7	35553.5	39503.8	42100.9	42637.4	33420.8	31215.1	25829.7	34939.8	43613.6	22956.6	19094.5	26400.4	34332.2	36482.5	44199.3	34882.7	29538.9	37576.8	28470.6	33456.9	29288.6	55855.1	45115.1	39161.4
5695			Fenson	-4.10454	MS1 mz matched	290.987	181.667	2970.88	2108.36	3361.73	3140.17	3351.39	1258.99	2266.12	6277.11	2741.29	1442.55	2182.7	2386.99	4090.52	4120	2700.58	5088.2	2228.64	2429.67	3846.75	1406.1	3258.33	2240.68	1062.06	347.123	362.299	420.569	459.898	437.435	233.56
5707			Histidinyl-Hydroxyproline;Acetylcarnosine;Hydroxyprolyl-Histidine;Pentostatin;Dexrazoxane;Deoxycoformycin;Pentostatin	-11.767244061833;-11.767244061833;-11.767244061833;-11.767244061833;-11.767244061833;-11.9350791372183	MS1 mz matched	291.103	307.623	9436.13	7591.33	8855	7426.32	8359.07	5809.57	6371.99	5731.34	10341	6104.88	5518.21	3036.18	5341.85	5732.52	5514.38	5763.58	12328.9	11744.4	5608.8	5546.75	8473.69	11031.8	7056.4	7656.31	5267.04	7331.4	8441.75	8535.96	4736.28
5710			5,6-Dihydro-11-methoxyyangonin;5-O-Methylvisamminol	0.560811272633339;0.642502948693503	MS1 mz matched	291.116	374.897	37155.6	30437.9	45727.2	25921.2	22650.6	22171.5	61978.2	46749.3	61973.4	106600	8840.95	37596.1	136583	24974.9	30441.9	35108.2	92710.4	11179.8	67645.3	30987	40127.9	67865.7	36024.4	5617.71	8336.12	9607.37	6907.54	70494.3	44493.7
5718	Lys-Cys	0.659			MS2 forward	291.151	453.018	34003.5	26911.2	22835.6	23053.8	19403.6	21601.5	31711.7	4992.62	3430.79	40841.8	9259.8	8506.51	1442.67	946.855	1837.96	7580.28	71765.8	7192.82	1826.66	8119.39	13744	39960	26493.7	6846.9	5983.73	8150.23	6603.84	84856.1	31256.8
5751	Prometon	0.31825			MS2 reverse	292.116	277.235	3069.04	2265.16	1391.99	1684.81	2901.99	2183.86	1594.97	666.784	2976.74	1985.31	2517.74	2168.39	4070.87	2289.95	2532.65	2328.21	3152.42	1508.87	2767.83	1200.64	2312.61	2998.18	1811.55	1254.18	968.58	1260.75	2232.19	1891.48	1798.12
5766			Parathion;17beta-Amino-5alpha-androstan-11beta-ol	-4.31709017013163;12.1631745521742	MS1 mz matched	292.26	39.299	4677.83	4408.94	5247.91	4876.7	5103.64	569.473	2181.82	2105.16	1253.78	2205.37	4275.31	4180.54	947.359	3581.24	2080.58	4232.82	2793.36	4957.67	1182.97	2613.71	1740.3	7913.27	6582.74	4090.77	8131.2	5157.56	7788.07	8173.19	2920.11
5774					Unmapped	292.957	345.701	1.59092e+06	1.30177e+06	1.24581e+06	1.19019e+06	1.11247e+06	1.25677e+06	1.45239e+06	1.36194e+06	1.31515e+06	1.53874e+06	1.29419e+06	1.36928e+06	1.37978e+06	1.36458e+06	1.4413e+06	1.49526e+06	1.32021e+06	1.14397e+06	1.39127e+06	1.44247e+06	1.08038e+06	1.08314e+06	1.07558e+06	1.12399e+06	1.20958e+06	1.12227e+06	1.15814e+06	1.22254e+06	1.13966e+06
5789	EDTA	0.9662			MS2 forward	293.095	403.59	5898.14	5165.28	4572.11	3519.32	4432.44	6362.51	5215.53	3162.17	5229.05	5127.72	4373.46	5639.68	3615.22	3148.4	6157.86	4281.54	5142.77	4329.53	4476.75	6541.09	4118.83	4545.21	2574.3	4195.92	6198.52	5010.09	3639.8	4319.13	3434.67
5790	Tolbutamide	0.4113			MS2 reverse	293.091	35.9535	4918.45	4234.22	4543.79	3954.17	4089.85	5147.8	4514.72	10087.6	3647.49	9160.11	12906	2352.15	3759.62	11923.3	6265.49	7790.68	29369.8	9684.46	2655.58	1283.41	3381.23	2161.26	10936.6	1997.78	2667.96	2606.76	2343.4	2935.85	2459.3
5795	Melatonin	0.49475			MS2 reverse	293.146	40.799	12182.2	10398.7	10245.7	10613.4	10427.9	2059.2	8019.85	7680.48	4098.93	5494.43	5629.48	8245.72	2562.61	7266.78	6504.96	7479.28	7565.4	7837.09	4635.22	5205.15	6718.02	1711.29	12776.5	1127.71	1379.08	1412.2	1398.99	1662.27	1321.67
5824	Oxaprozin	0.39005			MS2 reverse	294.115	360.741	10064.7	8577.36	7200	6575.95	7490.18	6376.25	10528.2	3399.73	6183.12	16717.4	3108.52	5247.23	10176	4574.91	2868.2	3791.11	32276.1	6675.91	6143.5	4628.69	7350.27	14185.8	7801.36	2182.13	1230	2422.87	2747.65	7746.41	4633.03
5825			Paclobutrazol	-10.5267	MS1 mz matched	294.126	388.442	27526.9	24003.1	22276.2	33913.8	21316.6	27337.9	31136.8	17147.3	10934.6	31182.2	18316.5	16490.3	16829	8271.2	8129.75	32250.1	10363.9	30729.6	15124.5	27988.6	17002.6	44092.6	13217	20799.7	16967.8	18279.5	13214.4	38803.4	20906.2
5826			Paclobutrazol	-10.7836	MS1 mz matched	294.126	409.05	10134.2	8182.49	8247.14	9076.77	8744.17	9644.23	10525	6270.33	6112.14	9936.03	5270.76	6089.6	13891.9	3666.64	4563.89	11393.4	4023	11580.1	5369.13	7326.27	5477.3	17019	6316.68	8593.23	7887.54	8117.88	7149.75	14751.3	8395.47
5829	Ile-Tyr	0.4978			MS2 reverse	294.151	403.535	13275.4	10275.6	11617.6	8825.04	13039.3	14588.9	12124.7	16346.7	27337.8	9825.69	10748.9	14398.1	25752.2	8634.11	14114.2	19124.3	16366.4	17112.4	16453.4	17754.6	21977.8	6395.3	8748.02	8512.87	11023.4	11283.1	9207.45	9104.89	10820.1
5845					Unmapped	294.656	400.973	8415.68	6734.07	6749.47	6095.33	5698.01	11575.7	11516	10476.3	9181.58	9916.67	7355.28	8393.35	7014.83	5564.73	6928.6	13088.3	10089.9	7679.81	11998.6	10072.1	10436.2	3670.26	2583.82	5578.73	4891.08	5476.95	4044.79	6046.86	5488.99
5846					Unmapped	294.935	345.587	4128.58	2922.68	2480.43	3659.4	2571.55	2092.09	4160.87	2843.64	3111.91	3796.91	3868.64	2151.23	3694.39	3602.42	3770.89	4184.27	3830.08	4052.86	3205.17	3738.29	3122.87	4437.39	3047.97	1585.16	3738.99	3706.96	3575.12	3624.06	2569.05
5868			Glyzarin;7-Acetoxy-2-methylisoflavone;3-Methoxy-2-(4-methylbenzoyl)-4H-1-benzopyran-4-one;Tuliposide B;6-Tuliposide B;6-O-[(3S)-3,4-Dihydroxy-2-methylenebutanoyl]-D-glucose	10.7171562388975;10.7171562388975;10.7171562388975;-9.31433403694995;-9.31433403694995	MS1 mz matched	295.092	402.904	6631.7	5441.45	6015.02	4964.35	5184.01	5359.91	6853	6368.95	5030.33	6117.19	5180.86	6959.24	7147.35	5435.92	7135.55	9261.86	12886.8	3928.73	3239.96	6501.85	7321.54	9476.48	4605.93	5421.39	4217.52	6346.81	4485.95	5091.11	1805.64
5871	O-Acetyl-L-serine	0.37195			MS2 reverse	295.11	378.529	18397.7	14471.6	12476.8	13211.6	11300.2	15656	16407.5	3671.6	2676.68	24809.1	4139.05	2565.79	3664.54	2901.91	2266.11	5243.87	41452.3	3277.73	1800.72	3974.97	5403.68	48707.8	21841.9	2686.17	3688.36	4553.54	3289.55	30888	23448.1
5873			Sempervirine	6.24698	MS1 mz matched	295.123	278.699	8930.18	6572.28	6367.91	7129.66	7479.68	7452.43	7217.26	7635.53	8197.02	5653.69	6640.06	6188.77	6377.93	8897.92	8337.05	8013.28	9118.28	11347.6	9804.34	4030.43	8292.04	3318.44	3263.76	1399.07	1098.45	1582.35	2006	1146.6	1382.7
5876	gamma-L-Glutamyl-L-phenylalanine	0.9837			MS2 forward	295.125	326.441	3304.67	3423.76	3179.96	4998.63	4930.7	3838.55	5148.49	5110.89	5044.1	5670.76	5404.44	6445.85	5206.72	6170.8	3239.89	7353.66	9411.1	4924.38	4693.05	6209.64	5710.27	5147.7	5108.58	3614.16	4422.02	4532.23	3526.81	4057.61	2928.29
5878	Gly-Arg	0.7988			MS2 forward	295.146	442.62	79660	69539.5	56063.2	57392.3	46906.7	63003.2	102578	22284.7	11669.8	103276	27911.8	29853.5	12988.5	26556	12891.1	36848.7	249468	15780.5	10236.9	30731.1	22408.2	92238.3	51125.5	20214.8	17928.1	23593.1	13763.9	175682	64852.1
5879	Arg-Cys	0.44715			MS2 reverse	295.155	301.288	13822.7	9074.73	9397.52	8518.65	6787.9	11546.4	19296.4	11179.5	21257.9	8546.67	6060.7	7806.35	15665.6	4903.03	7644.89	6909.74	6224.23	10082.7	8566.52	23858.4	8842.1	5698.36	6250.3	5182.32	5121.82	4596.52	3891.5	7694.99	4785.26
5881			Cinchonidine;(R)-Rhazinilam;Cinchonine;(9S)-Cinchon-9-ol;Eburmonine;Vinburnine;Cinchonidine;(8alpha,9R)-Cinchon-9-ol;10-Deoxysarpagine;Sarpagan-17-ol;Coryntheal	-6.74398589088199;-6.74398589088199;-6.69877473540359;-6.69877473540359;-6.69877473540359;-6.69877473540359;-6.69877473540359	MS1 mz matched	295.171	188.745	14608.6	12208.1	12171.9	11563	11361.8	13857	12829	11224.8	9895.24	12815.9	11105.3	14099.6	15246.8	15262.4	12365.5	13553.8	9950.27	9516.53	15521	13170.6	13753.2	9270.24	1042.34	10173.7	10603.3	13142.5	12676.9	14257.8	13030.5
5885	16-Hydroxypalmitic acid	0.6606			MS2 forward	295.223	44.5565	13669.9	15366.5	15813.4	16203.3	19278.7	42411.3	7530.53	13744.9	6503.2	10234.1	6878.09	10648.2	16842	5625.43	3886.71	7403.3	7956.9	10929.3	5246.24	18517.1	57647.4	84949.3	5952.76	8435.9	6901.86	8016.1	13284.2	12987.1	11471.8
5906			Pyro-L-glutaminyl-L-glutamine;5-Methylcytidine;Tolmetin;Ismine	-4.55307145134512;-4.55307145134512;-20.2251840880779;-20.2251840880779	MS1 mz matched	296.063	366.813	238335	193034	187088	174120	163756	244692	170987	159157	203306	164346	165541	203206	168231	175464	192854	182295	163113	164086	153094	187469	151590	197628	81394.3	159371	205131	169488	183581	213158	218260
5907			Pyro-L-glutaminyl-L-glutamine;5-Methylcytidine;	-12.3321103228607;-12.3321103228607;	MS1 mz matched	296.06	215.365	10570.4	8332.37	9424.25	11920.1	10806	1564.95	4144.44	5931.15	3540.74	4274.27	6871.02	9087.46	5586.69	9162.11	6705.46	6809.6	5103.16	8554.39	9945.24	3492.66	9623.93	14271.6	16515.6	12886.5	3254.48	10783.1	8079.16	6861.09	7975.15
5919	Sumatriptan	0.4813			MS2 reverse	296.146	246.418	7321.06	6117.36	5662.54	6316.1	6126.14	3331.28	12188.2	3259.54	2387.68	7502.44	7101.34	5214.46	2167.36	9350.85	3254.07	8537.72	4933.16	12537.2	4939.5	1708.03	2404.99	2787.34	5728.36	4162.8	2503.68	3871.07	7153.91	23274.8	7369.85
5931	cis-9-Palmitoleic acid	0.7362			MS2 forward	296.254	33.8485	29038.6	27376.5	28732.4	31003.7	31146.3	22480.7	13320.3	16052.3	12512.3	17663.3	5228.6	2537.9	24179.4	4279.38	14447.3	9655.26	2852.76	19100.8	20429.3	56805.6	18932.1	73315.8	13891.9	19940.8	36923.1	26008.4	32555.7	27145.4	36826.6
5933			3,5-Dibromo-4-hydroxybenzoate	-19.9383	MS1 mz matched	296.914	349.728	23353.8	24091.5	40030.3	40543.2	39226.3	23029.3	25321.8	23083.7	23688.8	23377.4	23188.8	23764.3	21332.1	23994.7	22158.2	24857.6	23956	24583.9	22254.9	25072.8	23781.2	24156.6	21952.1	40683.5	25024.1	23840	23952.7	25646	21370.2
5938			1,4-Benzothiazine-O-quinonimine;Enilcozole;Imazalil	-7.22250934168796;-12.6533406879157	MS1 mz matched	297.045	334.99	30103.6	30153.2	34799.4	30729	27290.9	20163.2	37562.2	47524.1	42155.5	42029.4	63117.3	61217.1	46866	84549.5	52963.8	63365.5	69676.3	15566	46961.3	31272.6	42488.8	15947.6	8113.32	5267.83	9258.04	9584.78	5024.51	6249.82	7552.84
5951	Phe-Ala	0.49745			MS2 reverse	297.141	197.874	49522.4	40863.2	40854.2	41471.9	37871	24818.1	34020.8	80802.3	50584.4	35299.5	37442.7	30255.9	35819.5	43022.6	36464.2	43267.4	32263.4	62088.1	42403.4	31834.3	48296.4	9371.94	3501.29	1806.05	1367.58	1667.52	4133.28	1415.04	2063.88
5954			Carboxy-ibuprofen;Ethyl vanillin isobutyrate;Octamethyltrisiloxane	13.3034110915921;13.3034110915921;-1.6941370996748	MS1 mz matched	297.14	178.907	5934.01	5873.76	4783.33	5047.47	5639.81	8967.6	3046.26	18789.1	7782.26	3290.67	2483.53	5110.32	4179.48	4271.88	3972.02	4738.04	6388.57	8098.78	7508.18	6514.95	16533.3	2738.99	461.501	1221.96	1144.58	1115.06	1015.84	1038.48	964.829
5956	Lys-Ser	0.47905			MS2 reverse	297.149	281.391	3550.66	3379.38	3021.51	3222.89	2872.78	5141.73	2893.72	4147.87	7380.8	3342.76	2820.94	2061.03	7017.48	2460.62	3026.81	4364.89	3462.28	2639.26	6014.24	2584.04	5459.09	817.553	1248.61	840.539	820.961	633.052	917.258	1206.88	815.375
5959			3-Hydroxytetradecanedioic acid;	-7.38170029549242;	MS1 mz matched	297.164	82.27	340518	327699	319892	313504	290561	201594	285971	206183	154334	250829	117689	99828.9	64692.9	228186	166137	324740	154314	266032	76348.3	231765	204539	172714	15605.7	451034	530469	567519	310867	677974	480107
5987	S-Methyl-5'-thioadenosine	0.999			MS2 forward	298.093	85.084	125135	124411	108120	120036	106615	123408	162852	108548	141589	171297	119740	114351	132616	184396	126308	148451	207986	96927.9	117490	80825.6	134953	33863.9	22742.4	22111.1	21561.1	23539.5	18057.5	26281.4	18812.9
5989	His-Thr	0.49545			MS2 reverse	298.144	197.322	8583.3	6959.33	6622.88	6775.57	6543.73	4690.45	5359.5	9147.47	7863.15	5964.78	5995.87	5503.76	6435.3	7619.24	6282.36	6939.19	5346.77	9536.8	7077.25	5330.04	7431.22	1996.88	254.049	501.573	397.742	441.739	535.182	684.843	540.303
6007	Linoleic acid	0.8441			MS2 forward	298.27	33.8545	13091.7	12429.9	12840.8	13672.8	13735.9	8579.72	6357.92	7953.2	5912.46	8506.92	3361.39	2381.72	9774.59	2891.17	6140.94	4149.35	2867.16	8614.11	8775.3	17629.8	8301.91	39907.9	6169.95	8007.59	14030.3	8632.95	14782.9	8774.33	14217.8
6022			L-alpha-glutamyl-L-hydroxyproline ;Oxypinnatanine;8-Deoxylactucin;Linderane;Hemigossypol;Cyperine;2,3-Bis(4-hydroxyphenyl)-1,2-propanediol;Homobaldril	4.47403405734296;4.47403405734296;-11.1493478208638;-11.1493478208638;-11.1493478208638;-11.1493478208638;-11.1493478208638;-11.1493478208638	MS1 mz matched	299.066	38.539	7318.02	6347.07	6310.09	6059.06	6346.13	3789.47	6564.74	3838.26	6556.21	6905.82	12305.7	7484.82	35981.9	9915.95	9434.54	8019.04	9762.52	3425.59	6450.34	2549.79	2607.15	490.688	1003.57	983.24	5174.51	4493.19	1640.49	828.976	1186
6032	2'-O-methylcytidine	0.49965			MS2 reverse	299.133	254.784	5825.71	4765.34	4671.72	4788.08	4237.54	3622.33	5500.91	7125.75	3412.54	6615.33	5742	5543.84	4637.44	5557.71	6005.24	7118.33	6848.43	2681.31	5607.01	4435.92	7359.35	3227.28	1827.14	1114.86	1053.81	1396.72	2248.94	1626.99	3213.68
6036			Panaxydol;1,8-Heptadecadiene-4,6-diyne-3,10-diol;Falcarindiol;2-Polyprenyl-6-methoxyphenol;Falcarindiol;Virol A;(8E,10E,12S)-8,10-Heptadecadiene-4,6-diyne-1,12-diol	1.42210535154515;1.42210535154515;1.42210535154515;1.42210535154515;1.53741136828566;1.53741136828566	MS1 mz matched	299.136	43.772	11737	8367.7	6769.9	8663.94	7544.52	5128.83	5491.7	2842.69	5416.42	6455.66	3951.99	4760.01	8647.18	3978.06	6695.21	9038.73	2130.25	3841.63	4556.5	6516.71	2624.86	911.25	2869.97	5505.75	5420.05	5165.12	2388.36	25551.7	14245.8
6046			Plakortic acid	14.7427	MS1 mz matched	299.219	44.765	5553.25	5091.83	6403.52	7363.25	5135.3	4494.42	5358.05	4043.97	4745.52	5993.52	3487.06	2216.5	3830.02	5673.29	4526.45	7156.74	4675.99	8777.45	1239.62	3456.25	7573.29	3289.11	4989.22	10080	8309.44	8562.24	6116.9	10065.3	8205.42
6086	Palmitoyl ethanolamide	0.8846			MS2 forward	300.286	34.415	6278.04	6709.48	7838.45	7916.08	7534.2	4689.68	3366.03	4167.1	3640.23	3863.45	3671.9	5177.44	3299.94	3019.17	3240.63	3270.74	3657.21	3583.9	3100.12	4862.04	2485.79	6193.1	6474.19	10998.8	14751.9	10264.1	9030.08	11359	10879.5
6088	Sphingosine	0.7421			MS2 forward	300.287	101.017	2730.97	2412.41	2817.9	3095.08	3336.35	3956.07	943.898	1728.28	3776.08	1857.26	2388.97	5661.54	2590.83	1734.59	1970.25	2549.53	1961.46	3103.94	4344.59	3094.91	1126.66	3241.91	2237.51	3081.79	5289.86	3385.31	3070.79	5497.43	1710.4
6109			Salicylic acid beta-D-glucoside;Dimethyl fukiic acid;4-(beta-D-Glucosyloxy)benzoate;4-Hydroxybenzoate-O-glucoside	14.9374584111778;14.9374584111778;14.9957761897308	MS1 mz matched	301.098	328.236	37611.7	33042.2	28357.2	32281.4	30932.8	45338.5	30030.7	32267.7	31636.3	37640.1	26290.4	23888.9	39747.1	15825.8	9925.85	37958	16894.8	36424.9	32612.8	30277.6	35196.5	22671.4	14869.7	23455.2	33044.5	28183.9	23446.3	31321.3	25815.1
6127	4-Oxoretinol	0.6871			MS2 forward	301.213	43.593	30458.5	28946.3	27634.2	29480.6	29262.2	57344.1	9185.49	22699.9	18363.4	19378.9	35030.6	49349.1	30892.9	18828.6	30681.2	24779.4	24830.5	22545.9	66411.7	30210.3	36555.8	9574.1	17945.8	18942.2	62484.9	34795.1	38976.6	46955	54472.2
6140	D-Mannose 1-phosphate	0.37055			MS2 reverse	302.07	366.213	5725.96	4979.14	5172.08	4539.91	4623.5	6297.05	4947.69	5210.01	6689.21	3607.59	5091.69	6535.17	5394.17	6158.3	6073.93	5168.96	4232.01	5634.92	5445.74	5192.8	3752.5	5186.3	3144.71	4445.16	5149.88	5076.17	5892.94	5599.57	7387.14
6145	Diazepam	0.3115			MS2 reverse	302.11	180.617	5930.41	5334.2	5811.56	6363.69	5893.58	2375.88	5477.17	16999.6	13592	5536.07	10222.9	3086.21	13886.7	8771.53	5132.27	12734.5	21212.8	2510.44	11058.1	1380.62	6766.17	2544.17	1180.31	1354.21	1252.18	969.832	2069.42	3143.42	1158.75
6150	Nordihydroguaiaretic Acid	0.4927			MS2 reverse	302.156	366.839	9299.25	5542.74	7542.88	6348.69	6630.68	9922.46	4564.96	12420.6	11449.8	5666.2	5408.47	7355.04	8570.41	8156	6069.79	8315.41	8270.66	5232.94	16248.2	3991.52	35045.2	2266.49	4391.55	1304.51	1291.47	1595.62	2809.97	1924.38	1684.68
6170			3-Nitrotyrosine;Dithranol;Anthralin;4-Dihydroxyethyl-8,9-epoxy-enediyne;Flurecol	-4.29710882068272;-22.1177282438765;-22.1177282438765;-22.1177282438765	MS1 mz matched	302.976	320.646	6244.44	4018.94	4423.74	3659.35	3505.27	13045.1	3399.01	3690.39	3927.92	3030.3	3844.6	9542.98	8555.26	4886.05	9479.57	7059.16	3556.12	2559.09	11493.7	7776.36	4892.71	2558.96	1422.92	2809.78	2817.97	2171.62	3214.79	6558.19	5482.28
6177			Fludiazepam;Neostigmine bromide;Neo proserine	-7.34583758300856;-9.93170298906487	MS1 mz matched	303.068	284.562	19468.2	17083.9	18604.2	17168.3	17546.6	18114.6	24250.7	33216.3	15483.8	15889	22532.6	27975.2	33191.5	24857.4	25538.8	39210.4	31090.7	12061.7	19823.3	16578.2	32461	10126.7	5059.89	2271.53	2212.24	3963.54	4581.06	3965.2	1914.78
6178			Acetyl-N-formyl-5-methoxykynurenamine;di-Hydroxymelatonin;Alpha-N-Phenylacetyl-L-glutamine;Phenylacetylglutamine;alpha-N-Phenylacetyl-L-glutamine;N2-(2-Phenylacetyl)-L-glutamine;Formyl-N-acetyl-5-methoxykynuremine	-7.59907745909233;-7.59907745909233;-7.59907745909233;-7.57257365278065;-7.57257365278065	MS1 mz matched	303.07	202.929	5566.92	4296.32	5431.05	6204.36	5468.04	2379.19	8997.43	3351.32	2804.81	6173.2	12375	7329.53	5847.73	12993.5	4591.16	14497.8	16241.2	2432.3	8034.98	846.604	4677.91	854.525	433.504	4985.28	5184.92	4629.8	5928.07	6002.88	6417.83
6183	Oxolinic Acid	0.4999			MS2 reverse	303.097	191.194	5216.58	5427.03	4957.29	5410.51	4685.37	3909.54	6462.52	5741.13	5477.46	6066.84	6839.06	5557.34	7067.78	7084.48	7213.82	8763.91	13841.1	3789.38	6943.8	2684.15	7487.55	880.504	262.712	839.058	573.614	717.622	780.27	904.836	1354.09
6199			Arginyl-Lysine;Lysyl-Arginine;Emedastine	1.19553958696232;1.19553958696232;-12.2431138274744	MS1 mz matched	303.213	67.8205	12907.8	12892.7	11996.1	12150.6	10728.6	8790.22	12801.9	9998.22	6092.86	12043.5	6427.69	5387.38	3120.65	9809.09	5269.8	14055.6	9333.75	12280.9	4681.04	6394.19	9344.45	7234.81	1392.28	22725.9	32225.5	27878.8	14323.4	32987.1	21956.3
6200	20-Hydroxyarachidonic acid	0.8673			MS2 forward	303.229	43.772	398714	384971	391615	383609	384888	692755	40667.8	221507	275274	210027	254168	664023	239877	79620.4	208751	151667	182008	318745	739332	345527	406002	85352.2	362913	238544	1.62246e+06	982701	615513	933867	709285
6227			Indoleacetyl glutamine;	-12.8859047225345;	MS1 mz matched	304.125	210.588	13138.9	11628.8	11854.9	11568.6	11202.6	3765.4	35900.5	11615.7	5044.62	18873.6	35044.6	29297	21578.8	32706.2	16385.8	56614.7	21041.1	4849.03	18593.8	2050.88	3971.62	2330.62	940.992	1186.06	984.836	1302.52	1455.54	1717.61	1211.13
6236			Pilosine;Levcromakalim;(-)-Cromakalim;Cromakalim;Difenoxuron	-2.44642589427057;-2.44642589427057;-2.44642589427057;-2.44642589427057	MS1 mz matched	304.172	360.148	10192.7	9182.96	8514.57	7590.44	7736.36	10133.8	7896.16	12682	14229.5	9712.41	9352.9	7593.21	7763.98	10301.3	7532.98	9160.27	12923.1	9309.64	14048	7066.37	12007.3	3079.86	4462.61	3817.58	3142.28	4263.78	3607.2	3810.34	2376.69
6240					Unmapped	304.208	222.831	10840.3	9350.6	9167.13	9254.38	9091.69	7803.59	4233.81	5140.88	4494.48	6842.98	3825.99	6163.91	4134.19	6263.37	7134.67	5258.9	3437.4	6263.77	4668.56	5003.09	5077.92	14989.4	9555.67	13336.5	47399.3	22361.3	21345.7	35253.3	24379.1
6261	N-Acetylaspartylglutamate (NAAG)	0.8688			MS2 forward	305.095	418.441	7197.67	6414.72	6433.76	5336.72	5542.19	10810.8	5922.22	9367.33	9231.37	8059.7	6861.33	5004.37	11879.4	4882.44	4453.6	9729.79	6442.99	8181	9243.83	5877.76	8157.26	2449.31	3616.79	1869.12	2279.03	2959.58	2961.98	2483.97	1448.19
6267			2'-Deoxymugineic acid;2-(1,2,3,4-Tetrahydroxybutyl)-6-(2,3,4-trihydroxybutyl)pyrazine;Deoxyfructosazine;Ceceline	-21.040219799527;-21.040219799527;-21.040219799527;-1.80158436838679	MS1 mz matched	305.121	278.029	15076.5	11835.2	11578.5	12272.6	12283.1	11233.2	8439.6	7050.42	6674.1	10415.8	8370.46	8052.97	8259.34	5929.41	6436.07	10358.9	11227.8	9077.89	7835.27	10625.1	8673.17	39120.2	23584.1	15479.5	5212.23	21954.2	11569.2	7396.14	10237.8
6278			Vitamin A2 aldehyde;Juvocimene 1;Cadiamine	-15.469614759359;-15.469614759359;-1.06309730558533	MS1 mz matched	305.181	67.0885	162200	140085	135766	130360	146154	25312.6	6259.63	5834.88	4729.79	7109.5	4722.54	6509.79	7459.38	6899.48	6822.91	7647.07	5581.34	11113.1	7908.2	7231.01	12557	8444.39	591295	12311.7	10190.2	9227.39	7838.45	13100.3	8729.16
6302	Nname,Clomipramine	0.4799			MS2 reverse	306.084	366.209	4716.93	3657.52	2613.2	3201.66	2741.44	5375.85	3319.48	3485.82	4404.09	3422.01	3787.58	5232.48	5173.11	4140.51	4180.61	3739.57	2692.95	3726.84	4018.91	3987.41	3192.23	3909.17	2186.21	3283.48	4744.89	3022.89	4528.45	4453.28	4609.74
6311	1-Naphthol	0.44555			MS2 reverse	306.145	412.781	3833.1	3142.53	2863.06	3114.44	1966.15	1266.31	3872.33	4106.63	2631.91	3693	3400.2	4010.63	4882.79	4502.04	4668.37	6026.09	4732.07	2607.64	3755.94	3073.08	2927.14	2578.05	2503.45	1794.44	1573.34	1983.67	1966.79	1899.92	1661.12
6335			L-Homocystine;DL-Homocystine;L-Homocystine;Homocystine;Homocystine;4,4'-Dithiobis(2-aminobutyric acid)	10.6381094226557;10.6381094226557;10.8186712359176;10.8186712359176	MS1 mz matched	307.022	286.391	37272.7	30227.4	32999.2	33258.7	31920.9	15401.5	24118.3	32873	30283.3	27821	32024.3	29286.9	31528.7	31691.9	27218.1	30919.3	32177.9	37636.1	29215.6	36205.1	31269.4	24932.8	38047.4	32231.2	15445.8	34623.4	27667.6	28742.7	15130.1
6338			Kinobscurinone;4,9-Dihydroxy-2-methyl-11H-benzo[b]fluorene-5,10,11-trione	3.92089	MS1 mz matched	307.061	288.755	14677.6	11817.2	12986.6	13448.9	12680.1	4932.39	8698.76	5518.01	5359.86	5364.65	9248.06	14574.9	9275.42	13505.4	8815.92	9019.14	6944.52	4596.4	10014	6789.43	4888.56	7877.62	8893.43	39453	26035.7	16207.5	14322.4	12002.2	61171.4
6350	Isomaltose	0.4215			MS2 reverse	307.109	403.189	7717.43	6490.61	6743.19	9582.86	9843.81	7136.07	8275.46	9395.26	12285.7	8141.27	8465.25	7789.88	23945.4	5792.96	6918.03	7745.27	7018.08	6333.93	11556.5	7259.5	8318.28	5619.38	3688.32	6019.21	3479.27	4159.28	3809.13	5193.17	3146.45
6351	Met-Leu	0.3194			MS2 reverse	307.11	23.4005	13137.5	11211	9308.73	8641.17	9427.91	6544.13	13689.9	14793.1	8696.53	13303.7	20009.2	14317.2	12871.2	19046.1	17998.3	19395.5	16173.1	1627.33	12272.5	6207.8	6855.93	737.857	882.772	345.239	523.771	588.612	583.037	544.454	592.685
6358	Ellipticine	0.4726			MS2 reverse	307.141	246.514	6320.1	5789.26	5146.96	5603.96	5348.19	7861.98	5709.48	4882.31	5217.93	5541.54	4362.18	4441.14	4926.61	4674.2	3880.78	1883.97	7386.7	6826.03	3920.56	7010.75	4192.76	7930.04	3905.98	10792.3	10864.1	12719.2	8757.46	8625	7871.83
6387	Gemcitabine	0.996			MS2 forward	308.051	191.21	1793.52	1497.69	1565.67	1694.26	2422.25	1848.17	1196.78	1491.06	1629.94	836.716	2560.97	2036.07	3743.39	3237.15	3663.68	4728.51	4314.91	1175.73	2370.55	646.757	1339.01	1407.41	758.345	1939.07	1698.66	1692.84	1680.48	1126.5	1420.77
6395	Glutathione	0.975			MS2 forward	308.088	389.498	11976.9	11085.6	10699.4	10274.8	9635.83	4484.01	20056.1	14198.2	19641.1	16168.1	9193.3	11064.2	11377.8	12233.3	11689.4	15955	15249.8	10904.6	10050.4	9047.74	9549.37	5337.66	7235.56	4617.1	4208.16	5473.45	7116.27	6115.9	6919.67
6410			dCMP;Lauryltrimethylaminium bromide;Dodecyltrimethylammonium bromide;LTAB	-23.1121973481517;8.13835198371589	MS1 mz matched	308.203	187.314	10793.3	9075.03	8786.62	10839.2	9279.89	10739.7	10949.7	9839.32	6051.97	11137	7382.82	7628.14	3374.03	9435.95	6739.55	10569.3	6771.31	14692.8	3526.03	9742.66	11357.3	6446.25	959.198	22747.4	12814.2	15277.2	17088	25235.9	19504.1
6445			Neuraminic acid;N-(1-Deoxy-1-fructosyl)serine;Neuraminic acid;5-Amino-3,5-dideoxy-D-glycero-D-galacto-2-nonulosonic acid;Miserotoxin	-9.04732859757318;-9.04732859757318;-8.98555347627097;-8.98555347627097	MS1 mz matched	309.126	374.882	540823	463287	368426	362297	308298	266317	597920	253428	377774	1.61811e+06	279191	192575	958111	164948	42514.1	254742	1.42018e+06	157219	382698	104941	99001	1.0614e+06	388828	54940.8	77391.7	88810.5	63168.3	1.13427e+06	666102
6451			Phenylbutazone;Phenylbutazone;DMXB-A;GTS-21;2,4-Dimethoxybenzylidene abaseine	8.18458451852243;8.11286619449048;8.11286619449048	MS1 mz matched	309.161	453.264	98129.6	81217.1	70664.8	69427.5	57517.7	65055.1	103499	25813	15862.9	123392	28276.3	39168.4	673.246	28220.7	22805.5	55351.1	235050	26000.3	14240.1	26127.9	30596.6	123506	74752.7	27125.5	23524.9	29874.4	25313.8	271309	97142.7
6452			ACRL Toxin II;15-Deacetylcalonectrin;Dihydrocumambrin A;Inulicin;Cinmodial	-2.85823343342455;-2.85823343342455;-2.85823343342455;-2.94292879344833;-2.94292879344833	MS1 mz matched	309.161	568.082	68868.7	67839.7	79773.5	72575.9	73962.9	53416.9	70416.5	110677	105405	70463.2	69944.4	78240	91149.2	78026.8	79997.2	70927.3	76950.4	74173.9	66941.7	70318.8	91965.1	72620.3	81005.5	68913.9	210700	54110.1	76709.4	40920.6	65223.1
6468			1,2,3-Tris(1-ethoxyethoxy)propane;	-15.8614034254475;	MS1 mz matched	309.223	37.245	18772.1	17171.2	17213.1	18365	16650.9	12142.1	15790.2	12844.1	12733.4	12629.5	10649.5	11689.6	13713.5	17418.8	11006.9	12863.4	10599.7	14575.9	19173.1	16378.3	13399.8	9610.22	15557.1	14505.1	15821.8	14101.8	15693.4	15443.2	11698.9
6479			Nifurtimox	22.2952	MS1 mz matched	310.053	336.057	18133.6	13842.8	12566.5	13570.9	10933.5	11279	19263.2	9268.55	8389.95	16253.1	10146.4	6216.17	9665.89	7323.65	6020.33	4717.44	15282.4	5645.51	8197.45	7210.6	13693.1	12151.8	13654.5	6937.97	7528.18	7587.22	5370.22	17056.2	10251.9
6486	Phe-Cys	0.4831			MS2 reverse	310.128	374.695	54306.3	45573.4	44890.7	37414.5	32161.4	26051.7	58118.4	10857.4	41486.7	161469	11812.2	8071.8	86994.5	9885.97	6724.19	29033.4	144676	10431.2	43713.4	10302.1	13231.4	107435	42397.2	7448.7	8818.37	11009.2	7426.75	108383	66220.1
6493			2,8-bis-Trifluoromethyl-4-quinoline carboxylic acid;Fluperlapine	-9.19835427149906;-9.52180411640768	MS1 mz matched	310.161	248.189	8162.84	7128.54	6906.35	6652	6953.72	3867.07	5194.75	12489.5	12205.2	4684.37	6565.06	9045.72	16441.3	5358.48	5139.32	4635.13	3595.07	10995.6	8430.79	26234.2	8908.83	2242.61	2805.22	2743.43	964.089	2578.81	1938.46	2644.92	2611.19
6498			Tenofovir;L-Octanoylcarnitine	-18.4532486945505;-9.40079670012665	MS1 mz matched	310.198	183.239	27890.9	19889.9	19991.4	20301	19689.3	46214.7	8100.77	39044.6	23962.4	6560.55	8628.75	11893.9	8476.06	8043.1	4390.46	5432.6	4514.88	42215.4	18293.7	24581.5	24711.3	21430.5	11907.6	4173.65	5515.7	4903.96	4816.66	5672.91	4412.7
6501			(Z)-9-Heptadecenoic acid;Cyclohexaneundecanoic acid;10Z-Heptadecenoic acid;2,4-Heptadecanedione;omega-Cyclohexylundecanoic acid;Cyclohexaneundecanoic acid;9E-Heptadecenoic acid;(E)-Heptadec-9-enoic acid	-0.858558761826232;-0.858558761826232;-0.858558761826232;-0.858558761826232;-0.745600398473604;-0.745600398473604	MS1 mz matched	310.27	39.307	11678.4	11128	12099.7	11950.7	10966.8	1424.56	5571.02	4895.23	3093.12	5382.15	10259.9	8655.87	1858.64	8408.16	4466.34	9723.99	6896.9	10908.5	3119.8	6389.92	3713.99	17608.5	16165.7	9986.1	19004.6	14137.8	16383.8	19248.8	6272.3
6502			N-Hexadecanoylpyrrolidine;	12.9099875240314;	MS1 mz matched	310.307	32.575	29339.6	29130.7	35181.3	33069.4	32575.5	27676.9	45487.7	39330.7	19701.9	16110.2	36037.9	30767.2	34960.3	14106.6	16265.4	26682.1	16284.1	30712.2	34510.5	33575.6	26434.1	45742.9	20268.5	23103.3	49297	18692.9	47566.7	48044.5	36352.4
6519			4-Hydroxy-estazolam;Filiforminol	-13.3479695952268;3.87025861062551	MS1 mz matched	311.066	183.25	38869.9	30656.2	39861.9	42611	39861.6	15851.3	35215.5	86896.2	53964.2	26790.6	90115.8	29881.1	94386.6	88560	88951.3	82825.4	172202	16593.8	89094.4	7906.71	46787.5	2515.47	1017.42	3922.56	1182.19	1302.19	2801.28	2101.89	1417.88
6532	Phenelzine	0.35875			MS2 reverse	311.156	291.794	67563.4	58692	54512.5	50747.6	51103	78364.8	38877.6	155429	154436	30416.6	52942.4	73091.6	56858.3	68303.2	58897	49270.8	57262.2	71413.5	78508.2	47667	111636	11064.3	11508	4044.43	5547	5963.71	6191.55	6392.38	5148.82
6543			Ibogaine;Tabernthine;Astrocasine	-8.19330473920358;-8.19330473920358;-8.19330473920358	MS1 mz matched	311.202	45.964	24841.4	20164.3	24810	28938.9	22790.8	39416.2	21506.7	13391.2	21130.3	29673.3	23633.4	29284	25694.4	22926.9	27875.7	27764.9	18580	26167.5	36854.5	25844.5	31134.6	21603.3	26718.3	16631.3	14615.2	15395.9	13843.5	21004.7	22926.1
6562	Met-Tyr	0.3532			MS2 reverse	312.107	303.545	22466.8	20883.7	18789.2	16324.2	14197.1	22604	12723.3	5357.14	4741.54	32509.8	2613.92	2823.66	19475.8	2813.56	2970.86	5376.41	61927.4	5354.88	24084.2	5471.03	7324.56	61600	39220	2740.31	4865.7	2965.55	4484.36	69510.4	38247.2
6568	N2,N2-Dimethylguanosine	0.9708			MS2 forward	312.126	180.114	4554.29	3928.08	3656.31	4272.47	3343.42	4452.18	2388.15	2488.57	2689.98	4453.5	2346.11	3669.61	3084.48	8392.87	2641.5	5524.2	5455.56	6642.92	1205.77	3814.87	3197.89	4405.14	2083.79	5326.52	4150.1	3622.6	4042.81	4186.26	3621.52
6610			3-Hydroxytetradecanedioic acid;	-7.38170029549242;	MS1 mz matched	313.137	64.4055	28895	32385.9	30921	38407.8	33788.3	25220.5	29884.7	44258.1	18569.9	27464.5	13986.8	24447.3	10050.4	22072.1	19235.4	31658.9	21365.2	30612.6	12768	28845.4	23383.8	22696.6	637.381	41588	49579.1	52459	29682.2	62854.3	43779.4
6611			3-Hydroxytetradecanedioic acid;	-7.38170029549242;	MS1 mz matched	313.137	82.231	27225.7	21176.3	22209.9	23796.3	23060.5	15616.2	20214.6	15920.7	13034.6	20046.1	11737.9	8868.71	7056.75	18363.6	14270.3	20855	12128	19335.3	6927.66	18893.5	15507	14768.6	1090.62	33698.6	41115.5	41212.4	25352.1	46395.4	34226.8
6616	Lys-Lys	0.4563			MS2 reverse	313.162	291.807	2379.29	1905.86	1553.98	1444.76	1569.8	1944.93	1235.56	3764	3478.8	1113.36	1556.8	1788.74	1832.17	1386.79	1541.54	1535.33	2149.45	1921.36	2011.6	1471.17	2410.58	700.35	897.249	267.18	307.517	442.444	519.317	498.321	435.032
6626	1-Palmitoylglycerol	0.3049			MS2 reverse	313.27	45.3105	12069.4	6598.96	8530.6	6810.36	9522.27	2714.67	12924.4	6211.99	3501.37	9209.51	9833.49	7139.4	4413.54	16330.3	12099.2	12834.8	13437.9	6426.31	3588.38	6516.65	7841.45	7915.84	5169.97	7181.56	6589.5	5391.66	7241.44	7445.2	7102.43
6644			Amoxapine;	15.3629121954437;	MS1 mz matched	314.119	404.996	22398.4	23553.1	19164.9	20430.5	17860.1	9269.22	66165.3	12064.3	13017.3	80440.6	46496.4	59059.2	14247	52712.1	36151.2	55076.8	29306.9	15910.4	39494.1	13725.4	12472	15858.7	5856.8	6026.34	5918.28	8009.02	10530.7	16226.8	16123.6
6649					Unmapped	314.141	374.159	1940.59	2911.53	1755.93	2080.79	2419.94	1998.01	1289.6	980.576	614.79	3266.74	1924.34	1080.16	1794.4	1745.02	1345.33	1681.97	2100.4	1448.08	939.78	716.846	1957.34	2415.21	3037.85	4589.99	10808.6	3097	1912.66	2047.18	4495.32
6655			Exemestane;17a-Ethynylestradiol;5-Methoxy-1,7-diphenyl-3-heptanone;17-alpha-ethinyl estradiol;Ethynyl estradiol;17alpha-Ethinyl estradiol;Ethinyl estradiol;Ethinylestradiol;Exemestane;Diethylstilbestrol dimethyl ether;(E)-1,1'-(1,2-Diethyl-1,2-ethenediyl)bis(4-methoxybenzene);3-Methoxy-D-homoestra-1,3,5(10),8,14-pentaen-17abeta-ol;3-Methoxy-D-homoestra-1,3,5(10),8-tetraen-17a-one;Crocetin dialdeh…	-5.50345412661387;-5.50345412661387;-5.50345412661387;-5.50345412661387;-5.40216410692865;-5.40216410692865;-5.40216410692865;-5.40216410692865;-5.40216410692865;-5.40216410692865	MS1 mz matched	314.213	47.215	9471.66	11454.5	12508.7	9612.39	8922.24	15757.7	11651.1	9768.24	11294	16978	17614.6	14746.8	11554.7	15470.9	9339.12	12539.7	10336.7	18092.8	13848.9	11573.7	11337.4	6743.07	3898.62	11881.2	5639.44	9442.13	12099.4	11843.6	13017
6660			Tyramine glucuronide;Melicopine;4,5-Dimethoxy-methyl-1,3-dioxolo(4,5-c)acridin-6(11H)-one	-13.4055445333011;-18.193151906266	MS1 mz matched	314.302	33.251	2821.41	2246.43	2549.16	2932.83	4376.63	2007.9	1844.57	1061.36	871.757	675.858	7384.39	4874.17	2608.36	4119.48	3336.38	3214.29	2350.74	1660.3	488.556	1319.65	1053.64	1876.8	1043.8	1111.02	1635.25	981.346	1573.34	5145.7	2712.45
6663					Unmapped	314.783	323.807	20837.9	17487.9	17617.4	17691.3	15565.2	13855.3	19900.6	18671.1	18916.8	15455.2	17012	15594.1	20678.8	17758.9	21528.8	19329.2	18744.5	12982.4	15324.5	14817.2	18378.1	22254	15473.4	18080.1	15333	15029.8	15572.5	15216.7	18820.5
6664					Unmapped	314.899	349.523	17095.3	12179.1	22349.4	12287.3	19004.8	13693.8	12814.4	13016.3	13628.7	12477.2	10099.2	20190.4	11580.3	10721.5	13036	11267.6	13629.5	12380	11863.8	11914.7	11423.6	11763.9	13044.1	11977.3	25481.9	12971.2	12128.8	13305.2	20744.6
6707	Deoxyinosine	0.49935			MS2 reverse	316.098	360.499	3949.9	3298.15	3166.58	2996.94	2688.02	3288.89	4025.44	1555.66	2830.01	5801.62	2019.38	2629.15	3384.5	2816.24	3078.34	2818.99	8656.88	1899.08	1675.18	2332.63	1917.82	4185	3070.35	1306.38	399.556	1230.57	1467.33	2717.37	2007.22
6715			Alizapride;	7.12949642172466;	MS1 mz matched	316.172	245.091	31823	27158.7	25930.1	26396.4	24809.6	36744.2	34944.9	28946.5	30625.2	23273.7	24313.6	23366.9	14054.6	29044.7	22885.7	30867.6	25261.1	72685.9	24059.2	13860.6	40386.1	5749.93	6017.47	11384.5	2062.23	2308.1	4974.36	5260.26	5158.96
6721	Decanoyl-L-carnitine	0.9414			MS2 forward	316.244	169.678	8086.81	8304.85	5058.13	4531.2	7639.72	5372.35	2380.77	2243.93	3277.54	3550.93	878.804	3096.79	1803.22	5429.36	6393.55	4778.29	1438.88	7141.24	918.113	1135.92	1115.27	11955.4	8167.96	9176.82	22357.4	16707.5	16612.4	24092.6	13858.4
6727					Unmapped	316.918	344.349	746880	703597	696443	662028	645678	680774	667397	698765	687938	698045	661773	676427	674820	664427	410171	695653	699965	658911	657753	700301	626213	638430	608969	632684	710131	669519	635425	682391	636482
6736	Pro-Tyr	0.49995			MS2 reverse	317.092	378.467	8187.73	6692.76	6055.64	6788.09	5641.57	7144.65	7059.72	2027.57	832.421	10782.5	2246.84	2068.83	1821.98	1921.35	1673.23	2619.3	17538.2	1783.53	1479.6	1725.07	2606.01	22049.2	9774.04	1564.05	1446.29	2359.66	1790.53	14902.7	10687.7
6737	N-Methyl-D-aspartic acid	0.3106			MS2 reverse	317.094	286.387	13580.4	12949.5	13247.3	12667.1	12212.9	5120.19	20184.6	16151.2	15286.2	14847.9	26024.4	27304.8	28166.7	33283.7	25786.6	41076.7	39273.5	821.485	20156.8	7623.85	12287.7	7022.36	4164.53	934.314	820.103	2254.95	1145.18	5337.45	3970.47
6744	Mitomycin	0.49895			MS2 reverse	317.128	442.269	8490.81	10580.6	7136.97	10919.8	6303.39	3582.75	13191.6	4513.78	2804.87	6321.13	3461.71	3441.6	3354.51	5310.88	2940.22	6076.47	20184.2	2843.99	2652.23	3398.28	2857.8	14993.7	7083.74	4160.51	2747.27	2863.42	3021.56	23711	11573
6747			Bromazepam;O-Methylptelefolonium	-18.9781529829818;-24.9877512573946	MS1 mz matched	317.153	189.135	7165.33	6218.43	6595.12	5510.6	5836.05	6746.18	6291.7	5718.87	5544.53	6168.16	5527.99	7152.06	7566.14	7449.51	5956.53	6388.56	5190	5234.02	7865.38	7950.05	7066.65	5125.57	2509.49	5928	6334.27	6807.57	7413.06	7558.77	7751.97
6784	His-Tyr	0.38785			MS2 reverse	318.125	481.069	18065	17050.8	25973.1	18489	16391.4	13572	19899	25864.2	26733.4	21130.2	18735.1	12378	43397.8	12076.9	10967.6	13907.7	15267.5	20245.1	27611.1	15610.3	24021.7	17906.9	9213.23	10329	9454.46	12192.8	11271.1	17563.9	13633.9
6794			Terodiline hydrochloride;N-Glycolyl-D-mannosamine 6-phosphate	-12.0328119897895;0.349635909021292	MS1 mz matched	318.187	282.007	54692.6	48607.8	44775.3	43053.3	47346.7	70955.8	56177.6	78023.3	61201.4	82732.5	41517.2	37529.5	47186.9	39175.8	56611.2	31268.9	25653.5	83430.1	68585	41898.7	55115.3	12245.8	17679.9	9967.83	4263.49	6480.81	13309.2	7344.1	7929.99
6795			Terodiline hydrochloride;N-Glycolyl-D-mannosamine 6-phosphate	-12.5514269117944;-0.168985434783121	MS1 mz matched	318.187	352.65	5528.69	4381.73	4420.99	3736.63	3860.35	5425.18	4817.45	5966.67	5249.7	6917.82	3594.21	3650.02	2599.74	4546.75	9797.54	4475.53	7044.84	3561.11	5888.91	4808.7	7277.91	2164.35	2393.69	1958.54	2736.02	2180.64	1796.52	2223.06	1629.69
6803			Norfluoxetine;N6,N6-Dimethyladenosine	-1.69319622974309;15.2390240927292	MS1 mz matched	318.296	48.183	212072	239832	216384	226979	222457	282212	278516	352434	353532	195223	197542	120540	216004	222266	105328	68915.9	96623.6	283005	339968	303532	313388	187936	210407	186688	231968	200713	385045	201486	166984
6804			N-(1-Deoxy-1-fructosyl)histidine;Phytosphingosine;4-D-Hydroxysphinganine	2.31204253953279;9.24571295303002	MS1 mz matched	318.296	146.673	4335.94	3528.96	3024.51	2442.36	4493.5	1986.79	5353.27	8009.41	2733.25	3804.89	2052.68	3622.65	3326.63	5029.06	2273.6	5273.06	6325.82	3323.19	3513.76	4108.44	4309.87	3343.32	2153.02	7365.06	3240.52	3399.82	7980.93	3266.94	5510.21
6805			N-(1-Deoxy-1-fructosyl)histidine;Phytosphingosine;4-D-Hydroxysphinganine	2.40375524116241;9.33742629056381	MS1 mz matched	318.296	72.201	37273.2	40804.1	42706.8	46920.1	48784.7	60689.5	58511.1	69736.2	66109.5	38486.3	43477.3	28351.3	37563.7	45934.6	22739.6	14557.6	23750.9	53299.5	59777.5	65118.7	58734.2	45553.9	42956	41206.2	41859.3	43447.6	77227.7	42436.2	33063
6823			Methdilazine;Methdilazine	0.947879399897493;1.01305250611137	MS1 mz matched	319.123	198.654	68256.4	54153.2	68651.3	69659.9	67181.3	74625.5	26349.3	39273.9	58193.3	16776.8	23790.5	39044.3	87424.1	25628.3	26980.1	21164	15709.3	88604.6	105661	35391	55795.4	12359.7	5492.87	1519.62	867.642	1205.08	3923.97	1526.86	2052.35
6831			Tolclofos-methyl	-15.276	MS1 mz matched	319.157	299.623	7309.79	5852.58	5795.19	6370.79	6109.86	2168	13154	6066.57	3719.31	5603.26	8482.89	6948.39	1995.5	20764.5	7692.92	16606.8	13259.1	3398.14	2439.2	3804.24	5193.14	9029.26	3899.95	6836.02	3488.48	5543.96	6706.62	4450.22	2775.64
6842	12-oxo-ETE	0.7718			MS2 forward	319.223	44.143	43423.6	41545.2	48156.6	48067.9	46592.1	113116	8913.1	41397.3	29919	27297.7	69601.1	83229.8	49453.9	22447.5	57286.6	40685	27488.7	36882.9	115752	51534.8	72989.4	8470.76	8464.17	8934.75	53343.2	18975.6	24696.8	30361.5	43816.6
6872			Norfloxacin;Metcozole	24.002201987064;-13.2240789534552	MS1 mz matched	320.141	379.878	11980.1	10375.9	8962.69	8119.85	7663.46	7967.52	15363.9	3351.27	2708.1	23848.4	2242.01	2419.18	3936.74	2400.14	2388.67	1805.12	53661.4	3144.9	3971.43	3167.76	4253.38	13376.3	6476.44	1774.62	1838	2643.41	2218.9	13535.2	9237.58
6889			Aldoifosfamide;4-Hydroxyifosfamide;4-Hydroxycyclophosphamide;Aldophosphamide;4-Hydroxycyclophosphamide;Aldophosphamide;4-Hydroxyifosfamide;Aldoifosfamide	8.20847105644603;8.20847105644603;8.20847105644603;8.20847105644603;8.33273856899014;8.33273856899014;8.33273856899014;8.33273856899014	MS1 mz matched	320.997	198.58	3596.95	2671.18	3809.31	4916.53	4814.36	2239.84	3552.12	2785.12	2166.41	2807.4	6492.71	5993.57	6360.78	6518.81	4363.52	5096.81	1357	3290.79	10948.7	1489.27	3450.64	2769.9	2122.65	273.27	223.357	441.982	395.267	440.939	293.022
6892			Mitotane;Dihydromyricetin;Ampelopsin;(+)-Dihydromyricetin;(+)-Ampelopsin;2,3-Dihydrogossypetin;2,2',3-Trihydroxy-3'-methoxy-5,5'-dicarboxybiphenyl	13.3798482069851;-24.7393245872729;-24.7393245872729;-24.7393245872729	MS1 mz matched	321.045	29.32	2316.07	3033.09	2440.32	2521.74	3176.26	9728.94	1463.69	1267.85	830.786	633.57	1674.13	11636.2	2768.97	1405.15	10244	1439.66	4128.7	3138.88	1766.72	354.526	681.408	280.413	388.023	385.206	126.181	1433.22	187.17	144.437	1526.27
6969	Thymidine 5'-monophosphate	0.49895			MS2 reverse	323.063	107.919	4362.08	3645.75	3314.98	3353.89	3138.38	1444.37	3453.26	936.955	1268.94	841.901	1024.36	834.079	837.547	2007.88	1891.93	6363.2	14607.4	1176.31	1249.24	938.012	986.739	588.353	698.987	714.166	1388.52	485.365	419.514	1116.48	646.502
6987			Zeranol;alpha-Zearalanol;Zeranol;beta-Zearalanol;Taleranol	-3.36211634464352;-3.28793399924431;-3.28793399924431	MS1 mz matched	323.177	417.264	13146.8	10271.2	11853.3	9539.09	7806.05	8745.82	12349.3	8229.64	7113.3	13447	6347.55	3707.94	4148.61	7448.15	4130.71	3388.93	22358.3	3074.75	6935.45	4274.81	9264.04	16478.4	4974.03	3514.95	3566.19	4375.2	3156.41	9944.78	7141.36
6988	Primaquine	0.41395			MS2 reverse	323.177	441.89	11216.7	9043.83	7647.81	6961.57	5953.81	4763.53	14488.5	4011.06	1961.35	23465.6	3307.95	1883.86	2024.69	3247.51	1934.3	2416.4	38451.7	2417.48	1884.9	2764.05	3891.37	7592.93	3097.28	1543.46	1744.02	2417.67	1721.23	6534.85	4731
7002					Unmapped	324.005	24.503	6957.91	6051.75	6778.7	6472.53	7716.69	11009	6254.25	7693.9	6312.08	3138.98	14852.4	10742.7	6977.34	13930.6	8619.57	6673.26	2248.27	7215.78	9354.32	15005.8	10504.3	707.297	426.146	401.637	342.414	213.896	527.46	451.538	491.875
7009			a-Methyldopa mono-O-sulfate;Thenylchlor;NSK-850	23.2545839418416;0.92857781801403	MS1 mz matched	324.087	251.358	2429.97	2364.75	2212.35	2325.78	2548.64	4556.53	2342.35	3040.9	4986.3	1484.88	2032.52	1347.4	2220.4	1404.45	1669.8	2225.94	1874.49	5347.22	2539.12	2146.32	2340.71	1366.7	831.346	1216.24	1029.27	1139.2	1152.98	1256.48	916.095
7021					Unmapped	324.235	34.5605	10161.8	7804.05	9209.08	10062.1	8625.56	3413.19	9649.98	8511.96	7804.2	8316.18	5236.78	8023.02	7919.35	9399.29	5988.84	9137.53	6162.8	4889.87	10697.9	9609.23	3137.88	4493.54	1404.19	5311	8972.01	7862.15	10211.3	15085.4	9776.75
7036			Fludiazepam;Neostigmine bromide;Neo proserine	-7.34583758300856;-9.93170298906487	MS1 mz matched	325.048	284.599	22513.8	15752.8	24647.1	22450	23673.5	9348.31	27243.7	48076.9	22052.1	13546.1	33357.3	31199.9	63696.6	35763	32150.9	56741.4	35259.3	12608.9	32133.7	12896	43902.4	7737.36	5374.05	1819.55	900.558	1630.48	2796.12	1135.47	1547.33
7039			2-Hydroxy-4-(4-methoxyphenyl)-1H-phenalen-1-one;9-(4-Hydroxyphenyl)-2-methoxy-1H-phenalen-1-one;Benzo[a]pyrene-7,8-dihydrodiol-9,10-oxide;7,8-Dihydro-7,8-dihydroxybenzo[a]pyrene 9,10-oxide	2.33602558320778;2.33602558320778;2.31715725868267	MS1 mz matched	325.085	143.475	7700.04	5356.48	4614.87	4822.8	4993.87	7331.63	2334.48	11902	7791.66	2968.13	3059.03	942.344	6728.01	2848.29	4475.1	4702.82	8888.36	1791.71	3096.96	5729.94	13334.8	2307.72	382.578	878.92	743.078	793.549	677.737	674.194	785.528
7042	Guanosine	0.46475			MS2 reverse	325.118	236.809	3790.3	2768.83	2836.14	4368.37	2936.58	1136.07	2575.28	1322.81	1736.89	2001.24	13820.2	10768.5	8166.31	16269	3795.02	1922.12	12822.1	982.705	1631.78	1298.85	1824.63	1226.97	289.692	969.468	938.509	728.933	670.764	887.571	874.321
7051	Eicosapentaenoic acid	0.35815			MS2 reverse	325.217	44.59	45858.1	39542.7	42380.3	35434.2	38407.5	68145.6	41370	42546.1	46083.6	58772.3	38781	53808.5	59987.5	61879.9	44180.2	45733.9	38407.5	38453.5	61323	49063.1	51762.4	35926.3	24443	38675	28750.9	33694	40353	46422.4	45211.8
7063			Nifurtimox	22.2952	MS1 mz matched	326.026	335.454	31434.6	26585.6	24739.5	24374.9	21928.1	20655.5	30711	16180	15767.8	21760.4	16029.3	11679.5	18761.6	15502.6	11175.7	7388.71	29103.4	7942.99	17646.4	8374.21	26452.1	28811.1	28149.7	14707.1	11797.8	15513.6	10950.3	27167.9	19495.2
7096	N-Oleoylethanolamine	0.9245			MS2 forward	326.301	33.957	4938.82	4253.03	4173.94	4384.62	5253.77	4296.88	2654.41	4528.08	2275.24	3442.82	2963.73	3827.17	3175.52	2449.09	2854.09	2536.4	3056.8	4435.39	2580.23	4112.65	2969.13	6146.89	5600.73	6561.71	9845.87	9972.59	10685.7	9632.3	8043.84
7133			Sulfamoyldapsone	-11.4049	MS1 mz matched	328.031	345.451	16076.6	10367.7	10752.1	9674.67	9110.67	15461.8	10872.5	11251.8	9674.89	12992.3	11430.1	8943	17398.5	10664.8	11619.1	16013.8	14457.4	9849.76	12780	20407.7	13406.3	8820.97	10038.1	9913.91	10865.9	9364.02	8907.74	9985.23	9130.32
7139	His-Gln	0.8637			MS2 forward	328.098	243.253	15119.3	13710	13236.7	12940.8	12702.4	5966.31	22249.8	16068	10014.9	14431	19976.9	18522.1	21671.3	32442.5	33515.5	22382.5	64606	7987.34	16479.8	7960.38	7073.19	4165.49	1693.06	2374.79	998.97	1534.22	1956.88	1604.45	2093.62
7140			Acetaminophen glucuronide;Blepharin;Deoxyviolacein	1.78388314409393;1.78388314409393;-14.6743756052838	MS1 mz matched	328.102	366.203	10383.1	9127.71	7704.59	8499.61	8145.4	7823.28	9618.52	4572.37	2980.15	10635.7	2913.32	3155.18	5005.68	4753.69	2928.07	1863.27	27939.9	2753.46	3016.32	2563.13	7695.02	26304.6	8632.19	2363.2	2627.48	3708.45	2710.61	9432.86	6804.81
7141	Phe-Tyr	0.6885			MS2 forward	328.135	277.438	61157.6	44924.2	41608.7	40369.7	40873.8	30326.5	47376.5	11682.6	53110.5	60333.1	11567.4	7662.94	34285.4	7935.07	7782.57	13512.8	91246.6	12317.1	20402	9017.36	27685.2	108703	92214.1	7334.9	6750.21	12459.6	7822.75	97008.9	71041
7149			3-oxobrimonidine;fenopin;2,2-Dimethyl-3-(4-methoxyphenyl)-4-ethyl-2H-1-benzopyran-7-ol;7-Methoxy-2,2,4-trimethyl-3-(4-methoxyphenyl)-2H-1-benzopyran	19.3454779946112;-2.90175714292171;-2.90175714292171;-2.90175714292171	MS1 mz matched	328.192	223.23	5734.15	4488.71	5334.63	5288.99	4892.65	4658.19	3635.2	5486.47	2492.25	4938.68	3635.66	5996.1	6001.18	5584.97	5036.71	5517.45	3799.57	6140.56	6512.43	4136.88	2917.2	3521.56	6543.92	4304	4216.91	5161.71	5225.25	6169.9	5987.34
7156					Unmapped	328.28	39.88	2425.12	2079.77	2592.44	2726.9	2723.32	1581.74	1502.82	3180.59	967.107	2422.21	1887.04	2270.21	1461.14	1877.32	1576.52	1749.87	2202.23	2844.32	742.544	2015.54	1658.92	4251.67	3697.51	2041.98	4037.92	3006.42	4228.28	4165.37	1486.23
7203	Phosphoglycolic acid	0.4058			MS2 reverse	330.093	41.991	1661.2	1556.14	1393.2	967.377	1409.29	1606.72	1754.25	1633.63	1258.22	1464.54	1923.75	1483.84	1069.29	1548.99	1966.27	2151.27	2390.3	1122.79	1535.74	1036.24	963.929	947.606	541.98	689.095	954.605	805.499	937.173	955.071	767.828
7207	Phe-Thr	0.44715			MS2 reverse	330.14	276.916	2514.49	1892.88	1720.5	2388.15	2644.84	1050.73	6834.52	2971.52	3152	1760.13	3648.79	3293.97	4356.93	3576.86	5523.77	5113.54	3918.75	1580.13	537.476	4020.06	2051.94	2845.69	2355.48	1190.67	2307.25	1395.77	1732.09	2791.56	2033.28
7236	Deoxyguanosine	0.3613			MS2 reverse	331.107	414.12	8366.05	7538.92	7447.84	7128.92	7405.15	5068.77	11962.2	9146.54	13088.1	10931.7	11086.2	9519.72	23710.4	8897.99	9452.8	9548.84	28244.1	7185.91	13915	6389.38	9005.45	7591.2	5827.15	4810.34	3261.3	4174.47	3899.85	6818.99	10092.1
7239	His-Asp	0.4038			MS2 reverse	331.124	39.22	3263.48	3094.37	2699.09	3513.15	3623.22	3121.4	5517.53	5264.41	3048.53	3471.4	2136.95	2078.68	2000.47	2436.96	2395.69	2236.61	2501.16	4014.27	3039.35	4124.03	2622.23	3458.07	3039.5	2347.07	3470.51	3087.05	4671	6143.54	2801.89
7245			Inosine 2',3'-cyclic phosphate ;3',5'-Cyclic IMP;Inosine 3',5'-cyclic monophosphate	6.96567165577676;6.96567165577676	MS1 mz matched	331.2	140.595	11363	9204.48	10225.6	9981.45	9818.3	3553.42	5996.68	7928.65	4203.09	3349.41	6354.93	5197.18	15102.5	3650.41	8194.4	7015.26	4864.21	8987.04	5051.77	5278.8	11985	14060.1	3955.14	18466.7	5549.15	7260	9182.32	12757.4	12308
7247	Atropine	0.4915			MS2 reverse	331.207	207.586	4883.92	4229.89	4143.11	3418.88	3206.22	4945.84	3402.74	3707.02	2926.08	3389.85	2739.95	3425.97	2570.65	3352.82	4292.73	4219.17	2523.13	3172	3332.03	2994.03	2999.38	2358.02	2288.92	4497.75	3037.28	3839.99	3126.4	6299.16	4332.99
7249	11-Deoxycorticosterone	0.8121			MS2 forward	331.222	34.501	4279.27	3998.4	3369.46	5313.83	4753.98	3588.11	11453.9	2726.77	4382.32	3147.01	5280.13	12965.6	4742.23	2875.76	3799.65	4079.8	4943.7	5352.82	6763	3114.23	2912.87	5387.52	5300.59	1666.7	7392.17	4670.09	2993.98	5406.94	9519.93
7251	Eicosapentaenoic Acid ethyl ester	0.8362			MS2 forward	331.259	42.714	9005.24	8409.56	7798.02	9031.88	8126.35	20125.1	1060.94	9212.04	5900.69	3230.36	26834.8	8947.56	14593.3	20000.6	2828.47	17075.1	10772.7	395.93	7069.24	5777.43	5361.32	4081.83	12890.5	7357.08	46980.6	28069.1	13697.7	26939.1	19011
7264	SANGUINARINE	0.49945			MS2 reverse	332.093	337.817	4486.58	4844.71	5652.49	6190.67	4890.88	7290.7	5111.58	7379.88	7694.16	3670.85	3960.32	5090	4766.88	4864.38	4614.44	3139.99	7025.72	7639.13	4493.76	5152.56	8489.59	2826.66	1962.11	0	713.826	411.266	482.383	0	277.657
7272	Tyr-Ser	0.4871			MS2 reverse	332.13	270.512	6700.62	5429.22	5336.48	4558.68	6085.9	8787.08	7922.26	3497.69	3019	7484.52	8526.89	13127	20770.1	12309.8	7052.83	9386.77	55678.7	2598.52	11102.8	2650.19	2754.09	2498.7	1555.8	1492.95	1487.66	1555.66	1895.32	4265.54	4166.13
7290					Unmapped	332.238	202.677	5642.49	4881.34	5307.89	5109.03	5394.26	4480.22	3592.86	3222.67	2696.03	4145.61	2867.19	3480.36	3491.81	3908.78	4312.92	2678.14	2279.02	3957.4	4112.16	3168.73	3092.86	11341.1	6811.74	6698.24	18311.8	8778.97	12282.7	13412.7	9248.14
7299					Unmapped	332.948	345.43	478805	434999	421319	400391	387114	430465	453295	431390	427540	464271	413172	436321	422635	421168	458207	441431	429801	394932	424371	452458	379799	385018	375687	401090	422627	395351	388119	429148	392821
7305			4-Hydroxy-estazolam;Filiforminol	-13.3479695952268;3.87025861062551	MS1 mz matched	333.047	183.366	12877.9	9905.59	13428.5	13939.9	14488.8	4616.31	9646.39	11629	15665.1	6260	27674.9	8275.1	12055.9	29918.9	22672.9	10483.1	43232.7	6746.9	20351.2	2392.69	17794.8	1169.54	580.535	1522.46	727.441	599.3	1253.23	790.649	815.898
7323			Menaquinol;Mestranol;Gestodene;Canbinol;Mestranol	-20.2457641827215;-20.2457641827215;-20.2457641827215;-20.3099164295624;-20.3099164295624	MS1 mz matched	333.172	296.525	16752.6	13616.3	12640	13586.3	12501.6	17541.5	24437.4	14949.8	13206.2	11803	19385.1	22760.6	22008.3	31741.6	34700.2	33545.8	24397.1	7571.01	18547.7	11711.1	18432.6	5671.5	3190.6	3355.8	2527.04	3363	3216.41	3012.25	2302.67
7343			Bromodiphenhydramine;	-23.4990649728014;	MS1 mz matched	334.077	27.341	75970.5	84839.9	64421	68214.4	67815.8	127406	40068.9	81428.8	81377.2	67892.4	109404	86543	43909.4	102336	139299	105074	181514	29946.5	63521.1	32588.3	75918.4	1077.36	1151.93	702.966	724.17	1004.78	1410.05	601.276	1561.66
7350			Pirimiphos-ethyl;Pirimiphosethyl	2.23278	MS1 mz matched	334.128	49.125	9188.34	10146.5	10602.8	10680.4	10839.5	10663.6	8247.87	8760.68	2409.84	6161.11	7882.17	9812.9	552.065	26445.4	4218.48	10260	26948.6	6056.13	3522.11	5405.64	5223.32	32878.7	37631.7	50132.8	11764.3	29228.3	20316.6	27134.1	12500.9
7375					Unmapped	335.024	23.325	87945	92843.4	84327.6	71688.8	70724.3	87282.6	259238	48746.2	30311.3	371433	3860.81	14249	1551.93	4653.02	51756.1	11376.3	10925.2	313099	37601.3	10951.1	42696	244714	202751	56663.1	6885.38	7255.04	56472.7	17023.3	75150.9
7381			Nicotinamide ribotide;Nicotimide D-ribonucleotide;NMN;Nicotimide mononucleotide;Nicotimide ribonucleotide;Nicotimide nucleotide;beta-Nicotimide D-ribonucleotide;beta-Nicotimide ribonucleotide;beta-Nicotimide mononucleotide	13.1654335632037;13.1714206513972	MS1 mz matched	335.069	412.268	3528.07	2929.99	2851.47	3039.09	2618.91	3137.93	3944.05	3170.13	2930.77	3577.93	4261.4	4770.49	3419.38	5008.87	5601.63	4953.14	4920.41	2718.26	4177.28	2346.24	3164.47	2296.9	2178.15	2402.8	1649.04	1325.23	1559.91	1993.3	1632.56
7385			Methdilazine;Methdilazine	0.947879399897493;1.01305250611137	MS1 mz matched	335.096	199.08	8306.11	7154.98	7880.85	8277.95	7845.6	8660.4	3715.28	5037.32	7397.27	2921.8	3782.19	4510.65	8698.57	3712.42	3867.16	3236.4	3008.9	9992.96	8952.7	5039.88	6735.77	2257.49	1718.58	990.147	652.526	695.239	672	733.709	1124.06
7391			Moschamine;Estra-1,3,5(10)-triene-3,17beta-diol 3-phosphate;Estra-1,3,5(10)-triene-3,17beta-diol 3-(dihydrogen phosphate);17beta-Estradiol 3-phosphate	-6.55161266760468;-11.3589895043479	MS1 mz matched	335.123	249.304	7642.22	6199.41	5533.45	6146.45	6441.92	10940	4920.55	4750.86	7001.89	5439.65	4169.16	3136.43	9639.13	3284.41	4191.92	4431.46	3783.22	8246.8	5126.04	8299.14	6401.45	5177.8	5408.75	6252.51	8457.72	7333.47	5745.97	5024.82	5284
7392	D-4-Hydroxyphenylglycine	0.3247			MS2 reverse	335.121	374.337	3484.75	3055.98	1819.52	1938.3	2048.9	1730.3	2750.5	1393.62	1169.56	7453.42	1393.73	1162.74	1648.14	1452.48	1386.32	1923.52	5354.18	1032.84	1283.06	1474.89	1379.47	4099.42	3306.8	1086.51	1158.43	1213.86	1045.02	4863.76	3485.76
7440	Pargyline	0.49985			MS2 reverse	336.249	41.317	8932.96	9447.48	7755.28	9092.75	8409.24	12480.5	4753.29	8082.96	5020.17	8727.96	5379.3	10057.3	7915.9	3359.68	4765.02	3871.55	5204.41	6709.01	15748.4	10062.8	8168.18	19989.3	12708.1	9477.36	28402.6	15650.4	16778.8	25338.8	19889.6
7442			Nedocromil;Nedocromil	-12.9261314673443;-12.9261314673443	MS1 mz matched	336.321	33.16	37545.3	37441.3	39186.1	35048.1	33710.8	42989.9	47081.4	52311.7	22834.8	25679.5	50712.4	31945	49750.6	18741.7	22499.4	25107.6	18098.4	32192.2	42235	33762	42154.4	47349.6	29366	33612.4	48388.3	25876.5	71150.3	54211.2	42505.2
7465	L-Saccharopine	0.48985			MS2 reverse	337.168	441.17	1.14402e+06	964877	782314	852408	649720	835614	1.28653e+06	186840	91301.9	1.92834e+06	220183	175229	132070	198553	114281	434795	2.29947e+06	205572	89788.6	222925	214603	2.1088e+06	433774	132296	148312	206634	199914	2.09233e+06	1.27838e+06
7470	Stearidonic Acid	0.6643			MS2 forward	337.232	44.522	5496.13	6704.09	6675.77	4933.76	4632.5	11071.9	3720.84	6241.1	5540.5	5994.51	8091.17	6806.49	5334.76	4459	4033.69	3405.06	7841.39	6613.97	3937.58	5924.88	8643.15	8995.33	4400.81	4967.87	4237.24	5477.95	2254.38	7932.76	2941.95
7475	Pristanic acid	0.376			MS2 reverse	337.254	33.813	9941.88	7047.11	7806.94	8027.66	7330.67	9441.28	9825.26	10390.6	5473.59	7647.14	6594.75	4280.54	5851.94	7581.37	6675.7	5162.41	4496.54	9064.92	9881.49	6700.54	7862.23	7870.95	403.04	7064.78	10175.6	9102.56	7613.76	18382.5	5470.39
7477	MG(18:2(9Z,12Z)/0:0/0:0)[rac]	0.8861			MS2 forward	337.275	29.8995	12579.1	10563.4	8111.14	11510.6	11391.7	36728.8	16767.9	20857.7	23318.5	29175.5	22936.1	35454	33168.8	11257.3	5447.53	23636.1	15693.3	31490.6	20935.8	32752.4	32132.3	26784.5	8946.94	34543.7	10708.8	24629.5	43003.1	67749.8	33437.1
7487	Arg-Ser	0.4549			MS2 reverse	338.061	403.994	911.968	620.509	563.055	586.512	416.77	741.907	1186.31	8519.45	3778.31	1040.71	810.964	892.425	1105.84	685.509	3496.19	938.365	1535.99	4735.07	1628.23	796.37	1154.21	3978.59	6877.93	4826.42	846.07	7105.15	3359.6	1902.78	4052.74
7488			3-Indole carboxylic acid glucuronide;2,8-Dihydroxyquinoline-beta-D-glucuronide ;5-Hydroxymethyldeoxycytidylate;5-Hydroxymethyldeoxycytidylic acid;2'-Deoxy-5-hydroxymethylcytidine 5'-phosphate	-17.1072267548663;-17.1072267548663;19.2839713114341	MS1 mz matched	338.083	295.887	153811	139662	129958	129827	119010	55135.5	105475	314802	587929	71758.5	333804	32140.7	94400.9	320128	757796	103460	905698	65524.7	103299	79410.1	136342	28448	12408.7	16695.3	8114.41	13302	16539.8	18151.9	16161.8
7489	Disulfiram	0.41485			MS2 reverse	338.082	229.198	3616.92	3066.47	3188.3	3347.38	2695.6	1353.03	3127.01	3905.32	3505.52	3166.76	3268.72	3193.22	2776.05	4123.84	4158.15	3710.44	6452.32	2288.24	2813.94	2310.3	3593.9	1011.03	0	657.207	704.689	763.891	809.854	699.887	684.471
7497	Lys-Phe	0.34205			MS2 reverse	338.151	403.26	30108	18776.2	19363.9	16414.9	16141.6	14644.8	29790.7	31166.3	35147.4	19489.5	20458	33266.6	74244.3	23476.8	32387.4	40163.6	33934.6	12928.7	35715.8	22939.1	27702.6	14639.6	8033.06	8160.95	9170.55	12569.4	8851.54	12729.4	8387.62
7516	Erucamide	0.938			MS2 forward	338.339	32.058	1.04752e+06	1.20314e+06	1.14328e+06	1.20824e+06	1.41165e+06	1.61664e+06	1.61902e+06	1.89404e+06	833122	767871	2.67367e+06	1.0528e+06	1.88983e+06	595999	824003	751296	1.01241e+06	1.73865e+06	1.8464e+06	1.43602e+06	1.67798e+06	1.44753e+06	1.26474e+06	1.05875e+06	1.89069e+06	857668	2.87955e+06	2.22779e+06	1.4763e+06
7520			Thioxanthine monophosphate;Methohexital;Physovenine	-22.8885328449371;8.77421540390226;8.77421540390226	MS1 mz matched	339.053	328.233	15216.5	11158.5	10607.1	10714.4	9498.35	14761.4	10665	11826.9	13842	13941.3	9229.8	8803.09	18010.4	6231.07	4288.58	13132.7	6022.59	14373.3	12591.4	10841.2	14584.5	8866.59	6194.89	9693.79	10405.6	10274.7	8690.23	10437.3	8898.19
7537	Pyridoxine	0.47725			MS2 reverse	339.151	186.576	23923.6	18121.4	16837.1	13424.9	16206.9	20831.8	16317.9	15417.7	11222	20966	9500.76	5795.44	7315.48	8468.76	14064.5	5769.45	37173.1	4330.21	10275.5	6157.01	14961.1	6215.82	4954.57	5610.39	1859.54	1201.15	6871.43	10717.1	8820.54
7538	Arg-Thr	0.6554			MS2 forward	339.171	441.18	18838	15013.5	12285.9	13810.5	11183.1	14884	19248.8	4585.98	3369.28	28569	4512.51	3945.98	2170.96	4314.8	2867.38	7451.35	33504	4456.5	1966.64	4680.39	5164.35	29258.8	11843.2	3163.86	3776.33	4479.72	4283.64	29694	18605.7
7568			6-Hydroxy-5-methoxyindole glucuronide;5-Hydroxy-6-methoxyindole glucuronide;	-15.9733801651781;-15.9733801651781;	MS1 mz matched	340.098	270.449	47591.1	41113.6	37935.3	37103.3	34606.6	24863.4	16959.6	10573.7	52340.1	42293.5	39193	8902.94	22882.3	15382.3	63736.8	12614.6	353182	61214.8	15667.6	18824.4	40917.9	2614.98	3359.72	7521.39	1931.71	2737.46	9625.68	10200.4	11251.8
7590			2-Chloroticlopidine;3-Methyl-19-nor-17alpha-preg-1,3,5(10)-trien-17-ol	-3.35310547855975;1.0059360286329	MS1 mz matched	340.265	35.197	14759.9	12303.5	12163	12577.6	12124.9	12686.2	12781.7	11768.6	11576.4	10529.1	6969.66	8696.16	53828.3	23890.7	8556.41	23076.7	20941.5	13851	15304.8	10808.5	10635.6	8421.47	9207.76	9412.6	73380.8	38088.3	11302	17262.8	46722.1
7599			Fludiazepam;Neostigmine bromide;Neo proserine	-7.34583758300856;-9.93170298906487	MS1 mz matched	341.022	284.498	1154.83	871.29	1253.33	1131.02	1207.83	788.318	1952.67	2146.22	1361.61	1019.9	1929.76	1973.88	2681.25	2100.87	1423.96	2948.77	2832.14	803.367	1825.11	1085.65	3508.65	883.677	550.814	202.407	229.586	322.414	411.221	310.748	252.263
7610			6-Hydroxyenterodiol;2-Hydroxyenterodiol;(S,E)-Zearalenone;4-Hydroxyenterodiol;Zearalenone	0.868152897111224;0.868152897111224;0.868152897111224;0.868152897111224;0.942961218775921	MS1 mz matched	341.141	374.348	6119.44	5826.18	5652.25	5012.65	4925.47	5076.62	9940	7003.73	5272.01	8980.42	4809.5	5743.85	7271.22	8042.37	6716.98	7651.86	12623.3	3914.18	5583.07	3963.82	6041.9	3436.32	2130.53	3899.96	2990.44	3975.42	4657.5	4579.74	3145.51
7614			Menthyl pyrrolidone carboxylate;L-Citronellol glucoside;(-)-Menthyl O-beta-D-glucoside;(+)-Neomenthyl O-beta-D-glucoside	-16.4633256345328;-16.4633256345328;-16.3417076204591;-16.3417076204591	MS1 mz matched	341.189	140.271	16321.3	12568.3	13138.4	13120.1	13721.6	9365.06	15641.4	9172.52	5143.75	9626.32	6179.68	4957.95	3483.02	13385.4	7560.07	10982.7	9971.77	14301.3	3332.35	9014.75	9679.35	5073.67	3556.68	19971.2	17319.7	20529.6	12930.7	19258.8	16881.1
7620	Amantadine	0.49585			MS2 reverse	341.24	84.219	287759	269315	188390	206798	249450	12647.2	1767.17	1712.82	1308.09	3317.39	1069.61	1562.01	1513.37	1728.29	1457.2	1755.19	1384.38	1887.29	1684.5	1561.33	1502.72	1226.17	1.24097e+06	1792.08	1785.25	2166.25	1840.75	2300.45	1814.41
7625			Polyoxyethylene (600) monoricinoleate;Glycidyl stearate	6.76848446150378;6.90101637466206	MS1 mz matched	341.3	45.596	31811.7	22380.9	18116.9	15036.5	17697.6	3951.64	16666.4	14010.1	5917.57	17114.6	27419	25412.2	2194	25938	22956.7	42425.9	35823	15233.7	7832.73	18698.4	14045.6	11637.5	6557.02	11131	9029.3	7520.45	11355.5	15441.1	8583.13
7626	1-Stearoyl-sn-glycerol	0.40765			MS2 reverse	341.301	119.049	12950.5	12950.1	13287.7	9747.25	14195.2	3441.9	8642.87	7643.8	2967.51	11024.1	13760.1	14591.3	4335.53	15892.6	13361.6	11043	13310.6	9188.88	5140.73	11507.8	6707.79	10841	6380.19	10482.5	7913.46	5629.09	10243.1	7614.73	6043.81
7635			Bifenox;MC-4379	0.151619	MS1 mz matched	341.986	198.004	6823.74	5934.06	5606.19	5746.09	5617.04	16940.3	6661.81	2102.07	4378.47	4115.05	2399.25	10788.8	15195.4	1890.9	4775.28	3012.18	1936.59	1944.39	16384.7	5162.32	3908.64	5925.42	4700.91	2833.16	1498.64	1954.26	2526.74	3792.55	4423.88
7649	D-Maltose	0.3888			MS2 reverse	342.115	275.792	2607.03	2293.6	2334.41	1715.72	2342.14	1267.15	3471.25	826.551	1650.55	3268	3670.83	2365.48	1780.92	4310.49	2682.81	3247.99	7674.7	1812	1726.76	1739.35	1368.2	1299.34	903.351	715.292	885.668	1159.5	1035.58	1824.29	1263.46
7652			N-Gluconyl ethanolamine phosphate;	-12.5312105461486;	MS1 mz matched	342.186	318.894	5325.31	4511.77	4466	4117.19	4115.14	2403.3	7573.11	4597.28	7561.55	6563.29	6247.86	10308	4323	7905.92	1804.35	6633.41	11675.6	3021.88	5334.28	4593.21	4825.37	2462.35	4680	4950.3	2192.51	1975.47	2449.82	2830.24	2103.57
7655					Unmapped	342.199	199.604	17664.9	17410.4	14646.2	16533	15333.5	11716.5	9635.31	17021.2	22791.8	9001.38	11410.4	11718.9	17964	14936	9501.58	11523.5	10520.4	30993	12202.2	11100.2	14137	8049.6	2746.51	8672	8677.52	9049.56	11094.4	11931	11989.5
7695			Thiadiazolidinethione;5-(4-Bromophenylimino)-3,4-tetramethylene-1,3,4-thiadiazolidine-2-thione;Triazolidinedithione;4-Bromophenyl-1,2-tetramethylene-1,2,4-triazolidine-3,5-dithione	9.34913102746524;9.34913102746524	MS1 mz matched	343.291	144.828	13717.1	18261.1	20482.8	19782.1	14263.6	9915.31	13708.9	11027.4	17406.9	8999.78	12761.2	12534.4	12214.1	8532.46	10665.3	8443.06	13262.2	11761.5	18075.9	15530.9	15522.2	8527.16	5047.81	11168.4	8841.59	10648.5	17435.2	8352.39	6409.54
7704			Cepharadione A;4-(beta-D-Ribofuranosyl)aniline 5'-phosphate	-22.3156213481293;-14.4230895305925	MS1 mz matched	344.027	278.739	19918.9	14437.9	12796.3	13556.5	12783.3	14848.8	20579.2	11704.5	14906.2	12857.9	9813.84	10378.8	21132.4	8426.92	10623.8	11782.3	9926.17	14433.6	12379.8	15424.1	10539.8	22381.7	18878.3	22073	18638.3	13019.3	15313.2	20390.5	24211.2
7713			N-trans-Feruloyl-4-O-methyldopamine;	-11.5777151003262;	MS1 mz matched	344.14	193.796	11358.5	9395.77	9690.2	9491.55	10518.3	9149.34	8372.55	6374.91	6351.35	8113.68	8750.41	11232	8978.71	8571.96	10209.3	10306.2	9772.99	10214.6	6986.35	8464.51	7862.4	17857.7	9329.8	18895	21396.8	19362.7	18116.5	16405.6	16878.5
7726	Glycerol 1-myristate	0.358			MS2 reverse	344.275	160.016	10581.1	7083.21	15698.6	14916.4	14506.1	9274.7	4821.2	5510.7	3757.42	6913.89	8178.86	6930	6872.09	12155.6	6112.15	4221.72	6905.96	6668.3	6844.8	5282.24	8966.6	20548.6	17583.1	16791.3	29359.6	29520.5	27325.3	39997	24425.1
7745			Eupatilin;Xanthomicrol;3',8-Dihydroxy-4',5',7-trimethoxyflavone;Aflatoxin Ex2B1;5,7-Dihydroxy-3',4',5'-trimethoxyflavone;Lathycarpin;3,7,4'-Tri-O-methylquercetin;3',5-Dihydroxy-3,4',7-trimethoxyflavone;Cirsilineol;Eupatilin;(-)-Usnic acid;(S)-Usnic acid;(S)-Uste;Nevadensin;Pachypodol;Quercetin 3,7,3'-trimethyl ether;Santin;Tambulin;Herbacetin 7,8,4'-trimethyl ether;Xanthomicrol;4',5-Dihydroxy-6,7…	-21.6373872888284;-21.6373872888284;-21.6373872888284;-21.6373872888284;-21.6373872888284;-21.6373872888284;-21.6289594339281;-21.6289594339281;-21.6289594339281;-21.6289594339281;-21.6289594339281;-21.6289594339281;-21.6289594339281;-21.6289594339281;-21.6289594339281;-21.6289594339281;-21.6289594339281	MS1 mz matched	345.082	237.54	35420.9	32308.2	34651.1	34490.9	33556.3	34901.8	35570.1	46487.5	42281	32786	38309.9	37323.8	32352.5	45452.9	45214.7	41947.6	40006.3	34024.4	36886.2	36980.7	37147.7	30266	19011.6	30761	34219.3	32713	31944.1	31026.4	35025.1
7760	Hydrocortisone (Cortisol)	0.6836			MS2 forward	345.201	37.3455	8670.99	10243.8	8460.4	9548.67	9003.73	16318.9	13784.8	9057.69	8187.66	17035.6	6599.6	7867.81	3297.51	5210.74	5792.88	8954.6	6725.91	15299.3	8359.4	4572.4	6635.34	11990.8	20137.9	10721.1	10048.3	21925.5	11649.9	20671.2	22199.3
7785	Doxepin	0.42395			MS2 reverse	346.109	382.215	27300.1	26011.1	25825.6	22701.8	19756.1	4949.88	60202.1	12551.9	15388.7	48274.9	57912	102922	16924.3	87354.2	52520.6	81594.7	55926.6	9134.85	74920.1	10482.2	14910.5	13757.8	7237.37	3631.2	3391	5563.41	4003.63	6747.51	4095.1
7801			7-Hydroxy-6-methyl-8-ribityl lumazine;7-Hydroxy-6-methyl-8-ribityl lumazine	24.3695891895934;24.3695891895934	MS1 mz matched	346.326	47.313	29451.5	25305.7	27922.3	31243.8	31744.2	31775.3	24892.7	32986.7	30760.9	18065.8	28278.3	16844.1	22162.9	32347.2	16124.8	11139	15759.6	28672.1	25907.7	25250.4	25425.3	18422.3	24286.7	17235.9	27974.4	21065.1	35501.6	30392.8	18583.1
7808			Fludiazepam;Neostigmine bromide;Neo proserine	-7.34583758300856;-9.93170298906487	MS1 mz matched	347.03	284.219	5476.71	3159.51	3693.99	3532.58	3048.68	4095.57	4426.03	6264.59	2652.51	2404.39	4143.36	5343.39	4633.82	5455.28	6887.73	4794.53	5487.1	3629.95	3834.78	3908.28	6068.66	3493.76	1122.15	1055.87	688.64	1343.98	978.97	756.38	700.056
7812			Aflatoxin GM2;Aflatoxin G2a;Limocitrin;Aflatoxin B1 diol;Spinacetin;5,6,7,8-Tetrahydroxy-3',4'-dimethoxyflavone;2-AminoAMP;Adenosine 5'-phosphoramidate;3'-Amino-3'-deoxy-AMP	17.720750341037;17.720750341037;17.720750341037;17.720750341037;17.720750341037;17.720750341037;-11.8470026071901;-11.8470026071901;-11.8470026071901	MS1 mz matched	347.081	374.732	9076.69	9304.6	6784.92	6442.76	5566.26	5029.37	8584.68	2466.34	1993.35	21704.7	2994.74	3411.27	2146.64	2607.5	2058.72	1400.47	19191.9	2168.32	2354.4	2567.82	2561.75	17657.3	8514.77	2156.8	2818.91	3088.98	2159.26	18514.2	11617
7821			Uridine 2'-phosphate ;3'-UMP;Uridine 5'-monophosphate;Pseudouridine 5'-phosphate;Piperonyl sulfoxide	-22.5182637001066;-22.5182637001066;-22.5182637001066;-22.5182637001066;-5.86101557837782	MS1 mz matched	347.163	205.286	4806.88	4033.6	4072.01	4352.91	3975.71	4707.93	4810.86	4194.33	3773.5	3869.33	4007.17	5429.32	5846.17	7619.01	4758.59	4866.99	4548.98	2821.22	6455.23	4536.03	5002.29	3158.32	897.07	3280	3321.56	3399.43	3976.07	4295.25	4479.07
7823			(1S,3R,4R)-8,10-Dihydroxyfenchone 10-O-b-D-glucoside;(1R,3S,4S,6R)-6,9-Dihydroxyfenchone 6-O-b-D-glucoside;Nepetaside;Glucosyl 6-hydroxy-2,6-dimethyl-2E,7-octadienoate;	-16.6621038901948;-16.6621038901948;-16.6621038901948;-16.6621038901948;	MS1 mz matched	347.165	260.209	3291.64	2553.29	2689.78	2447.34	2641.64	4277.39	2363.53	2064.52	1965	2464.4	2188.62	2844.72	3265.07	2135.66	2685.58	3812.56	2134.28	2259.11	4114.31	3334.74	2530.75	1029.24	419.148	2080.72	2678.47	3291.2	1630.12	5244.6	2971.45
7830	Corticosterone	0.9643			MS2 forward	347.218	39.88	377762	366710	357581	359546	351949	510980	494144	211512	298343	238370	389510	597292	335781	192290	378187	311904	229429	363811	630309	117450	287968	504887	453360	169246	330009	427102	297624	522757	536547
7838			Sodium L-ascorbic acid 2-phosphate;VCP-	13.2321	MS1 mz matched	347.958	348.862	6290.27	5701.93	5440.72	5240.47	5221.72	6899.35	5730.83	5461.64	4491.67	6187.44	6517.45	6547.94	6705.34	5000.83	6374.88	5650.43	6222.79	5287.6	5859.1	7966.76	6110.52	5174.4	5505.22	4914.16	5636.05	4578.08	4234.06	5447.65	5335.9
7850	Pro-Arg	0.35015			MS2 reverse	348.084	374.887	2294.67	1563.69	1744.38	2175.52	1464.23	1375.64	2223.74	1679.79	2069.69	3496.86	2603.39	3194.14	2389.44	2884.82	2288.74	3003.11	3512.79	1473.85	3145.77	1716.89	1761.42	3166.78	1918.49	1305.68	1309.13	1361.2	1153.7	3165.58	2004.67
7854			1,2-Dimethoxy-13-methyl-[1,3]benzodioxolo[5,6-c]phenanthridine;Pyriminobac	4.91449886867533;16.6053175390907	MS1 mz matched	348.117	262.863	3729.76	2544.7	2750.93	2852.6	2561.83	1740.08	2663.77	5089.26	3256.68	2007.78	4357.84	3908.88	2709.01	2730.75	3179.05	4107.19	5072.53	3419.47	3623.32	2740.06	3753.94	986.128	798.98	1165.32	867.596	718.877	886.857	652.446	712.453
7882			4-Hydroxy-estazolam;Filiforminol	-13.3479695952268;3.87025861062551	MS1 mz matched	349.021	183.258	3682.61	2810.39	3866.51	3946.17	3614.85	1820.35	2533.14	3572.73	3854.47	1941.04	6473.29	2324.95	2980.01	6481.87	4843.4	3011.09	8318.78	1613.65	4289.15	980.372	4329.31	1102.45	1219.23	765.685	795.838	1910.97	686.208	781.267	385.034
7925			N-(1-Deoxy-1-fructosyl)phenylalanine;	-8.56535495125666;	MS1 mz matched	350.116	277.392	23551.2	15787.2	18805.5	17966.7	18609.5	12377.8	14812.9	6233.02	5524.47	22838.1	5448.75	3437.46	19865	5030.6	2582.38	3346.46	33359.4	5321.41	4475.44	4778.02	7645.13	57461.6	37371.9	3210.03	3131.87	4387.32	3801.31	35072.1	31737
7935			Coutaric acid;	-15.9052047894223;	MS1 mz matched	350.195	244.415	9937.38	7550.22	8005.69	7497.23	7636.88	10860.2	8289.42	14717.7	13452.6	6847.7	12276.1	8662.82	6522.41	10393.4	1205.62	6413.14	5271.45	9859.54	11689.8	10003.4	14892.1	1929.11	1679.61	1183.28	848.816	707.787	958.794	845.654	769.25
7943	N1,N12-Diacetylspermine	0.42085			MS2 reverse	350.248	143.475	3697.31	3596.58	3387.9	3568.7	3457.46	2127.44	2944.18	2647.58	1524.6	2898.59	1866.24	1356.44	1018.42	2912.49	1683.98	2543.47	2184.78	3441.66	1019.57	2055.81	2971.73	1681.03	2989.8	4924.05	4596.53	4880.66	4197.32	4901.32	4736.23
7954					Unmapped	350.997	345.749	233732	184733	164976	158878	149531	168222	214229	194314	180682	223529	183569	198504	200735	191003	221116	222234	189608	155426	195944	216254	143648	143722	142012	157862	171394	146766	153921	164482	149436
7955			Apigenin 7-sulfate;1,1-Dichloro-2-(dihydroxy-4'-chlorophenyl)-2-(4'-chlorophenyl)ethylene	18.5554890348372;-22.7624326438782	MS1 mz matched	351.016	22.23	6420.53	3625.24	5924.98	5628.22	5589.29	8755.68	12307.1	2193.18	1432.97	20038	1166.46	2424.94	1054.02	1160.5	3035.23	1718.33	1298.54	9939.89	5969.37	937.409	1618.65	15565.8	15554.1	5167.93	623.534	660.287	2832.09	870.102	7999.89
7963			1,4,5-Trihydroxy-3-prenylxanthone;4',5,7-Trimethoxyflavone;5-Hydroxy-4',7-dimethoxy-6-methylflavone;Cabreuvin;(卤)-Dulciol E;3',4',5'-Trimethoxyflavone;3',5,6-Trimethoxyflavone;2',5,6-Trimethoxyflavone;Baicalein 5,6,7-trimethyl ether;3,5,7-Trimethoxyflavone;Galangin 3,5,7-trimethyl ether;Chromen-4-one, 3,5,7-trimethoxy-2-phenyl-;Ophiopogonone B;R1128B	3.92951262303411;3.92951262303411;3.92951262303411;3.92951262303411;3.92951262303411;3.92951262303411;3.92951262303411;3.92951262303411;3.84492396337003;3.84492396337003;3.84492396337003;3.84492396337003	MS1 mz matched	351.063	335.408	21076	22045.1	22989.7	22594.7	17909.6	28578	24162.1	26907.5	26227	21157.2	30688.2	28310.3	27131.7	36097.3	40851.8	30256.9	68199.2	14531.2	27880.8	35168.3	21713.8	8374.9	7359.74	6178.96	6881.86	7832.64	4527.47	6371.82	5168.59
7964			6-Sulfatoxymelatonin;Fenoxanil	3.33188135015549;-1.52404408141497	MS1 mz matched	351.063	382.34	4410.68	3934.55	3890.19	3762.67	3470.58	1471.87	8473.33	2464.25	2908.51	6622.22	8220.1	13000	3158.03	11808.2	7572.02	10980.5	7924	2007.21	11117.5	2104.63	2729.13	2704.62	1814.47	931.849	1054.1	1526.28	1116.52	1440.89	937.826
7972			Bromodiphenhydramine;	-23.4990649728014;	MS1 mz matched	351.103	27.084	2983.74	2957.61	2868.18	2814	2625.82	3677.11	1570.05	3259.34	3505.66	2077.4	5217.22	2986	1761.92	3354.22	5315.89	3415.9	6543.78	1513.66	2545.43	1390.87	2777.97	548.022	417.181	518.874	521.71	546.853	474.226	666.751	392.627
7986			Resolvin E1;(ent-6alpha,7alpha,12alpha)-6,7,12-Trihydroxy-16-kauren-19-oic acid;Oryzalic acid B;15-Epi-lipoxin B5;15-Keto-prostaglandin E2;Oryzalic acid A;5,12,18R-TriHEPE;8-iso-15-keto-PGE2;Prostaglandin D3;15-Oxo-lipoxin A4;PGH3;Prostaglandin E3;12-Oxo-20-hydroxy-leukotriene B4;20-oxo-leukotriene B4;4,4-Difluoropregn-5-ene-3,20-dione	-6.23884017264969;-6.23884017264969;-6.23884017264969;-6.23884017264969;-6.23884017264969;-6.23884017264969;-6.23884017264969;-6.23884017264969;-6.23884017264969;-6.23884017264969;-6.23884017264969;-6.23884017264969;-6.23884017264969;-6.23884017264969;4.10958473832088	MS1 mz matched	351.207	439.717	82866.6	70159.6	55578.5	50459.6	45174.5	59249.7	84842.5	17735.2	7465.13	158521	11722.5	9050.21	9204.62	13930.9	7542.67	13260.4	286138	11581.8	7317.2	17148.8	28977.7	36761	21621.1	7276.97	9440.12	14011.8	9468.21	46211.6	19500.5
8019					Unmapped	352.239	255.347	7241.41	6552.53	6462.38	7122.2	6068.27	1712.33	5299.1	3371.48	1509.12	3833.31	5842.57	15109.2	7924.53	13796.3	10747	4365.5	4539.21	1260.78	2731.72	5957.51	3833.2	21788.4	9906.6	16359.2	9275.9	6876.92	3658.47	8998.4	11518.6
8023			Indole-3-acetic-acid-O-glucuronide;Pretetramid;Pretetramide	21.4350309599605;17.1652012925931	MS1 mz matched	352.316	33.336	15301.8	13922.1	14115.7	16394.8	17818.2	13438.4	15230.2	14418.2	9809.83	10457.1	13675.9	11020.8	16010	8430.62	8401.84	8658.38	8637.52	14626.1	14789.6	16379.9	16568.8	19895.4	12348.2	15141.9	20189.1	14290.1	25976.5	17341.6	21986.9
8035			13alpha-Hydroxydolineone;Arbutin 6-phosphate;Arbutin-6P	-20.7428711211167;-13.9182442334316	MS1 mz matched	353.059	320.959	4613.12	4073.86	3832.34	3322.89	5435.57	3491.42	5503.63	4320.88	3577.41	4311.02	5027.25	3667.91	7308.96	7079.36	8454.67	9019.36	19420.9	2062.96	8258.89	2888.62	4174.71	1752.18	713.62	1104.92	1120.92	1214.33	1007.53	1803.93	1060.87
8051			Iprodione;8-Epiiridodial glucoside;Iridodial glucoside;Picrocrocin;Schizonepetoside A;Schizonepetoside B;Schizonepetoside C;Schizonepetoside D	-21.2013920226678;-23.9272200597018;-23.9272200597018;-23.9272200597018;-23.9272200597018;-23.9272200597018;-23.9272200597018;-23.9272200597018	MS1 mz matched	353.152	183.722	52235.4	44943.7	47444.6	45597.6	45429.1	19091.2	55592.4	20646.4	29677.5	106283	58001.1	93242.4	40586.6	62981	75044.3	60940.1	71239.9	24462.3	55296.2	64191.5	39936.7	15192.3	6805.59	10344.8	6989.62	5700.49	7956.11	8703.93	11156
8063			a-L-threo-4-Hex-4-enopyranuronosyl-D-galacturonic acid;4-(4-Deoxy-beta-D-gluc-4-enuronosyl)-D-galacturote;4-(4-Deoxy-alpha-D-gluc-4-enuronosyl)-D-galacturote;4-(4-Deoxy-alpha-D-galact-4-enuronosyl)-D-galacturote;Unsaturated digalacturote	-1.15486750537683;-1.15486750537683;-1.15486750537683	MS1 mz matched	353.248	39.867	33528.3	30602.1	30328.8	29240.5	27698.9	35217.2	25258.1	23358.2	22223.5	27710.2	22140.6	28449.2	31345.1	31024	20959.1	24062.3	19034.3	23608.1	34249.5	28495.8	26876.3	23310.7	16542.2	24096.9	31135.3	26040.2	28955.2	33141.1	30604.7
8080			Ciprofloxacin;5'-O-beta-D-Glucosylpyridoxine	-12.7432095269318;6.94598170425727	MS1 mz matched	354.114	371.351	21893.4	21180.6	20446.2	17889.8	17805.9	26174.6	21975.3	47423.5	13579.2	41114.1	16187.5	11610.5	22081.4	16195.8	15983	11833.8	28775.8	10462.9	19776.9	25831.7	29288.2	21146.7	17392.5	4554.93	7802.65	8155.75	9431.57	6329.4	5929.44
8091			Deoxyadenosine monophosphate;dAMP;2'-Deoxyadenosine 5'-phosphate;2'-Deoxyadenosine 5'-monophosphate;Deoxyadenylic acid;Deoxyadenosine monophosphate	9.66119983663329;9.66119983663329	MS1 mz matched	354.222	194.974	8628.42	7117.52	6933.26	7122.38	7160.83	14992.1	4254.76	12565.7	6702.8	6953.76	10595.7	7802.22	10025.1	6316.28	45515.6	7627.66	5868.62	7311.48	7383.6	4285.01	10817.6	3438.61	582.192	684.4	2611.58	2989.12	847.679	3038.8	3488.79
8098			NMNH;Reduced nicotimide nucleotide	23.7929	MS1 mz matched	354.279	33.8125	12632.9	11683.2	11277.8	11769.3	11126.8	10187	11215.4	9837.49	9478.16	10075.4	6450.88	8601.04	9776.24	11569	6857.2	7966.89	4928.22	12900.6	14152.4	9320.81	10562.7	8364	1831.95	9254.08	14603	12731.8	11025.5	16607.4	8701.07
8118			(1S,2S,4S,5S)-2,4-Thujanediol 4-O-beta-D-Glucopyranoside;(1S,2S,4R)-1,8-Epoxy-p-menthan-2-ol glucoside;(2E,4E,7R)-2,7-Dimethyl-2,4-octadiene-1,8-diol 8-O-b-D-glucopyranoside;(1R,2S,4R,5S)-2,5-Fenchanediol 2-O-b-D-glucoside;(1R,3S,4S)-1,8-Epoxy-p-menthan-3-ol glucoside;(4R,6S)-p-Menth-1-ene-4,6-diol 4-glucoside;(1R,2R,4S,6R)-2,6-Fenchanediol 2-O-b-D-glucoside;Neomenthol-glucuronide;(S)-p-Menth-1-e…	-13.5566635768282;-13.5566635768282;-13.5566635768282;-13.5566635768282;-13.5566635768282;-13.5566635768282;-13.5566635768282;-13.5566635768282;-13.5566635768282;-13.5566635768282;-13.5566635768282;-13.5566635768282;-13.5566635768282;-13.5566635768282;-13.5566635768282;0.602085382781189;0.602085382781189	MS1 mz matched	355.167	280.167	4600.42	3705.23	4880.58	4231.55	5391.4	3293.07	3364.42	3229.94	2481.6	3101.88	3098.18	5286.88	5631.02	3583.3	3425.36	4791.4	2363.23	3581.05	4231.23	3904.74	4602.27	2324.38	984.064	5111.56	2596.65	4048.27	4415.2	5580.95	4424.85
8123			(-)-Aspidospermine;Aspidospermine	-19.6527275750072;-19.5731200035365	MS1 mz matched	355.224	21.4795	10527.4	8225.31	9578.81	10433.4	9914.28	5734.4	7830.95	12943.3	4580.88	2062.83	12569.3	9541.66	6608.97	9624.72	7486.17	12335.2	10583.4	9499.04	12283.7	14346.1	10465.4	8146.53	321.537	11188.2	30419.4	37303.6	17268.5	28665.3	19836.6
8130			2-O-p-Coumaroylhydroxycitric acid;Bufadienolide	-17.2926704447619;10.3704694826576	MS1 mz matched	355.26	203.203	315588	271944	276631	287101	250677	400451	780386	14526.5	85397.2	987478	79681.9	171497	39018.4	76889.4	608041	172013	72433.4	1.20986e+06	496635	122538	90591.8	11128.6	37416.6	143614	71658.7	352518	159774	159943	40799.7
8142			AL-321;5-(4-(2-Methyl-2-phenylpropoxy)benzyl)thiazolidine-2,4-dione	-3.991	MS1 mz matched	356.123	183.257	32716.4	26376.7	36183.5	35546.3	35570.2	12404.5	27687.4	70645.4	48030.9	19758	80548.1	25579.5	76275.3	74393.4	74490.3	68338.5	125017	14143.1	76711.1	6588.89	40369.8	2664.07	507.908	3703.76	1041.3	1303.52	2667.56	1745.55	1474.17
8156			2,5-Diamino-6-(5-phospho-D-ribitylamino)pyrimidin-4(3H)-one;2,5-Diamino-6-(1-D-ribitylamino)pyrimidin-4(3H)-one 5'-phosphate	-9.13688	MS1 mz matched	356.238	214.77	22580.4	19697.8	19326.9	18629.6	19226.9	35496.3	17395.4	31182.4	12222.9	23414.9	17415.1	10365.5	22269.9	15703.3	148815	13061.1	10967.8	14152.3	18641.6	10104.5	14788.8	8791.85	3332.72	6603.41	1254.36	853.403	2942.66	1864.82	2725.94
8164					Unmapped	356.909	346.737	192825	176543	180273	173621	161774	181152	168211	170820	170723	176329	163085	91665.2	80192.8	161031	174313	85817.2	173565	167385	161255	174767	90355.6	93044.8	88309.5	162900	108168	12646.9	155839	177899	163127
8169			(+)-Chebulic acid;Y 23684;2-(4-Chlorophenyl)-5,6-dihydro-[1]benzothepino[5,4-c]pyridazin-3(2H)-one-7-oxide	-2.69971212273671;-4.49389476308544	MS1 mz matched	357.045	210.732	8299.17	6465.84	6378.15	7053.43	6273.13	3444.78	10733.8	6843.37	6459.73	7804.16	16600.2	4218.94	7913.77	15766.1	22088	17142.4	45999.4	2284.46	12189.4	1715.84	5424.97	832.604	451.523	574.483	578.593	591.561	588.249	544.687	472.028
8179			xi-3-Hydroxy-5-phenylpentanoic acid O-beta-D-Glucopyranoside;Zingerone glucoside;	-1.81161089881851;-1.81161089881851;	MS1 mz matched	357.146	193.337	27025.6	22080.6	23177.3	22821.5	21438.5	20266.7	26358.9	29018	48298.9	30160.8	38726.1	25629.3	37729.6	45722.6	51751.4	43352.1	80077.9	17759.2	28834	15209.8	32899.7	4971.38	273.46	1324.88	2648.8	3389.3	1390.56	2373.96	1811.63
8188			(+)-Chebulic acid;	16.2076810900165;	MS1 mz matched	357.244	526.714	30487	24289.7	22387	19722.5	14642.4	24377.4	24870	27589.9	21439.4	27747.5	14934.2	34511.5	39989.2	20987.6	23086.9	33620.2	33364.3	14272.2	26179.4	17211.8	18772.7	11940.8	14950.7	14004.2	11375.5	12970.4	11115.8	13361	9915.63
8191			13,14-Dihydro PGE1;Prostaglandin F1a;13,14-Dihydro PGF2a;Prostaglandin F1alpha;(13E,15S)-9alpha,11alpha-9,11,15-Trihydroxyprost-13-en-1-oic acid	16.2040654901813;16.2040654901813;16.2040654901813;16.1319252459754	MS1 mz matched	357.262	42.61	12132.8	11097.9	10403.2	11054.3	10260	11161.1	9334.06	8323.78	7439.06	9474.64	8490.76	10051.6	10919.9	10704.4	8284.24	9404.73	7607.46	8518.71	12236.9	8966.25	8863.16	7170.46	6881.24	8335.47	7317.77	6496.3	8634.71	7664.05	11523
8193			Tetracosahexaenoic acid, n-3;Tetracosahexaenoic acid;(4Z,7Z,10Z,13Z,16Z,19Z)-Docosahexaenoic acid ethyl ester;DHA ethyl ester	-9.90929585667819;-9.90929585667819;-9.82396851847797	MS1 mz matched	357.274	129.752	43121.6	35551.2	36818.4	36500	33540.5	264986	21111	22175.6	13300.3	23818.4	7781.9	27812.9	6641.54	7943.04	14793.9	7522.39	9191.13	171296	13125.4	81712.4	44513.1	7665.74	38850.1	16882.5	18350.2	29802.8	18867.1	23435.9	27334.3
8194					Unmapped	357.274	148.089	139124	128199	131246	122765	126202	857893	128733	63712.7	63294.6	142437	41561.8	39160.2	12056.6	26767.8	55283	13295	23392.6	595491	57717.9	249233	105989	48023.2	104780	78420.7	143629	164058	60929.1	132791	68457.7
8216			Canrenone;Piperochromenoic acid;Norethindrone acetate;Norethisterone acetate;17-Hydroxy-3-oxo-17alpha-preg-1,4-diene-21-carboxylic acid, gamma-lactone	0.456197078213306;0.456197078213306;0.587882910204528;0.587882910204528	MS1 mz matched	358.238	48.111	19228.7	20728.6	18280.8	19501.4	28700.6	24645.2	19462.6	15842.8	16142.8	21576.8	14785.5	21738.2	19268.5	22233.1	19771.7	19766.8	16444.4	17841.6	23712.2	17627.6	20362.8	15726.9	7938.49	18745.6	12351.9	14664.2	17122.6	21275.1	19860.2
8243			Dulciol D;Kanzonol W;Psoralidin;Phaseol;Musanolone D;Atalantoflavone;Glabrone;Isosojagol;Sojagol;Psoralidin;Sojagol	-8.25231142021754;-8.25231142021754;-8.25231142021754;-8.25231142021754;-8.25231142021754;-8.25231142021754;-8.25231142021754;-8.25231142021754;-8.25231142021754;-8.33085887000262;-8.33085887000262	MS1 mz matched	359.087	360.135	57036.7	47817.4	45757.6	45477.9	36713.6	31700.6	64348.8	47915.6	42273	93413.6	103582	69875.1	98904.3	55999.9	56211.9	89837.7	56229.5	38739.9	57233.6	57525.5	41922.2	43891.7	15134.7	50350.2	43404.3	47639.7	44660.6	50661.5	49178.8
8246	Prunasin	0.42005			MS2 reverse	359.119	288.167	16607.5	20490.7	20399.1	20206.1	13367.2	5824.18	14373.8	11850.8	14603.7	13548.4	14599.1	12948.1	6264.09	13284.9	19771.9	13826.2	15559.4	14024.7	9395.97	14304.1	11682.9	13776.3	11455.5	13399.9	11645.1	21018	13088.1	13184.4	12863.9
8274			3-Indole carboxylic acid glucuronide;2,8-Dihydroxyquinoline-beta-D-glucuronide ;5-Hydroxymethyldeoxycytidylate;5-Hydroxymethyldeoxycytidylic acid;2'-Deoxy-5-hydroxymethylcytidine 5'-phosphate	-17.1072267548663;-17.1072267548663;19.2839713114341	MS1 mz matched	360.064	295.848	10475.3	8972.3	9825.54	10003.6	9255.26	3475.56	7191.6	20262.9	38994.1	4416.23	23109.3	3123.07	8317.4	20102.2	45623.6	6965.95	47710.2	5876.38	8699.37	5707.87	10787	2877.21	1689.41	1634.85	854.643	1384.37	1832.26	1743.04	1641.86
8275			3-Indole carboxylic acid glucuronide;2,8-Dihydroxyquinoline-beta-D-glucuronide ;5-Hydroxymethyldeoxycytidylate;5-Hydroxymethyldeoxycytidylic acid;2'-Deoxy-5-hydroxymethylcytidine 5'-phosphate	-17.1072267548663;-17.1072267548663;19.2839713114341	MS1 mz matched	360.064	229.677	5427.82	4685.4	4842.38	5212.34	5364.24	1429.58	5143.34	8113.72	5500.78	4545.45	5908.71	5238.58	6040.35	8180.93	8110.38	7462.07	12388.2	4196.98	6251.35	3488.47	6844.8	843.122	0	862.053	720.876	671.392	845.557	807.153	939.166
8284			L-DOPA 3'-glucoside;Epinephrine glucuronide;Isopenicillin N;Penicillin N;Adicillin	-18.4653315813252;-18.4653315813252;-0.278462253397025;-0.278462253397025	MS1 mz matched	360.124	367.44	8029.49	7728.76	7102.14	6517.94	6369.97	8649.46	11076.3	9898.48	7777.42	4627.6	8144.92	13772.2	20951.8	15572.2	9394.53	13508.7	10307	5193.56	14952.6	4946.81	5954.92	3625.44	2800.62	2959.78	2367.38	2651.54	1271.07	2450.58	2357.31
8326					Unmapped	361.18	249.088	7437.83	6596.12	6440.43	6434.16	5918.17	12246.5	5498.42	5335.07	4382.33	6141.07	4581.92	6960.62	6054.25	5862.78	6384.75	9015.39	4437.25	5155.55	9381.35	8844.72	4835.46	2534.44	1061.6	6983.34	7636.02	8083.13	6969.12	14412.3	9199.66
8332			alpha-Santalyl phenylacetate;Santalyl phenylacetate;11beta,17beta-Dihydroxy-9alpha-fluoro-17alpha-methyl-5alpha-androstan-3-one;11beta,17beta-Dihydroxy-9alpha-fluoro-17alpha-methyl-5beta-androstan-3-one	4.19780253454167;4.19780253454167;0.886981681112752;0.886981681112752	MS1 mz matched	361.214	42.507	3647.65	3335.51	3019.98	2786.4	4057.18	4838.06	2752.56	3826.93	3410.33	3197.98	2174.29	5493.94	4092.03	3060.53	2445.78	2617.8	2699.9	3092.54	4798.54	2682.99	3234.22	2579.28	2932.76	3859.4	3844.81	1992	3448.88	4273.76	5505.8
8335	Arachidonoylglycine	0.603			MS2 forward	361.268	43.275	14588.8	12615.1	12281.9	12554.4	14451.3	9388.87	19445.3	28983.7	13181.8	19119.1	19061.4	17636.9	7835.24	23413.1	16703	21657.7	20749.3	21918.8	9254.44	21838.6	23061.5	20493	20966.3	15669	31296.7	33931.6	22497.6	18975.5	16741.9
8351			Fenoxaprop-ethyl;Fenoxaprop ethyl	0.83086	MS1 mz matched	362.079	366.209	74020.6	63803	58939.5	60315.9	57416.7	114985	59579.6	57992.5	83621.5	52511.5	66849.5	90156.6	70019.2	77019.1	72892.7	66864.7	54179.7	75114.7	72060.3	71579.2	55065.2	66184.9	13650	62600.3	84441	70994.9	82140.7	86867.8	99184.2
8360			Pyriminobac-methyl;Pyriminobac-methyl	5.9222869450263;5.88185775990186	MS1 mz matched	362.13	26.419	4037.84	4652.91	4408	4495.65	4651.39	2688.17	5579.44	6279.02	3944.72	5243.16	9328.91	4718.88	6087.39	9551.94	7591.61	7575.82	9950.08	1989.08	6121.05	3089.83	3691.63	661.279	1034.16	502.385	588.467	582.33	644.973	674.51	631.761
8369			nor-Levomethadyl acetate;noracymethadol;Propoxyphene;Propoxyphene;Lobelanidine	12.295271800099;12.295271800099;12.295271800099;12.3813527393416;12.3813527393416	MS1 mz matched	362.212	359.033	5391.57	4621.69	3956.84	3592.04	3665.75	3578.1	5332.35	4270.23	5330.48	6320.71	4467.65	6022.76	3531.26	6114.79	2600.91	4453.4	9449.78	3017.4	4313.88	4291.67	3989.02	2920.06	3652.25	3578.58	3994.37	2852	2471.13	4375.66	5319.39
8379					Unmapped	362.321	48.477	53509.3	54710.2	56071.3	57310.9	55161.5	76126.2	67929.8	86438	88557	53508.3	33552.3	25193.1	38870.1	39071.2	21642.2	12594.4	20228.4	64976.6	79874.9	84642.2	74232	44059.6	45180.7	48040.1	57374.5	51587.1	94300.5	41770.4	28471.5
8403	11beta-hydroxyandrost-4-ene-3,17-dione	0.31145			MS2 reverse	363.211	146.655	11824.7	10503.2	10751.1	10779	9580.02	14482.8	2885.93	18842.1	11609.7	1836.9	4423.89	9173.36	9504.01	4419.22	13138.3	11255.1	9640.64	37565.2	15690.7	10651.2	15277.6	1221.75	828.249	1250.6	1310.75	1382.29	1323.5	1402.78	1454.85
8416			Nifurtimox	22.2952	MS1 mz matched	363.981	335.454	17153.2	16533.7	18776.4	17923.1	15874.9	14093.8	18005.2	12708.7	13443.1	14159.8	12798.1	9237.37	12080.7	10888	8945.19	5655.1	12112.2	5948.55	9932.12	6439.4	16600.2	17645.3	15468.3	13483.3	9730.73	13113.3	8556.3	14864	14651.1
8432			8-Methyldihydrochelerythrine;delta-(L-2-Aminoadipyl)-L-cysteinyl-D-valine;N-[L-5-Amino-5-carboxypentanoyl]-L-cysteinyl-D-valine;L-delta-(alpha-Aminoadipoyl)-L-cysteinyl-D-valine;ACV	-2.79748927352638;-0.985002192096256	MS1 mz matched	364.146	26.746	10134.7	9233.42	9676.47	9818.78	8411.79	8927.84	12984.8	12251.5	6720.14	10966.7	17641.3	11376.6	9955.45	18548.7	14804	13043.6	18824.2	4124.59	11248.6	7512.54	7635.06	1028.08	1331.11	1591.77	1005.11	1014.41	1201.85	1086.62	708.656
8471			trans-3,3',4',5,5',7-Hexahydroxyflavanone;N-Sulfonyloxy-PhIP	8.69417911994122;-5.93642587805098	MS1 mz matched	365.034	23.379	2670.23	2285.18	2429.59	2302.44	2146.89	1404.99	4978.8	1405.84	1094.48	3447.44	546.99	1090.86	493.861	492.642	1415.67	671.004	526.903	4609.2	1621.07	758.859	1015.6	14843.1	9169.02	2229.91	304.634	400.834	1524.59	1291.78	2976.74
8493			Xanthylic acid;6alpha-Fluoro-11beta,17-dihydroxypregn-4-ene-3,20-dione;6alpha-Fluoro-11beta,17-dihydroxyprogesterone;9-Fluoro-11beta,16alpha-dihydroxypregn-4-ene-3,20-dione	-21.8192810979488;-20.7210225010024;-20.7210225010024	MS1 mz matched	365.197	407.247	61281.5	51096.9	43065.6	38329.6	34829.3	39675.2	72812.1	16077	5459.49	108349	11987.2	6196.9	5129	16601.8	5873.78	9125.58	188162	7879.38	5118.69	10469.2	21639	49982.5	20187.1	5499.49	7542.08	9620.51	6014.74	44575.5	27208.3
8494	Tetrahydrocortisone	0.31005			MS2 reverse	365.227	109.823	28108.8	21387.5	19754.1	19902.1	16089.9	28935.1	12465.1	8422.81	14692.1	5692	12486.1	12637.9	11996.3	12063.5	20424.1	28169	48334.8	37340.3	20260.8	15514.1	22345.7	2100.87	5766.9	1410.76	2456.67	1447.03	1385.65	1391.77	1167.44
8528			Senkirkine	13.5132	MS1 mz matched	366.189	317.429	7655.87	7083.56	6867.36	6696.32	6256.6	7044.54	6737.14	8262.15	14327.8	5193.1	11816.4	14669.2	6894.2	15141.8	2425.26	8921.25	9988.32	9248.12	8764.63	8587.15	7708.8	2556.28	1801.79	2032.92	1451.22	1369.77	1388.45	1251.8	1435.34
8539			1-(1,2,3,4,5-Pentahydroxypent-1-yl)-1,2,3,4-tetrahydro-beta-carboline-3-carboxylate;2-S-Glutathionyl acetate;S-(Carboxymethyl)glutathione	24.9574526668846;20.0306766264639	MS1 mz matched	366.367	31.957	3300.04	3378.42	4098.05	4977.02	4959.69	6883.25	7559.92	9115.68	4109.32	3540.49	10148.4	5435.85	8220.84	2840.87	3115.26	3763.35	4155.09	9111.06	9531.95	8257.25	8195.79	7607.57	6667.3	5310.31	8914.08	5156.89	13160.1	13345.5	8608.64
8550	Temazepam	0.4952			MS2 reverse	367.023	23.844	831.34	847.751	692.134	843.614	607.316	1163.79	692.779	708.191	627.443	986.368	423.163	554.732	395.25	385.97	535.091	402.471	387.969	1171.04	679.082	356.592	455.888	1635.94	1547.26	2588.77	673.299	702.504	1222.28	2821.3	2339.32
8566	Evodiamine	0.42975			MS2 reverse	367.156	369.269	10658.4	9878.12	8238.41	9293.65	7976.39	8612.48	4024.59	2709.46	4402.78	11852	4205.99	3606.99	2654.43	3124.2	1879.2	3910.19	10925.4	1586.48	1104.69	2406.65	5707.32	25206.5	9358.06	4475.18	3260.56	5056.62	4424.59	27262.4	11918.7
8567			Fentrazamide	-4.58281	MS1 mz matched	367.167	182.236	6348.48	5215.2	5277.71	5251.13	4963.8	5631.64	5679.21	1957.32	3427.49	4977.68	8952.88	10347.5	4800.25	9676.52	8340.86	5773.48	4853.12	2799.72	4015.23	6590.24	2838.91	2409.07	567.472	1244.3	1255.96	862.96	1374.49	737.625	1503.93
8578	Desmosterol	0.6695			MS2 forward	367.331	33.2145	4759.84	6057.71	4188.21	4650.12	4667.73	2418.13	5004.87	5747.87	9094.95	4606.3	10645.9	13312.9	9432.99	11720.8	10633.6	7399.04	7130.06	13740.1	5958.1	2707.64	7211.39	4151.72	2990.67	5573.53	4421.12	10996.9	6972.31	4103.49	7300.48
8596			3-O-fucopyranosyl-2-acetamido-2-deoxyglucopyranose;Casuarine 6-alpha-D-glucoside;N-Acetyl-6-O-L-fucosyl-D-glucosamine;2-Acetamido-2-deoxy-6-O-a-L-fucopyranosyl-D-glucose;	5.01514586025067;5.01514586025067;5.01514586025067;5.01514586025067;	MS1 mz matched	368.15	282.06	12714.1	10455.4	10615.1	9515.85	9920.96	16783.2	12413.9	17373	16897.9	14529.5	10423.4	10587.5	9704.77	10535.2	12589	8866.08	9326.67	10994	16260.9	6605.5	18543.8	5971.15	6445.16	1609.33	945.038	1563.22	1316.28	5479.47	3380.62
8609			3, 5-Tetradecadiencarnitine;	4.84082300762981;	MS1 mz matched	368.274	154.919	8437.93	7031.03	7858.67	7647.23	7714.82	6935.32	3629.81	11515.8	7079.16	6552.34	5555.35	7148.03	7084.43	8621.77	5974.38	6633.12	3813.91	12138.1	5685.18	6294.57	7958.44	10502.4	7421.87	10899	19196.9	19529.4	18300.5	13270.8	7701.2
8618					Unmapped	368.923	198.404	5560.67	3992.45	4845.67	5365.67	5271.15	5548.47	3274.18	2744.74	4585.95	2445.28	2747.43	5493.38	8135.93	2056.56	3423.23	2428.58	1598.49	3765.89	6117.08	5621.8	6076.27	11702.4	10956.9	8664.57	3122.49	5461.13	8121.56	6746.66	10419.6
8628	beta-Octylglucoside	0.44935			MS2 reverse	369.107	246.225	4095.25	2900.21	3132.58	3625.49	3526.9	6638.21	3389.09	2847.87	3249.23	2866.39	2774.71	1933.16	4227.4	2764.43	2301.4	2892.79	2648.45	5024.41	3372.29	4655.7	3732.3	2958.11	2656.11	3597.51	4155	4283.69	3484	2622.57	2756.87
8638			(3S,4S)-3-Hydroxytetradecane-1,3,4-tricarboxylate	-0.577702	MS1 mz matched	369.183	278.047	5143.09	4200.28	4517.19	4437.06	4990.08	4597.16	3727.73	3691.46	3155.89	2564.65	3465.79	6431.01	4451.37	4192.5	5661.53	6240.28	3063.7	3817.28	5972.41	6651.69	3762.44	3333.61	875.142	7352.3	3958.14	5416.78	6263.97	7900.04	8311.57
8644			Perindopril;Perindopril	-3.04727094650709;-2.98725447146668	MS1 mz matched	369.243	45.101	14246	14487.8	13102	12284.8	14006.2	22797.8	17022.2	14892.6	12422.2	22075.1	13726.6	18865.3	15265.9	25749.9	16010	16739.3	12496.6	13356.5	19097.2	14631.6	15521.7	12331.7	5331.76	17409.1	12743.7	9942.39	13498.3	16380.1	14280.4
8650	Lathosterol	0.3278			MS2 reverse	369.352	24.776	5556.2	3841.28	5456.9	5766.59	6615.09	11278.8	10780.2	15318.8	10363.1	2326.5	8904.08	16481.1	8511.21	14762.3	9114.74	9057.97	10665.8	12566.7	9515.03	20106	12813.3	8832.88	21050.2	11362	10752.3	3793.07	15133.9	20785.9	12793.3
8663	Phenoxybenzamine	0.4392			MS2 reverse	370.099	263.103	816.019	1091.86	818.541	962.717	1203.16	752.768	1179.32	1474.66	1288.42	904.046	1148.1	1229.38	2018.01	1285.19	668.525	1230.74	3581.9	1245.55	1596.08	1107.75	1768.97	656.559	417.954	974.438	551.144	855.913	594.878	720.661	394.251
8670	Fluoxetine	0.4995			MS2 reverse	370.166	154.741	2691.8	3066.12	3168.56	3003.07	2767.8	2093.01	2601.55	2832.02	3051.42	2636.86	3119.44	2894.21	3949.94	3235.46	4185.54	2616.66	5499.02	1918.01	3311.06	2567.28	3417.34	887.045	429.885	817.713	1105.62	983.42	623.25	1061.51	1018.16
8671			Amisulpride;Epanolol	-14.1589740947586;-5.14669572662987	MS1 mz matched	370.179	31.894	10949.1	13191.2	17851.5	17728.5	16126.7	6374.85	10957.9	20745.8	12087.6	6033.6	37295.2	18692.6	18581.7	21926.9	13168.9	32872	32042.1	13978.5	13852.5	18796.5	10966.2	9520.48	4307.98	21952.2	73232.9	66746.7	24557.7	41491.4	57743.8
8674			Cilostazol;	2.44626136939686;	MS1 mz matched	370.217	246.416	20906.2	18459.9	17188.2	17172.8	16913.3	17079.8	19432.8	34508.3	28039.5	23540.4	30396.7	38909.3	28744.5	46294.3	6579.39	42646	44466.3	14171.4	25856.5	9340.6	23848.5	3088	1437.79	2928.64	1025.66	1021.47	1405.84	1480.07	1827.88
8680					Unmapped	370.275	38.785	49613	47969.3	44713.1	45631.7	44211.8	49916	41924.9	33375.4	32289.8	39043.5	30558	39298.3	44757.6	49372	33212.5	36057.7	27329.5	38404.7	50637.8	38248.6	39691.1	32399.5	59021.7	32617	34689.5	32830	36804.5	40874.2	36005.7
8695			2-N-Dodecyltetrahydrothiophene;DTHT	-5.85429	MS1 mz matched	371.101	29.8995	9698.89	12042.4	10692.8	9890.52	16080.2	9369.12	13861.5	12761.6	17709.3	17873.2	13350.5	23727.1	10119.4	13883.8	18732.7	18655.2	13920.5	7894.59	9501.75	9672.18	8740.72	11214.9	11300	13014.3	17039.4	10038.5	11290.7	9704.23	11332.9
8702			Thioridazine;	21.8344409963289;	MS1 mz matched	371.162	158.828	8164.09	5511.42	5218.97	5297.38	5069.44	4822.96	6832.03	8634.77	5670.29	3550.11	7455.64	4334.11	6954.66	10422.8	6009.49	6831.63	7711.97	3719.48	5517.77	5524.17	4306.71	2666.31	1841.92	1916.18	3335.72	3292.59	2481.47	2323.99	1845.25
8706			Ramiprilat;Trimethobenzamide;Trimethobenzamide;Doxylamine succite	10.7624984949747;10.7624984949747;10.8191709527561;10.8191709527561	MS1 mz matched	371.201	215.31	15649.9	14020.7	13745	12942.9	13303.1	25897.9	11791.2	10559.5	6650.79	12330.1	9741.09	15134.9	10574	14799	15004.7	18979	10417.8	8917.22	16992.7	15761.8	9037.96	5721.44	4857.16	13503.9	13963.6	14492.1	11683.4	28251.1	16268.1
8735			Acetylsalvipisone;Tephrowatsin A;3,6-Dimethoxyestra-1,3,5(10),6,8-pentaene-17beta-carboxylic acid methyl ester	2.51480089429992;2.54105856547491;2.54105856547491	MS1 mz matched	372.218	225.367	6913.76	5303.75	4248.07	5796.82	4101.97	4188.4	4237.69	9732.8	2331.12	8127.56	2685.33	6177.33	6736.42	6494.81	5455.66	4501.74	4433.8	3594.81	3666.09	5488.04	17204.8	3744.96	1673.17	4849.17	4330.86	4923.77	5282.28	6091.4	5588.65
8736			Ethalfluralin	11.4024	MS1 mz matched	372.233	272.693	155588	131375	120824	125090	118523	134579	164449	235650	209841	233331	182308	175531	135579	262729	14091.5	191553	233581	117535	185737	96798.6	129364	42175.5	11350.5	39138.1	5578.74	7545.5	15476.8	19977.6	22868.3
8742			MG(0:0/18:2(9Z,12Z)/0:0);MG(18:2(9Z,12Z)/0:0/0:0);Methyl acetyl ricinoleate	11.2632202788916;11.2632202788916;11.290600293045	MS1 mz matched	372.306	151.297	26541.3	22169.6	34598.5	31989.8	24868	15309.5	13599.7	15033.5	10860.6	23540.8	11227.4	16094.7	14583.8	17247.7	15905.9	6090.08	11450.3	20275.2	14262.7	22210.3	14772.3	49807.1	31271.4	23394.2	112054	55439.3	52371	96805	38770.5
8764			(-)-Arctigenin;Hydroxymyricanone;9-Hydroxy-3',4'-dimethoxy-3,4-methylenedioxy-9,9'-epoxylignan;Tetrahydrocurcumin;(8R,8'R,9S)-9-Hydroxy-3,4-dimethoxy-3',4'-methylenoxy-9,9'-epoxylignan;Licoriphenone;6',7'-Dihydroxybergamottin;2-(4-Allyl-2,6-dimethoxyphenoxy)-1-(3,4-methylenedioxyphenyl)-1-propanol;Arctigenin;(-)-Arctigenin;Fargesone A;Kadsurin A	-6.91777396153337;-6.91777396153337;-6.91777396153337;-6.91777396153337;-6.91777396153337;-6.91777396153337;-6.91777396153337;-6.91777396153337;-6.94867465990314;-6.94867465990314;-6.94867465990314	MS1 mz matched	373.155	243.101	5501.51	4959.02	5023.81	5101.34	4552.82	2126.74	7544.03	5990.4	3801.17	4875.97	7262.38	6939.94	7358.42	11542.4	11888.9	7968.65	20807.6	3104.38	5640.31	2986.01	2458.7	1689.94	531.432	1080.47	801.944	822.846	996.3	729.33	929.005
8765			Biocytin;17beta-(Acetylthio)estra-1,3,5(10)-trien-3-ol acetate	-23.414280199346;-3.99891556655183	MS1 mz matched	373.174	376.179	7827.26	7728.18	7277.82	6923.72	6167.16	5064.24	9697.02	8109.78	6561.39	5668.19	8629.5	13954.7	11778.3	12916.4	14198.6	16861	11091.9	3384.71	6631.15	8221.5	6356.63	5136.4	2952.96	4824.42	4359.12	3921.49	4220.89	4081.91	4445.16
8774	Cholic acid	0.9893			MS2 forward	373.269	203.203	252583	225237	223654	230342	198137	325257	651277	12816.7	67772.1	829089	65444.8	135509	31881.3	60736.6	490149	139137	57704.1	1.00456e+06	396905	98932.3	73373	9312.93	33030.9	114510	55874	281902	124972	128714	32967.1
8793			Lormetazepam;Hydroxychloroquine	-23.8674165012795;1.79010216715711	MS1 mz matched	374.139	382.024	3227.12	3076.29	2874.23	2558.27	2022.79	1493.1	5282.69	1785.6	1924.11	4715.06	5065.37	8692.51	1731.86	7246.5	4933.18	6633.34	4843.99	1440.28	5941.33	1608.77	1784.48	1778.21	672.023	1597.45	1213.12	1016.62	643.8	1006.68	693.82
8800					Unmapped	374.22	255.183	6543.75	6030.41	6239.56	7065.32	6745.37	1052.86	4587.54	2841.52	914.765	2434.45	4743.58	13305.3	6945.86	12553.1	8776.56	3365.38	2457.44	1335.36	2100.63	4653.22	4522.02	21698.2	10882.5	16642.2	10044.7	7594.8	6470.53	8330.77	13226.6
8806			Dodecanedioylcarnitine;Curacin A	4.21357001782919;11.0131739594136	MS1 mz matched	374.248	218.01	14953.4	13356.3	12437.7	12576.2	12005.3	25296.2	6829.88	27816.2	13595.1	12741.2	7459.98	10384.1	8901.2	5549.04	12692.2	8375.59	6953.87	12543.1	16160.9	11819.2	21954.5	10550.5	12090.6	2072.2	2119.69	5303.91	2262.21	1844.58	2111.72
8811			Deferasirox;Violaceinic acid	-12.8615296434789;-12.8615296434789	MS1 mz matched	374.357	47.037	13858.8	19878.1	17262.6	18731.3	22067.6	14464.6	7802.45	13691.9	12083.3	11659.2	21974.7	22961.9	10771.6	18218.6	10667.9	12272.8	10679.5	16425.5	18410.3	13028.9	13550.1	11482.7	19526.6	12563.8	15368.5	10235.1	18726.6	22036	14741.7
8816					Unmapped	374.959	345.701	716278	603030	561010	517902	509160	553877	637085	631223	608207	697107	595372	617456	617741	598175	670093	657454	620494	534849	614773	669789	483461	475194	472241	509898	572653	518616	529899	556834	527435
8836			6-Epi-7-isocucurbic acid glucoside;	-13.5435070588189;	MS1 mz matched	375.196	221.254	20315	17177.4	17092.1	16444.2	16224	26144	16753.3	12489.9	8612.34	15331	12915.8	23138.4	14892.2	20292.8	21688.1	30128.4	15327.1	9576.76	28731.3	20975.8	9045.09	4729.74	1576.54	17015.3	19221.1	18996.5	17123.8	39213.3	28301.4
8840			Methylprednisolone;11,12-Dimethylrosmanol;Macrophorin B;11beta,20-Dihydroxy-3-oxopregn-4-en-21-oic acid;Jasmolin II	20.7736673015009;20.7736673015009;20.7736673015009;20.7736673015009;20.8380711008295	MS1 mz matched	375.217	489.986	4122.48	3785.09	4077.77	3465.66	3141.19	2284.08	4463.52	2988.69	2859.25	2906.1	4093.6	6048.53	3738.06	5938.97	6924.45	6728.4	5773.61	2383.62	3094.29	3282.9	3304.53	3507.42	837.159	2356.56	2401.46	3016.29	2314.7	2679.36	2580.15
8848	Chenodeoxycholate	0.816			MS2 forward	375.283	147.551	4819.21	4100.25	4233.74	4756.31	4472.35	10177.4	3356.89	1950.93	1588.05	2421.58	1324.31	1383.31	641.708	972.957	1285.31	643.778	844.514	7122.89	1135.98	3229.67	2050.51	1533.06	3316.03	1772.25	2431.45	2703.65	1815.68	2490.38	1806.57
8854			Griseofulvin;Griseofulvin	2.83474030937322;1.98431652908687	MS1 mz matched	375.759	44.145	4811.03	3896.97	3752.5	4554	4155.77	6800.08	3648.41	2833.31	3633.9	4578.76	3237.49	5117.69	5208.38	4361.37	3792.67	3754.28	3469.72	3864.12	4653.7	4787.09	4125.97	4622.05	3913.91	3573.57	4065.93	3683.65	4304.45	4212.6	3868.06
8860			Prochloraz	5.86618	MS1 mz matched	376.045	276.833	4607.19	3624.87	3633.24	3563.91	3366.66	2618.37	4564.34	2518.21	3173.37	3123.22	3969.93	5761.92	6189.38	3207.42	3591.13	6008.52	3146.25	4926.23	4842.35	2795.79	4692.54	2969.09	3396.16	4141.83	4313.35	4850.51	3837.81	4023.63	3534.49
8864					Unmapped	376.118	376.974	9408.92	7993.28	7443.34	7446.65	6796.6	4982.04	13256.4	8762.46	6978.19	7598.01	10423.1	12531.5	14013.9	15585	14555.6	13969.2	26951.2	4120.82	10390.5	5159	8196.38	3758.77	2811.21	1926.32	1756.62	2618.65	1638.97	2255.63	1674.15
8873			Icaceine	13.3248	MS1 mz matched	376.255	32.5545	123569	115574	131740	108133	135647	72178.8	55715.5	64915.3	46429.5	48844.5	51210.7	61533.1	62384.3	60827.8	50569.3	47131.5	52777.9	44092.8	62972.9	50120.1	47359.5	63344	50683.7	56327.4	76303.1	59144.2	60102.4	60426.2	57224.6
8875					Unmapped	376.263	230.026	4760.68	3048.84	3404.21	3681.69	3750.3	5889.63	2728.97	5926.11	2789.97	4123.01	1914.96	3637.32	2041.98	1654.58	2427	2524.92	2661.68	3108.64	4157.1	3303.97	5137.96	2287.35	6212.05	902.583	1219.84	2084.32	925.995	770.435	1233.27
8888			Thioxanthine monophosphate;Methohexital;Physovenine	-22.8885328449371;8.77421540390226;8.77421540390226	MS1 mz matched	377.008	328.232	15235.6	10841.7	13063.3	9178.06	8972.51	14161.7	8930.19	10965	13994.7	14150.8	9139.38	6848.29	16040.2	3816.55	3412.6	14506.4	4803.19	14287.7	11917.4	9274.5	14430.8	7062.66	8544.65	8731.8	11679	10480.7	6787.62	12051	8438.19
8892	Tyr-Glu	0.4648			MS2 reverse	377.076	317.584	4382.09	3932.67	3875.16	3737.87	3596.99	1805.37	4627.83	5809.15	4526.1	6213.34	5439.28	7367.39	3415.05	7741.87	7580.97	6606.92	6874.82	3623.12	4336.39	3610.98	7405.71	1920.91	1708.11	1042.88	798.412	1564.08	1107.35	1889.9	1768.4
8899	(-)-Riboflavin	0.9225			MS2 forward	377.139	199.91	2748.59	2495.9	2317.43	2463.06	2212.01	2718.57	4102.6	2646.67	2337.01	2741.72	2300.1	5003.63	4862.64	2949.63	3156.59	3174.82	3615.53	1577.17	5431.29	2337.87	2609.48	1318.4	1847.85	1346.22	972.367	1237.16	1155.97	1066.7	1009.84
8923	Papaverine	0.8575			MS2 forward	378.11	274.803	16343.9	14272	14340.2	14465.3	14462.8	2089.57	30802	4501.73	5966.46	22642.6	40822.6	39885	15051.2	41257.5	17733.2	19882	15565.6	6620.25	21236.6	6248.58	4001.35	4799.52	1884.66	1798.17	1302.98	2388.67	3116.04	3339.63	5253.1
8925	Mefloquine	0.49875			MS2 reverse	378.125	26.752	5661.13	5908.29	5502.14	5383.95	5560.8	4466.72	8130.01	7345.35	5379.4	7374.54	11192.1	6029.85	6232.45	12841.3	9503.89	11703.2	10601.5	1868.91	9739.14	3626.54	5037.87	1142.7	974.388	632.559	1935.85	1642.62	340.105	505.344	3011.13
8949			Pyrimidifen	-0.529229	MS1 mz matched	378.915	344.762	21775.8	22377.4	10836.3	19917.6	20955.5	21391.4	22417.3	20637.5	20815.1	21425.9	21081.8	23268.6	12403.5	12369.7	20804.4	12258.5	21209.7	21800.2	20024.7	22072.2	20703.8	20708.8	20392.6	20844.9	21746.6	20990.4	20020.5	22322.4	20202.5
8952					Unmapped	379.001	357.947	5753.19	7111.67	5623.19	5370.61	6221.13	3808.55	6654.88	7310.77	5510.29	7532.92	8739.54	6966.11	9755.46	6873.93	6881.92	8976.51	5560.67	6857.77	6942.35	5041.06	6120.54	5651.43	4767.84	5375.16	4459.68	5562.97	5553.23	5417.61	5698.82
8989			Angoline;N-Methyl-2,3,7,8-tetramethoxybenzophenthridine-6(5H)-one	-4.26251905612768;-4.26251905612768	MS1 mz matched	380.14	26.726	7390	8440.53	6685.18	7023.06	6809.79	6802.01	8864.31	8969.11	6157.92	8921.77	13002.1	9148.69	9256.09	15539.4	11443.3	12453.8	14920	2457.26	9943.96	4610.59	5719.38	7104.28	6283.07	684.74	1359.7	1133.32	3391.42	516.555	452.683
9000	D-erythro-Sphingosine-1-phosphate	0.9826			MS2 forward	380.25	270.04	25796.7	19277.1	20100.6	21959.4	21477.9	11592.3	14031.6	20530.7	17919.7	19558.1	21903.2	26797.3	17368.6	25974.1	34705	20911.1	22654.2	20652.9	22274.9	24085	8606.55	30894	22041.6	18092.3	21786	24984.5	15435.1	23687.3	21274.6
9012			Dulciol D;Kanzonol W;Psoralidin;Phaseol;Musanolone D;Atalantoflavone;Glabrone;Isosojagol;Sojagol;Psoralidin;Sojagol	-8.25231142021754;-8.25231142021754;-8.25231142021754;-8.25231142021754;-8.25231142021754;-8.25231142021754;-8.25231142021754;-8.25231142021754;-8.25231142021754;-8.33085887000262;-8.33085887000262	MS1 mz matched	381.068	359.365	12677.6	10808.6	11203.2	10958.1	9471.91	8020.81	15210	12043	10362.8	18566.2	20464.6	15910.4	20429.2	13720.9	13404.4	19352.9	13632.6	9881.72	13655.4	12003.3	10541.7	11446.5	4786.88	11920.2	10080.5	11585.6	11084.2	11489.3	11553.7
9033					Unmapped	381.777	37.347	6351.62	5742	6028.39	5678.77	5935.73	7499.34	4793.43	4777.88	4022.97	4113.72	4869.94	4542.9	6159.52	6081.22	4354.69	4950.57	3656.63	6072.22	6118.88	5791.25	5106.3	5610.9	727.344	4002.93	5558.79	5537.73	5365.87	6401.55	5486.88
9047	Chlorpromazine	0.4702			MS2 reverse	382.116	272.606	2289.9	1660.98	2485.56	2433.84	2185.92	1594.69	3126.61	2078.35	2753.37	2414.58	2749.05	2106.12	4697.92	3016.09	2396.61	4824.78	4027.8	2481.79	2026.37	1578.79	3457.2	1210.46	815.831	893.408	894.241	982.525	738.892	767.804	896.773
9049	Arg-Tyr	0.36765			MS2 reverse	382.147	282.649	1495.04	1251.92	912	952.101	1305.11	1798.55	1376.66	1038.38	1567.28	1186.18	1823.35	1245.19	1809.46	1711.28	1354.07	1643.47	4150.28	1061.09	1222.36	867.502	1615.62	611.615	597.439	665.097	443.948	596.887	484.84	500.221	458.054
9053			Petasitenine;Petasitenine	0.482188471789813;0.356787943079976	MS1 mz matched	382.179	31.359	4785.46	4863.06	4970.15	6040.94	6076.82	3213.44	4934.89	5893.82	4567.12	2464.81	11401	4663.83	4153.23	5858.98	4984.06	6413.26	4663.51	5321.37	7767.9	4643.14	4205.37	3062.88	2198.73	4742.97	24273.1	21190.6	7715.7	6467.75	11959.6
9069			Olsalazine-O-sulfate;6-Oxo-2-hydroxy-7-(4'-chlorophenyl)-3,8,8-trichloroocta-2E,4E,7E-trienoate	15.7720712810525;-16.1621201242068	MS1 mz matched	383.017	22.209	1972.1	1127.23	1238.13	1513.11	1343.24	2636.59	2920.39	2486.42	1618.3	3169.86	512.884	506.003	434.397	668.355	652.823	573.671	419.168	3210.27	486.256	1316.27	596.575	2058.72	1146.96	2075.33	653.924	721.292	1388.56	2362.48	1216.92
9079			Bromazepam;1-Peroxyferolide	-18.9781529829818;-10.6465848417646	MS1 mz matched	383.106	195.739	5522.17	5183.41	4944.25	4937.06	4727.05	4073.38	4640.8	5906.97	5302.19	8129.18	8785.26	5900.17	7801.51	8659.11	9006.38	4339.17	7233.16	5437.05	3440.73	7791.45	3055.55	988.061	0	1258.58	342.608	152.727	870.193	629.855	1790.1
9085					Unmapped	383.162	231.118	9461.18	9116.21	10497.6	10379.3	10715.6	9857.66	8755.28	9111.65	5813.9	7972.92	8250.71	10407.5	3252.6	13951.3	11232.7	15623.4	8925.95	8253.66	7075.16	11084.6	7678.06	3165.07	2785.18	12031.2	8065.29	10416	11686.7	16671.9	12376.1
9086					Unmapped	383.161	248.83	8706.47	7531.76	8161.61	8234.29	8053.92	10621.1	7084.72	7566.98	5369.6	6115.37	7455.84	10331.6	8148.58	10126.7	9878.71	13506.6	5504.8	5553.77	12850.8	9361.35	6935.09	3029.71	517.393	7702.05	8106.06	8097.11	8584.57	15715	10483.3
9105			Fenoxaprop-ethyl;Fenoxaprop ethyl	0.83086	MS1 mz matched	384.06	366.207	16475.3	15190.7	13570.1	13000.4	12793.1	23657.7	14394.8	12990.8	17995.3	12088	15414.9	19966.3	16081.4	16865.5	18156.9	14992.9	12344.7	15767.4	15742.8	16865.3	12021.3	15342.2	3929.85	13320.1	19089.6	15449.5	18280.6	18804.1	20477.6
9110			Succinyladenosine;Hyoscyamine methylbromide;Atropine methobromide;Atropine methylbromide	4.53893237667657;-0.38787856004814	MS1 mz matched	384.109	383.442	28862.5	26372.6	26294.9	24390.2	22286	19769.7	42020.8	41568.8	34425.5	77236.1	32716.7	33342.3	35811.7	41734.5	40927.3	44413.1	72478.6	15973.5	53513.7	18568.1	36050.2	10609.4	8664.5	7873.85	7585.22	8649.06	7895.3	9199.72	7533.42
9120					Unmapped	384.196	333.664	3372.7	3583.07	3872.51	4257.33	3225.42	2543.16	6086.62	6275.76	8306.9	3442.48	4692.77	8389.09	5602.67	9316.44	2415.94	8757.06	17471.2	3262.37	4266.75	4016.82	4324.58	1462.99	338.081	347.89	630.503	363.729	442.363	254.713	299.77
9126			3-Hydroxy-5, 8-tetradecadiencarnitine;WIN54954;5-(5-(2,6-Dichloro-4-(4,5-dihydro-2-oxazoly)phenoxy)pentyl)-3-methylisoxazole	2.87319154028289;-1.89292637804591	MS1 mz matched	384.268	184.487	7029.53	6185.58	6823.91	7600.7	7945.18	8792.12	5188.7	11313.1	4907.52	10682.3	4561.16	7120.57	4661.83	4126.45	4846.4	4702.88	3107.48	9496.54	6145.09	8851.96	8118.15	8816.5	4162.75	4190.02	12927.3	8617.55	8524.84	7824.98	3907.81
9130					Unmapped	384.29	36.719	57559.1	51625.6	50692.5	48434.9	49661.6	59446.2	45674.6	40876	37312.5	42238.2	36863.6	44570.1	47749.1	55838.8	34673.1	40790.2	31075.9	50311.8	57860.9	45749.8	51701.9	35243	36504	38716	36907.8	35548.8	41627.4	44302.5	39243
9154			N-[2-(4-Chloro-phenyl)-acetyl]-N'-(4,7-dimethyl-quizolin-2-yl)-guanidine	-16.3434	MS1 mz matched	385.156	27.097	5883.94	6010.67	5810.61	4875.76	4960.74	9217.02	3195.42	6162.33	6279.96	5464.48	8653.2	5579.29	3480.47	8434.48	11396.7	7612.64	15557.7	2520.65	4508.85	2269.44	6449.78	1664.58	1128.36	2049.36	7158.98	6312.98	2623.83	760.519	3962.89
9155	Famciclovir	0.35565			MS2 reverse	385.166	369.317	70814.9	56946.7	50134.6	53523.2	46364.5	41073.8	21616	18223.8	24921.8	81576.4	19693.5	16741.4	14640.3	15890.7	11160.3	19939.4	61677.8	11715.2	6560.64	11040.3	28826.9	184872	45104.6	26234.9	18015.1	24014.5	27596.1	198469	76018.4
9164					Unmapped	385.293	36.548	9702.81	8929.9	8347.68	8772.48	8113.46	10952.1	8177.53	7246.46	5957.94	7346.19	6518.89	7430.14	8973.86	10304.7	6447.92	7511.76	5475.52	7526.66	9511.91	8969.8	8339.18	6793.87	6966.92	6424.88	7017.93	5953.35	7136	7409.26	7152.71
9181			4-(Methylnitrosamino)-1-(3-pyridyl)-1-butanol glucuronide;Prifinium bromide	-21.4919691602336;-0.682608035238114	MS1 mz matched	386.14	286.978	16828.1	14332.1	24554.7	14709.3	17557.2	14116.9	22492.3	14178.2	16797.2	16601.2	15103.7	16291.9	19511.5	13042.1	26643.8	16081.6	15874.6	14573.1	23895.7	14271.3	14681.5	15299.9	17894.6	13663.8	10214	21982.2	13402.9	12752.4	15266.6
9186			Echitamine	-3.14917	MS1 mz matched	386.211	355.517	35319.2	32738.8	30303.8	28363.9	27325.6	22556.7	49890.6	51670.1	64565.8	41463	34944	45808.1	29086.1	86230.5	8821.8	45730.3	106066	25499.8	33328	30658.8	25682.3	17132	7599.89	9786.5	5890.49	6469.92	7948.33	7964.07	7232.39
9188			Orotidylic acid;Orotidine 5'-phosphate;Orotidylic acid	22.2710616343157;22.2710616343157	MS1 mz matched	386.232	208.061	14889	12814.6	12278.5	11572.4	11362.1	14217.4	13198	11931	10240.3	12695.3	10927	15822.3	15735.6	16315.8	13455.2	13582.4	9402.62	8531.41	17423.4	14608.9	13997.5	9098.26	2997.43	10255.8	10573.5	11358.1	17456.7	15779.8	15128.9
9190			Perindopril;Perindopril	-3.04727094650709;-2.98725447146668	MS1 mz matched	386.269	44.416	48029	58676.8	52224.6	50137.2	48318	71159.4	58212.4	52378.9	42584.4	79155.7	48893.3	68569.4	53860.8	82056.1	54272.4	59228.9	43622.4	54375.1	60128.6	53625.1	58668.3	50876.2	24880.8	60441.9	46033.7	43182.6	57399	61780.2	56352
9191			3-Hydroxy-cis-5-tetradecenoylcarnitine;	2.71099549888351;	MS1 mz matched	386.284	182.157	7209.24	6494.54	6910.23	6692.17	6603.02	7340.3	7200.52	4460.18	3915.87	9542.53	3464.69	7612.31	3902.57	4374.6	3833.81	4663.98	2668.59	6045.52	6245.67	6177.68	5549.91	8894.54	5847.44	4662.56	18820.4	11968	16027.5	12041.4	6500.03
9193			Phosphatidylserine;3beta-(1-Pyrrolidinyl)-5alpha-pregne-11,20-dione	-19.8804009611814;-4.30835241585275	MS1 mz matched	386.296	68.461	41141.8	35867.8	33601.3	21716.6	31694	7673.15	6152.49	6905.03	5402.43	6508.54	3990.32	6139.65	6056.41	6975.23	5715.42	6138.86	5096.87	4600.58	5198.43	4338.28	5341.1	5591.9	49390.4	5446.86	3822.45	4490.07	4906.39	6125.23	4629.66
9205			Riboflavin reduced;Camptothecin	14.4085014843561;2.87264694316812	MS1 mz matched	387.066	23.38	11538.1	9162.96	8695.43	8705.19	7967.43	6120.14	12921.5	12118.5	7650.17	12140.2	16785.5	11278.1	14876	24359.2	18397.4	20747.3	19140.2	1896.06	12977.4	6009.47	5443.35	545.403	480.716	808.88	422.113	651.994	527.361	421.906	611.801
9240			Aflatoxin GM2;Aflatoxin G2a;Limocitrin;Aflatoxin B1 diol;Spinacetin;5,6,7,8-Tetrahydroxy-3',4'-dimethoxyflavone;2-AminoAMP;Adenosine 5'-phosphoramidate;3'-Amino-3'-deoxy-AMP	17.720750341037;17.720750341037;17.720750341037;17.720750341037;17.720750341037;17.720750341037;-11.8470026071901;-11.8470026071901;-11.8470026071901	MS1 mz matched	388.112	372.688	4843.63	4762.56	5641.68	5919.49	4277.27	4734.26	7739.31	5273	5395.85	4730.08	7196.18	7431.9	8555.72	6388.67	7309.94	7733.33	4228.06	3776.56	5809.33	5840.81	5203.95	6061.18	2394.74	5294.43	3266.51	3851.52	4385.51	2626.06	4634.29
9252			alpha-Hydroxytamoxifen;Tamoxifen N-oxide;4-Hydroxytamoxifen;3-Hydroxytamoxifen (Droloxifene);Hydroxytamoxifen;4-Hydroxytamoxifen;Droloxifene;3-Hydroxytamoxifen;alpha-Hydroxytamoxifen;Tamoxifen N-oxide	18.5788522629523;18.5788522629523;18.5788522629523;18.5788522629523;18.6542630308785;18.6542630308785;18.6542630308785;18.6542630308785	MS1 mz matched	388.227	302.695	4401.21	3359.07	3161.12	3305.3	2874.63	3249.3	4091.88	4733.73	7142.74	3978.95	3917.36	5476.24	2744.17	6619.28	1488.63	4447.35	6605.9	4224.1	2564.36	3821.91	2958.23	1330.22	2155.57	1271.23	1237.54	1562.56	2008.61	2006.97	1805.82
9284			dUDP;Cetirizine	-20.0947130810697;-3.60680284234003	MS1 mz matched	389.158	379.359	4512.58	3604.31	3373.8	3246.12	3265.65	2339.32	3879.04	3204.41	3349.35	4452.15	2930.02	4873.34	4747.24	3935.49	3561.52	5371.8	5763.45	1801.92	3584.09	2205.47	3943.84	9568.26	5695.96	1314.9	1740.9	1528.68	1556.7	5323.04	2444.94
9288			Ramiprilat;Trimethobenzamide;Trimethobenzamide;Doxylamine succite	10.7624984949747;10.7624984949747;10.8191709527561;10.8191709527561	MS1 mz matched	389.212	215.217	120613	110981	110184	106872	98824.2	223385	97786.7	73142.3	46302.1	97446	73199.9	136134	90591.4	129613	132086	168917	77248.9	60680.1	148407	128742	54498.5	28643.2	11303.1	111858	112625	128247	105265	270950	153365
9291	(4Z,7Z,10Z,13Z,16Z,19Z)-4,7,10,13,1 6,19-Docosahexaenoic acid	0.4757			MS2 reverse	389.262	178.536	14371.1	10697.6	11128.5	8592.2	10300	11375.7	26509.5	1282.89	1610.56	28618.2	2550.37	15278.6	1801.78	1450.07	8146.34	4059.27	898.379	37461.5	15968.6	2781.07	3282.59	2043.84	2609.56	2956.76	4267.53	7951.82	3238.25	11455.1	1585.94
9308					Unmapped	390.115	180.133	6945.49	5674.56	5195.07	5793.03	4193.64	2382.22	11477.9	5096.2	4754.02	16566	7605.03	5788.65	24022.4	10088.7	4359.21	7141.03	7466.1	3487.9	8727.4	6542.75	2586.51	779.082	293.251	714.776	429.978	662.537	460.8	518.449	489.373
9310	Clozapine	0.49425			MS2 reverse	390.136	294.627	4671.21	3146.54	2667.94	5088.74	3860.36	5672.3	5300.67	2702.06	2649.06	5324.98	4033.22	1348.66	6698.65	3864.15	4069.7	5147.91	5003.33	1644.82	1627.59	5455.55	3215.88	2928.55	1228.39	3748.95	5093.16	4222.5	1859.08	6974.94	3629.28
9327					Unmapped	390.351	47.496	5266.45	6816.74	6067.56	6827.39	7962.64	7854.64	6513.86	8820.89	7798.99	6031.98	5852.12	4377.47	4476.52	5864.82	3605.56	2281.42	3159.61	7672.07	7217.08	7459.87	7437.89	7197.73	6623.67	5511.86	6912.29	6022.04	9553.37	5872.03	3865.24
9339					Unmapped	390.988	345.933	38078.3	30902.6	29571.8	27103.6	26005.1	28925	34141.5	32419.6	31707.5	36689.7	31422.8	31408.4	33006.6	31592.6	36006.4	35571.1	32569.5	25513	31967.6	35024.3	24560.7	24545.8	25368	26561.6	28956.4	25500.4	28279.8	28570.8	27047.4
9347	Loxapine	0.4943			MS2 reverse	391.127	362.786	3795.53	3919.3	3120.22	2213.99	3481.76	2623.31	3196.35	3627.51	6044.56	3203.29	4564.92	3189.93	11746.1	4889.21	2315.23	2350.45	5177.08	1669.33	5092.77	2155.64	4170.2	1198.56	1173.3	1205.28	576.853	832.105	1550.82	1655.98	1351.36
9349			Todatriol glucoside;Loganin	13.8481713057794;13.8407382137367	MS1 mz matched	391.165	374.28	11567.4	10218.8	9028.8	8960.19	8562.4	3816.64	9302.13	10233.4	17427.1	7437.66	6659.92	4698.59	11410.4	6657.48	4260.45	1644.54	22216.6	2956.34	4952.79	4017.43	8840.61	16221.7	4371.25	4632.01	2445.51	2960.63	2863.72	4697.5	4280.91
9354			Perindopril;Perindopril	-3.04727094650709;-2.98725447146668	MS1 mz matched	391.223	44.673	4403.74	4281.82	3753.36	4084.34	3390.1	3977.98	4599.71	3227.82	3721.51	5391.38	3242.42	4614.48	3001.13	4871.35	3868.3	4051.77	2676.01	4928.42	3412.38	2904.14	4079.15	2536.38	8141.61	3199.41	3570.46	2963.09	3882.06	4058.21	3140.18
9361	Dioctyl phthalate	0.9951			MS2 forward	391.286	29.9295	99204.1	98729.6	109316	124730	128377	44589.6	34979.3	45319.6	168462	37774.9	59029.5	40720.8	93577.4	106737	30005.2	69468.3	40464.7	132983	143709	54368.2	341463	46243.5	76194.6	148135	104075	54987.6	378513	158590	62539.1
9387			6-Epi-7-isocucurbic acid glucoside;	-13.5435070588189;	MS1 mz matched	392.221	222.032	13168.6	11088.9	11584.6	10981.7	10753.6	17016.9	11172.9	8301.45	5643.66	10541.1	8010.63	13770.3	9155.07	12783.2	12873.1	18059.4	9142.11	6450.19	16777.9	13377	7574.7	3504.55	2201.52	11668.4	13031.3	12910.2	10813.3	25091.9	14427.1
9407			Riboflavin reduced;Musca-aurin-VII;Muscaaurin VII	-17.1909794112764;-17.2360797112056	MS1 mz matched	393.072	364.996	1888.12	1453.17	1767.23	1970.2	1425.29	1242.81	2664.97	2287.84	1848.25	1620.54	2233.56	1860.38	2697.32	2808.12	3283.22	2550.8	4589.75	1172.82	1739.83	1782.39	2014.01	959.729	1039.76	629.158	471.533	911.453	614.618	744.712	581.842
9440			AL-321;5-(4-(2-Methyl-2-phenylpropoxy)benzyl)thiazolidine-2,4-dione	-11.8268	MS1 mz matched	394.083	274.84	6478.07	5716.64	5851.23	5086.68	5097.84	1541.81	9174.69	2001.7	2622.35	7739.11	14780.6	13095	6295.37	15762	6572.28	8444.42	5303.38	2439.96	7959.6	2447.51	1771	1758.05	1020.92	631.561	459.8	1144.59	1070.87	1451.57	1771.26
9443			S-Adenosylmethioninamine;S-Adenosylmethionimine;(5-Deoxy-5-adenosyl)(3-aminopropyl)methylsulfonium;(5-Deoxy-5-adenosyl)(3-aminopropyl)methylsulfonium cation;S-Adenosyl-(5')-3-methylthiopropylamine;S-Adenosyl 3-(methylthio)propylamine;Decarboxy-AdoMet	4.97162882434943;5.06820680086596	MS1 mz matched	394.12	26.807	3155.56	2585.83	3186.13	2935.86	2500.05	2759.69	3181.83	3617.15	3256.21	3417.37	5822.57	2834.27	2572	5203.88	4313.78	4590.57	6039.48	1454.68	4611.89	2067.17	2469.64	821.439	866.619	571.8	744.074	876.876	845.583	303.686	666.659
9449			(-)-Tylocrebrine;Tylophorine;Diphenhydramine salicylate	15.2596428225553;15.2596428225553;15.2596428225553	MS1 mz matched	394.209	328.236	5512.21	4115.42	3896.44	4071.06	3621.35	6762.72	4012.9	4084.8	4406.86	4935.3	3057.43	3023.31	5292.39	1626.16	1687.68	4868.46	2123.88	6176.99	4746.56	3885.6	4790.02	2432.5	2189.84	3098.24	4292.11	3898.78	2692.5	4038.17	2995.59
9452			Pristanoylglycine;	-18.6997983540262;	MS1 mz matched	394.265	144.489	6.81904e+06	5.80415e+06	5.72742e+06	5.78337e+06	5.67509e+06	445322	3165.52	5162.75	3204.61	43229.8	3063.76	3795.62	3166.63	3220.53	2925.96	2210.5	7228.02	14051.2	3331.52	14329.7	3529.42	4362.51	3.59974e+07	3777.77	2175.17	14089.2	16161.6	12733.5	3639.32
9466					Unmapped	395.019	277.715	16473.7	11297.9	8938.85	9466.21	10795.2	8357.82	16957.7	8327.11	13082	8976.63	7062.5	8860.54	16327.9	6060.24	10189	10111.2	7799.7	9337.94	9419.41	12861	7134.47	15001.4	9886.56	13015.7	14062.7	8901.43	11778.8	13954.3	13901.5
9471	4-Methoxycinnamic acid	0.4274			MS2 reverse	395.081	26.069	3080.33	1779.72	2139.02	2131.68	3942.5	3434.65	4574.74	1549.77	1318.8	4484.41	735.744	3533.61	2604.43	5492.62	6250.43	3419.24	3278.48	3933.72	943.86	2451.73	1786.69	1532.09	866.477	1180.56	643.844	713	919.459	850.366	888.366
9495			Trandolapril;Chromafenozide	6.50350306555649;6.08354841217569	MS1 mz matched	395.52	277.707	3501.28	2464.73	2019.8	2431.51	2281.14	1689.17	3731.83	1861.9	2855.16	1847	1578.74	1967.01	3965.08	1409.88	1992.57	2093.76	1861.61	2167.07	2205.98	2646.28	2020.82	3077.01	2394.24	2653.62	2870.23	1932.58	2493.62	3359.93	3003.82
9507			7-Methylguanosine 5'-phosphate;7-Methylguanosine 5'-phosphate;N7-Methyl-GMP	-6.54382763890141;-6.6123309392227	MS1 mz matched	396.113	23.436	6986.1	6705.4	5741.8	6416.79	6523.87	11458.7	6160.59	5954.18	4207.72	4893.75	3661.11	4199.34	1894.01	759	4699.91	1153.09	4746.03	14186.1	1339.8	4265.11	2469.64	18613.6	8354.05	35111.2	10097.5	6240.58	16604.1	15664.3	14621.2
9541			6-Epi-7-isocucurbic acid glucoside;	-13.5435070588189;	MS1 mz matched	397.177	221.254	32142.4	27508.5	30388.2	29709.5	30150.2	41065.5	26761.1	23095.7	16091.6	23586.9	26338.8	40292.8	23080.3	39413.4	35408.9	46525.4	20358.7	18297.3	47342.3	31429.7	18314.1	9063.93	1252.2	31007.7	20330.6	30058	30847.5	57600.5	38287.8
9544	pregnenolone sulfate	0.3015			MS2 reverse	397.198	32.481	33961.1	34346.3	28309.8	34592	32305.3	18070.8	17804.1	58760.9	100469	9591.55	15005.3	15558.5	45919.2	11227.3	12530	14667.1	29576.4	86325.6	9069.26	80761.6	51797.6	7019.47	6458.28	5344.38	6001.35	4569.34	7755.81	3666.26	3146.96
9547			(9S,10S)-10-hydroxy-9-(phosphonooxy)octadecanoate;Melengestrol acetate;17-Hydroxy-6-methyl-16-methylenepreg-4,6-diene-3,20-dione acetate;17alpha-Acetoxy-6-methyl-16-methylenepreg-4,6-diene-3,20-dione	21.5287831039985;15.4465801562934	MS1 mz matched	397.236	178.8	4106.25	4745.35	4783.37	4097.19	4210.46	4514.53	3700.12	2780.97	2184.02	3176.81	3042.47	4222.68	3088.32	4048.55	3050.37	3794.92	4139.14	3609.69	5163.48	3299.23	3560.56	1900.59	163.814	3595.62	3775.87	3547.77	4258.25	4832.27	3724.87
9584			Adrenoyl ethanolamide;7,10,13,16-Docosatetraenoylethanolamine;N-(7Z,10Z,13Z,16Z-docosatetraenoyl)-ethanolamide	-1.94397364779928;-1.86510644294311	MS1 mz matched	398.306	35.189	54834	49527	48650.3	48041.9	49941.5	63226.7	48722.3	41845.9	38775.4	40354	38976.1	47789.5	50190.3	57525.5	38078.1	45485.7	35190	47500.5	60556.3	48251.2	48728.9	36218.2	8277.86	39932.5	42947.6	40559.2	43798.6	48975.4	41035.3
9585			9-Hexadecenoylcarnitine;trans-Hexadec-2-enoyl carnitine;	1.94226703049744;1.94226703049744;	MS1 mz matched	398.32	147.532	15692.6	17408.8	17379.1	17950.1	18428.9	13857.7	7735.12	12074.1	7351.83	13103.8	8473.75	15029.7	7671.72	10265.9	9787.75	8557.77	5387.49	11050.3	7802.7	9202.48	8605.73	21541.7	25519.7	11206.6	71816	27924.3	35315.8	57690.8	38574
9597					Unmapped	398.918	345.322	597421	541673	520986	503278	504641	539537	560483	539783	544789	577636	513212	544026	526826	529937	553598	557549	541530	501614	521881	555237	472352	485928	467962	487530	539154	504619	470125	534933	472041
9601			1-Methyl 2-galloylgalactarate;6-Methyl 2-galloylgalactarate;	15.4867184158968;15.4867184158968;	MS1 mz matched	399.062	319.035	1579.71	1421.17	1227.76	1026.94	1273.8	681.984	1957.32	1464.72	1332.37	1466.51	1696.56	2027.08	3111.6	2334.33	2089.59	2722.31	3428.86	800.15	1991.79	1263.24	1708.59	819.47	442.424	495.202	579.477	656.462	527.353	569.243	518.319
9645					Unmapped	400.085	23.368	4177.77	3673.81	3599.64	4074.2	4587.11	4494.51	10367.8	1034.22	2427.15	842.922	9766.27	4093.79	13203.6	7899	5981.71	5637.91	14673.3	837.245	6520.92	2723.17	2776.93	180.309	206.161	1128.68	425.407	286.875	655.737	954.469	400.608
9656			Gancaonin R;Farnesiferol A;Farnesiferol B;(-)-Farnesiferol C;(3'alpha,5'alpha,9'xi,10'beta)-O-(3-Hydroxy-7-drimen-11-yl)umbelliferone;Foetidin;Assafoetidin;Ammoresinol	-3.68745909452362;-3.68745909452362;-3.68745909452362;-3.68745909452362;-3.68745909452362;-3.68745909452362;-3.68745909452362;-3.66286565861891	MS1 mz matched	400.247	192.517	21476.4	18010.4	17632.2	16573.2	16708.8	21025.4	17556.1	16051.9	14551.5	18373.5	15711.3	21844	21212.2	22155.3	17596.2	20573.7	13861.7	13606.4	22436.5	19740.1	20136.6	14353.7	3660.79	16422.2	16017.3	16869.3	20762.9	22029.8	22062
9659			Apo-12'-violaxanthal;C25-Allenic-apo-aldehyde;(3S,5R,6R)-3,5-Dihydroxy-6,7-didehydro-5,6-dihydro-12'-apo-beta-caroten-12'-al;C25-Epoxy-apo-aldehyde;(3S,5R,6S)-5,6-Epoxy-3-hydroxy-5,6-dihydro-12'-apo-beta-caroten-12'-al	0.536297118738538;0.523216694248373;0.523216694248373	MS1 mz matched	400.285	43.826	100266	88693.2	81823.5	82821.2	82381	124873	92968.1	75450.4	83372.4	105104	70281.1	96785.5	106232	116081	86970	88446.9	71596.2	72420.7	119081	89648.4	106770	70393.4	11663.2	80436.2	65352.3	68217.5	83341.1	91505.8	97045
9660	L-Palmitoylcarnitine	0.9925			MS2 forward	400.336	146.258	116172	132743	104155	142732	140665	101815	55140.5	86882.1	61280.4	116032	51949	74217.9	54771.5	85790.1	68247.4	63635	50096.3	99293.1	74500.2	96334.7	71272.2	192239	105417	126280	719190	306592	204476	315001	285238
9678			Aloin;5-Hydroxy-3,3',4',6,7,8-hexamethoxyflavone;Gaylussacin;Liquiritin;Isoliquiritin;Isosakuranetin 7-xyloside;Equol 7-O-glucuronide;Fenoprofen glucuronide;Equol 4'-O-glucuronide;Dihydrodaidzin;2-Hydroxy-3-methyl-4H-pyran-4-one O-(6E-cinnamoyl-b-D-glucoside);7-Hydroxy-3,3',4',5,6,8-hexamethoxyflavone;Natsudaidain;6-Hydroxy-3,3',4',5,7,8-hexamethoxyflavone;Naringenin 5-rhamnoside;Neoisoliquiritin…	-5.69755963941048;-5.69755963941048;-5.69755963941048;-5.69755963941048;-5.69755963941048;-5.69755963941048;-5.69755963941048;-5.69755963941048;-5.69755963941048;-5.69755963941048;-5.69755963941048;-5.69755963941048;-5.69755963941048;-5.69755963941048;-5.69755963941048;-5.69755963941048;-5.69755963941048;-5.7398910950516;-5.7398910950516;-5.7398910950516;-5.7398910950516;-5.7398910950516	MS1 mz matched	401.119	306.898	167543	155913	143718	145602	136706	220807	264745	93555.1	55893.8	296319	230177	247908	199534	241297	170051	259417	200231	28394.1	235022	50123.8	60234.6	28088.9	6370.29	15197	8707.86	11635.5	5020.46	6960.27	20587.3
9680			Melleolide;Armillaritin;Deoxygomisin A;(+)-gamma-Schizandrin;Gomisin L1 methyl ether;Rubschisandrin;(-)-gamma-Schizandrin;Cortancyl;Prednisone 21-acetate;21-Acetoxy-17alpha-hydroxypreg-1,4-diene-3,11,20-trione	-7.87878537723381;-7.87878537723381;-7.90727172139047;-7.90727172139047;-7.90727172139047	MS1 mz matched	401.185	273.504	14330.1	13144.8	13154.1	12185.6	11561.7	2004.56	20772.6	5145.15	6413.48	25806	27946.4	26300.2	7728.42	21218.6	11245	11751.6	9699.38	7349.77	14649.5	7927.67	2774.37	5217.88	1346.12	1755.17	1817.52	3010.22	3995.54	5533.31	6782.19
9699	7-Oxocholesterol	0.4153			MS2 reverse	401.336	32.497	28018.9	26424.9	30543.3	28328.6	31139.7	20583.5	29790.9	27080	23756.1	29002.2	46209.7	134897	36252.5	51940.3	40388.3	24078	13324.7	20331.9	30605	46215.7	943.917	53154.2	17846	20453.3	7708.09	13533.3	23986.4	10730.8	32728.9
9752			Clusin;6-Hydroxy-9,9-dimethyl-5-(3-methyl-1-oxobutyl)-1-propyl-3H,9H-[1,2]-dioxolo[3',4':4,5]furo[2,3-f][1]benzopyran-3-one;	2.85154566888726;2.85154566888726;	MS1 mz matched	403.175	369.294	21163.8	19034.4	15897	17894.9	15357.4	12480.4	7559.46	5903.78	7449.63	24357.1	6398.62	6103.46	5368.84	5371.63	4213.79	5702.89	20758.7	4128.5	2637.5	3692.72	9134.02	51972.2	16254.3	8100.05	6857.23	8990.73	8997.99	55233.2	22916.2
9755			Trandolaprilat;	-1.17374897976858;	MS1 mz matched	403.224	374.93	52035.9	47335.8	45094.7	43118.4	43407.1	104592	79087.6	55287	43368.9	45130.8	48766.4	59331.8	27729.1	31322.6	65256.5	66017	31871.3	80902.9	94018.8	92928.3	75971.7	28545.2	19808.2	27941.2	38552.3	31829.2	36697.9	43036.1	33858
9756			Trandolaprilat;	11.2573988672968;	MS1 mz matched	403.227	203.67	170129	160454	154798	153433	146059	396241	111582	82422.8	58119.2	131559	74804.1	157814	71728.5	121720	150902	179491	78791.5	99046.4	148851	171481	102666	32806.1	3311.6	154101	98700.1	171464	125609	306470	140425
9770					Unmapped	403.931	198.308	5627.01	4313.98	3674.88	3701.28	3940.32	10623	4663.26	1870.65	3294.3	4652.75	1790.62	4640.22	5739.52	1490.82	3251.6	2244.81	2039	2182.12	5402.78	4882.07	3161.11	4475.37	5038.48	3558.94	3312.06	1935.92	3134.09	4235.98	3878.33
9774			2,4-Dihydroxy-7,8-dimethoxy-2H-1,4-benzoxazin-3(4H)-one 2-glucoside;Azoxystrobin	18.7032638334209;5.45747535209693	MS1 mz matched	404.124	366.787	7860.86	6891.66	6489.21	6232.81	6667.08	11785.4	5970.67	5474.84	8590.06	4969.47	7579.54	9759.28	7351.34	7492.65	8428.68	6435.07	5770.42	7255.75	7271.08	7284.31	6754.27	7162.16	2036.61	5894.38	7779.51	6890.79	7735.8	7774.05	9455.04
9794					Unmapped	404.779	44.1225	9622.98	6518.54	8175.9	3414.04	8221.24	13188.5	7377.34	6490.96	6728.53	8096.45	6907.11	9033.28	9067.26	7870.29	6271.24	8425.55	6312.8	7984.75	10290.7	8454.89	9178.79	8476.76	7187.94	7063.78	6957.53	6659.43	7634.75	7926.22	8519.71
9850					Unmapped	406.125	359.731	12272.1	10385.2	10107	8722.48	7945.22	13765.7	14353.5	12784	21806.3	11346.8	12053.4	11834.2	11817	12385.3	14444.5	15675.3	51957.6	5769.62	12216.4	15157.1	12121.8	3836.91	3612.58	4376.78	3483.25	4982.3	6615.25	3404.11	2897.71
9859			Ramiprilat;Trimethobenzamide;Trimethobenzamide;Doxylamine succite	10.7624984949747;10.7624984949747;10.8191709527561;10.8191709527561	MS1 mz matched	406.237	215.31	36655.5	33316.9	32273.5	32388.2	29334.3	63150.4	30023.8	22432.3	14742	29267.6	22521.6	38572.1	25658.2	58370.9	38212.7	48879.6	24084	28951.2	40382.7	37567.7	17133.3	9659.28	4358.08	33459.4	34221	36644.4	30812.8	75252.7	43332.1
9860			UCL 1608	-21.8813	MS1 mz matched	406.237	248.68	8803.77	8040.53	8014.55	7414.04	7443.58	10716.7	6456.87	6609.01	4870.29	6748.77	5871.08	13148.2	5681.6	7287.91	9249.06	10475.8	4771.01	4975.1	9353.74	10484.4	5792.05	2924.59	1941.49	7891.93	9067.76	8497.86	8786.86	19595.3	13045.8
9868			Aminopentol;AP1	1.12842	MS1 mz matched	406.346	50.494	24192.5	22877.2	24874	27117.5	27047.4	35365.7	32356.2	42754.3	37410.3	28305.9	12582.9	10330.7	18257.5	16661.2	9719.76	6658.41	8279.48	31681.1	34450.6	36886.2	36870.5	23294.4	21174.3	21931.4	29054.6	24887.6	40047.2	18220.1	11773.7
9880			Calebin A;Gancaonin D;3-O-Methyluralenol;Uralene;3'-O-Methylgancaonin P;Piperenol A;5-Methoxyhinokinin;Piperenol B;Licofuranocoumarin;Oxyisocyclointegrin;(+)-Zeylenol;Dulxanthone F;Licopyranocoumarin;Isolicopyranocoumarin;4'-Demethyldeoxypodophyllotoxin;(-)-4'-Demethyldeoxypodophyllotoxin;(5R,5aR,8aR)-5-(4-Hydroxy-3,5-dimethoxyphenyl)-5,8,8a,9-tetrahydrofuro[3',4':6,7]phtho[2,3-d][1,3]dioxol-6(5a…	-10.1608633362496;-10.1608633362496;-10.1608633362496;-10.1608633362496;-10.1608633362496;-10.1608633362496;-10.1608633362496;-10.1608633362496;-10.1608633362496;-10.1608633362496;-10.1608633362496;-10.1608633362496;-10.1608633362496;-10.1608633362496;-10.1530533745687	MS1 mz matched	407.109	366.21	9372.08	7115.93	8005.58	7585.29	7657.43	9136.93	5166.34	5439.95	5966.73	4387.8	6977.08	8101.5	7530.79	6364.3	6787.7	6201.83	2931.98	7754.58	5932.06	10044.4	6524.55	9365.33	4332.72	8569.35	9779.04	9782.36	12087.9	12104.5	14495.5
9894			3-Oxocholic acid;(6b,7b,13R)-6,7-Diacetoxy-8,14-labdadiene-13-ol;Annocherin A;3,7-Dihydroxy-12-oxocholanoic acid;7-Ketodeoxycholic acid;3alpha,7alpha-Dihydroxy-12-oxo-5beta-cholate;3alpha,12alpha-Dihydroxy-7-oxo-5beta-cholate;Ardisianone	-17.0435109735122;-17.0435109735122;-17.0435109735122;-17.0435109735122;-17.0435109735122;-16.9836998326247;-16.9836998326247;-16.9836998326247	MS1 mz matched	407.272	179.048	15467.2	12583.8	15087.2	12252.3	13681.1	27349.5	22376.7	1456.1	3033.8	16269.1	3554.38	17282.4	1549.82	2180.8	7308.48	2174.35	1262.32	67856.1	16776.3	4322.25	3332.06	808.466	4003.57	922.119	1117.93	19716	1812.92	8347.79	708.647
9933					Unmapped	409.073	281.412	8995.54	8702.12	7949.35	6917.73	7938.73	8495.77	7699.34	8572.29	7567.37	8501.88	9150.97	6212.77	8614.74	9073.7	4603.71	7407.2	8284.65	6516.03	6850.42	8176.09	5746.78	6138.22	7320.77	6982.4	6359.21	6674.93	6035.25	6974.38	6363.58
9934			Triflumizole	-1.7387	MS1 mz matched	409.105	286.889	9563.89	8226.96	8521.34	6316.4	6048.19	4751.6	8780.65	7257.83	10098.7	5401.27	5280.97	7252.22	12146.3	5273.08	7295.51	7458.09	4748.02	7217.66	7746.36	6550.5	6739.5	10256.6	9869.74	7637.78	4518.22	7091.94	7614.62	8002.16	9156.74
10018			Ramiprilat;Trimethobenzamide;Trimethobenzamide;Doxylamine succite	10.7624984949747;10.7624984949747;10.8191709527561;10.8191709527561	MS1 mz matched	411.194	215.217	146128	115603	139210	145006	148186	191303	102933	92062.8	61017.2	89986.2	104533	186199	117302	173459	156011	187630	84989.7	96864.6	207828	143946	86519.3	38535.5	7819.44	132525	81545.7	139708	124695	242471	170278
10032			3-Hydroxystigmast-5-en-7-one;4alpha-Formyl-4beta-methyl-5alpha-cholesta-8-en-3beta-ol;(6beta,24R)-6-Hydroxystigmast-4-en-3-one;3-beta-Hydroxy-4-beta-methyl-5-alpha-cholest-7-ene-4-alpha-carbaldehyde;Stigmastane-3,6-dione;Mangiferdesmethylursanone;4alpha-Hydroxymethyl-4beta-methyl-5alpha-cholesta-8,24-dien-3beta-ol;Cholesteryl acetate;(3alpha,5alpha,7alpha)-14-Methylergosta-9(11),24(28)-dien-3,7-d…	-15.0124158899154;-15.0124158899154;-15.0124158899154;-15.0124158899154;-15.0124158899154;-15.0124158899154;-15.0124158899154;-15.0124158899154;-15.0124158899154;-14.9405157373633;-14.9405157373633	MS1 mz matched	411.354	31.985	1699.03	2012.35	1008	1893.84	1608.38	3164.16	15453	2147.52	12613.8	1703.54	2454.27	2130.17	18023.8	1479.28	1648.45	1304.31	1364.83	2466.23	2353.93	2083.59	1483.5	14100.5	2479.16	2068.74	1273.96	1751.91	2649.94	3269.64	1740.28
10038					Unmapped	411.786	43.1845	12213.8	13438.8	10539.8	10981.7	12042.8	14225.5	9244.35	7647.08	7970.32	8834.35	8900.37	8892.92	10991.1	12021.9	7098.81	9106.07	7022.27	9946.37	11458.6	10717.4	11618.2	9844.4	9950.26	8197.33	8738.66	8672.82	8853.15	8788.91	8598.74
10045	Isopentenyladenosine	0.34285			MS2 reverse	412.08	288.765	13151.5	10713.1	11019.4	12359.8	8896.84	11776.7	9987.28	4323.26	10819.6	4616.83	6645.35	9973.43	8910.9	8682.97	6456.23	5233.29	4911.84	13743.8	10539.8	9283.88	9885.35	10704.5	7528.48	17566.7	6900.3	18251.6	18936.9	12196.1	11619.4
10064			Fesoterodine;	2.2374196225411;	MS1 mz matched	412.278	231.12	18898.5	16334.4	14681.1	14576.4	14337.1	23113	3512.05	2417.24	1662.81	19145.7	3664.76	10070.5	9615.68	31249.8	4626.62	2982.49	17262.5	10649.3	4445.09	14141	13081.9	4108.64	2752.35	7731.37	4707.83	3273.21	8104.89	6210.78	3201.3
10082			Dimethyl 2-galloylgalactarate;Permethrin;trans-Permethrin	18.3911074651771;20.5086661932105;20.5086661932105	MS1 mz matched	413.077	288.807	30193.2	21539	36765.4	35588.5	30674.6	40690.9	30175	32705.6	23251.1	17306.2	28981	35348.3	29961.8	16368.1	19610.7	25673.1	14680	32555	30662.6	37498.7	29918.2	63272.9	21346.5	34138.1	20729.7	39755.2	39914.3	42015.3	38990.2
10084					Unmapped	413.097	374.555	7707.75	5921.53	4808.39	4759.66	4133.16	3674.19	6710.04	4176.23	1624.5	16505.4	1831.39	1606.31	4253.03	1743.34	1589.54	2275.77	13458.4	1658.8	1320.36	1829.84	1975.76	11351	6440.45	1084.6	1449.6	1591.48	1374.06	12441.5	7980.82
10085			2,3,4,5,6-Penta-O-acetyl-D-glucose;Monotropein;Monotropein	-5.66882363473377;-5.66882363473377;-5.63934540533356	MS1 mz matched	413.096	403.073	4523.16	3663.83	3462.82	3093.14	2978.37	2435.08	4390.8	4331.77	6203.99	5178.87	3836.45	3601.73	10596.7	3070.88	3236.54	4095.18	4848.12	3248.08	6074.15	3338.56	4070.53	3748.51	2047.06	1946.14	1571.19	2161.34	1926.08	3791.23	2060.61
10088			O-Deethylated candesartan;Eupachlorin	-5.7952814396063;-7.0366334416514	MS1 mz matched	413.134	313.81	4870.61	4455.77	4534.86	4290.78	3439.58	4083.78	5352.57	5558.24	5036.17	4892.23	4454.18	5435.48	4977.77	5703.09	5686.98	6237.4	8218.15	3240.22	5776.64	3455.1	6450.52	2161.8	3226.29	1708.41	1535.31	1789.43	1723.01	1755.57	1353
10092			6-Epi-7-isocucurbic acid glucoside;	-13.5435070588189;	MS1 mz matched	413.15	221.244	6197.61	5191.23	5933.78	5994.65	5620.55	7351.3	4721.49	3986.28	2969.55	3823.69	3864.96	6024.17	4055.67	5446.35	5109.38	6766.59	3728.26	3964.7	6552.13	6144.4	3487.06	2238.39	115.87	8038.29	5409.13	7159.38	7400.31	12280.1	8456.4
10098			Tsangane L 3-glucoside;	12.1491983314526;	MS1 mz matched	413.192	41.433	84646.8	68241.9	58136.9	58432.6	50684.6	44265.1	29959.8	70758.4	217601	35861.2	38569.9	15784.6	131387	33595.5	8793.1	50887.3	84706.7	93308.5	16073.4	123053	48792	1912.59	1052.22	1541.57	1740.8	3081.14	2209.92	2967.46	1161.13
10101			CMP-2-aminoethylphosphonate;CMP-2-aminoethylphosphote;CMPciliatine	12.0861425867369;12.0861425867369	MS1 mz matched	413.247	177.868	37199.7	30161.3	26756.9	26992.1	22866.3	28267.6	22128.1	26199.7	14629.3	25788.9	15333.1	13540.1	4105.56	24362	18499.7	28712.2	17319.9	31351.4	5006.81	33024.9	19996.5	12079.9	534.412	50279.8	35382.7	37584.4	37268.1	81572.4	42510.1
10109					Unmapped	413.324	33.813	9455.03	8410.39	8159.29	8722.44	8803.75	9369.76	8390.2	6675.34	5766.3	7740.09	6380.68	7793.67	8132.24	8354.59	5228.06	6253.24	5783.31	8798.71	10806.6	8447.88	7111.02	8153.91	1886.35	7067.53	8582.64	7995.76	8754.88	9216.32	6720.78
10113					Unmapped	413.794	43.933	6718.86	5678.62	6625.53	6134.75	5232.6	8026.94	5310.62	3886.29	4850.16	5947.67	4218.65	6383.21	5493.86	5843.28	4006.76	5655.73	4660.89	5701.5	7611.14	4788.62	6905.92	5310.52	7784.81	5202.38	4221.53	4485.96	5285.49	4484.37	4745.35
10118			Prochloraz	5.86618	MS1 mz matched	413.991	277.707	15162.9	11493.2	9802.86	10472	10683.9	9236.58	14710.8	8261.48	12106.7	9696.32	7933.88	9830.49	14773.5	7590.04	8968.17	10085.3	7749.65	10810.2	9624.58	11812.2	9009.5	13933.7	11910.6	13272.7	14701.6	10848.6	13260.1	14387.6	14476.3
10124			Cinosulfuron	2.95497	MS1 mz matched	414.102	23.379	6183.99	6485.42	6456.38	7265.12	6995.22	8147.48	11111.3	4513.12	8226.76	4460.94	5584.59	7730.28	4620.81	9641.95	4452.31	7394.12	11193.3	2972.15	5924.22	5779.42	9558.14	902.168	847.46	931.488	917.747	613.64	782.115	1460.88	658.895
10131			(-)-alpha-Narcotine;(卤)-alpha-Narcotine;alpha-rcotine;Noscapine	-4.75859161175668;-4.75859161175668;-4.8745302826514	MS1 mz matched	414.145	27.033	3431.49	2613.64	3372.72	3151.79	2126.91	3344.62	3060.12	2832.24	2761.5	3300.75	2918.29	3284.61	2788.95	2670.83	2902.15	2980.64	3101.08	2711.84	2971.65	2786.76	2577.52	918.906	626.617	1581.37	705.711	729.88	1256.56	845.483	3309.45
10144			Chenodeoxyglycocholic acid;Deoxycholic acid glycine conjugate;Chenodeoxycholic acid glycine conjugate;Glycoursodeoxycholic acid;Glycodeoxycholate;Glycodeoxycholic acid;3alpha,12alpha-Dihydroxy-5beta-cholan-24-oylglycine;Glycochenodeoxycholate;Glycochenodeoxycholic acid;Chenodeoxyglycocholate	-18.0797788788195;-18.0797788788195;-18.0797788788195;-18.0797788788195;-18.0274778824281;-18.0274778824281	MS1 mz matched	414.294	188.611	32536.9	21450.3	22828.6	27162.2	21585.6	109896	1870.05	2445.5	1345.12	14228	1966.51	14550.7	1753.75	5408.74	796.639	1572.51	1167.38	21051.2	5135.89	17281.3	19715	7962.76	6751.87	6333.62	7535.26	4801.97	6298.91	5477.73	4257.37
10145			Estradiol 17beta-cyclopentylpropiote;Estradiol cypiote	-1.00942	MS1 mz matched	414.299	41.333	102965	97463.4	90883.7	90700.8	90802.8	114992	80014.4	69680.1	61619	94645.2	69344.7	92207.6	94282	102016	74331.2	83720.5	57796.8	69963.5	115889	78108	92213.4	71356.3	98873.7	83246.3	71532.8	72149.6	82827.6	86107.8	88674.6
10148			Heptadecanoyl carnitine;	0.68247164053359;	MS1 mz matched	414.351	144.173	4437.27	6656.09	7510.62	7599.56	7013.5	5745.48	1893.42	4692.02	3761.58	3692.7	2231.9	3572.57	2725.42	2635.36	2191.05	2665.49	2570.42	4959.49	4833.74	5366.82	4301.68	5233.53	5447.31	4126.71	16067	10584.5	4906.6	5130.24	4028.79
10159					Unmapped	414.949	345.667	239463	205392	203684	190212	188408	198787	215199	211224	207686	220972	200438	209584	202033	202950	215103	215735	210945	184385	199015	216320	173041	173120	174443	178839	204328	186129	182803	196051	189069
10162			Perfluorooctanoic acid;	-6.52795089231148;	MS1 mz matched	414.98	23.351	30065.1	27844	25177.9	22828.5	23391.5	20936.2	86188.7	13324.9	9259.94	102875	665.772	5003.32	608.685	1424.39	15383.8	4110.39	3520.64	87592.4	13469.9	2797.11	12069.8	69315.2	65776.6	17976.5	2988.16	2930.4	20553	4533.2	27372.7
10177			Garcinone C;1-(2H-1,3-Benzodioxol-5-yl)-2-[2,6-dimethoxy-4-(prop-2-en-1-yl)phenoxy]propyl acetate;Heteroflavanone C;Neoisostegane	18.8430848499102;18.8430848499102;18.8430848499102;18.7300850693709	MS1 mz matched	415.176	273.643	7428.05	7102.01	6395.78	6113.4	6163.26	1106.13	12926.8	2791.18	4081.02	13853.2	17129.5	13456.3	7152.32	14375.8	6262.7	7469.18	8790.11	3341.08	9223.32	3494.39	2315.06	1984.92	877.717	1082.79	881.841	989.565	1430.76	1779.58	2080.53
10178			4-O-Methylmelleolide;Clausarinol;Eplerenone;Armillarin;Armillaripin;Magnoshinin;Eplerenone;Estra-1,3,5(10)-triene-3,6alpha,17beta-triol triacetate;Estra-1,3,5(10)-triene-3,6beta,17beta-triol triacetate	-7.81908946697882;-7.81908946697882;-7.81908946697882;-7.81908946697882;-7.81908946697882;-7.72565802083258;-7.72565802083258;-7.72565802083258;-7.72565802083258	MS1 mz matched	415.206	34.427	408182	413824	444603	450779	455686	636170	725322	779597	503677	443262	225365	137254	227027	173153	102699	84841.8	100662	622234	563385	695450	590133	586714	506443	453041	408560	318603	693677	183391	166658
10201			Chlorobiocic acid	8.91389	MS1 mz matched	416.094	355.84	8198.02	7186.24	6228.86	5916.32	5528.47	2405.18	14321.9	3811.34	3112.61	18403.1	12405.7	18239.1	4162.77	12737.5	8625.56	12061.2	9579.47	4577.73	14706.7	5428.51	3502.05	3313.86	2062.2	1590.1	1832.51	2092.85	2150.03	4119.03	3003.55
10250			LPA(0:0/18:2(9Z,12Z));LPA(18:2(9Z,12Z)/0:0);Glutathionylspermidine;N1-(gamma-L-Glutamyl-L-cysteinyl-glycyl)-spermidine	-19.2060516070954;-19.2060516070954;8.98139262707659	MS1 mz matched	417.233	237.071	15212.9	13904.1	13722.8	13536.9	13262.7	12237.2	15841	18305.4	11946.9	7791.65	21369.6	14006.1	13230	27302.3	21429.5	15831.7	17548.6	10901.7	16640.5	20026	6813.89	16522.5	7137.54	6533.98	4730.76	3984.76	15484.7	9214.47	7837.36
10253			CPA(18:2(9Z,12Z)/0:0);Atractyloside G	5.34460554648975;-14.4147260840999	MS1 mz matched	417.242	189.617	40138.8	32400.8	44863.5	33221.1	42881.6	50868.3	29681.2	29189.9	17130.2	32839.8	23180	28339.5	10416.1	39316.9	31137.5	43293	23727.3	33091.1	15423.2	50706.7	28213.8	16802	4571.6	50380.4	44089	45218.7	63131.1	88859.7	57014.5
10254			Alfentanil;Alfentanil	-9.1379392308508;-9.16460542319985	MS1 mz matched	417.25	139.352	91798.4	70311.1	66990.7	68114.3	62515.2	5157.56	1019.31	1494.55	1316.34	1575.55	1615.03	4001.83	1886.04	971.877	2399.51	1228.86	1404.82	2375.82	2978.46	1845.4	2777.69	1087.76	523335	1326.74	2372.02	1913.84	1079.69	1733.36	1796.08
10260			25,26-dihydroxyvitamin D;7 alpha,26-Dihydroxy-4-cholesten-3-one;Octadecyl cis-p-coumarate;3 beta-Hydroxy-5-cholestenoate;7alpha,25-Dihydroxy-4-cholesten-3-one;24R,25-Dihydroxyvitamin D3;23S,25-dihydroxyvitamin D3;Smilagenin;7 alpha,24-Dihydroxy-4-cholesten-3-one;Neotigogenin;7a,12a-Dihydroxy-cholestene-3-one;Sarsasapogenin;Paricalcitol;Secalciferol;24,25-Dihydroxyvitamin D;(24R)-24,25-Dihydroxyca…	-12.1185395469359;-12.1185395469359;-12.1185395469359;-12.1185395469359;-12.1185395469359;-12.1185395469359;-12.1185395469359;-12.1185395469359;-12.1185395469359;-12.1185395469359;-12.1185395469359;-12.1185395469359;-12.1185395469359;-12.1185395469359;-12.1185395469359;-12.1185395469359;-12.1185395469359;-12.0097326873589;-12.0097326873589;-12.0097326873589;-12.0097326873589;-12.0097326873589;-12…	MS1 mz matched	417.329	36.65	14248.1	16162.5	18046.6	18160.4	16961.3	29388.4	10604	15861.4	17253.6	18491.6	17701	30386.2	16163.4	17768.3	20846.1	15064.5	9218.23	25607.1	23446.2	27371	24262.7	14754.8	9099.67	10098.2	6137.04	7075.93	9479.44	5839.48	9894.27
10278			N-Acetyl gemifloxacin;	-6.82496744357753;	MS1 mz matched	418.15	304.879	13691.8	12573.6	11485.4	15029.7	10925.9	5408.71	3317.12	9144.61	34502	5449.04	21199.5	2232.36	16342.9	4366.88	3976.99	4004.65	4466.8	3924.08	5112.28	5389.86	4023.63	303958	5072.65	1902.13	1847.19	3226.79	1417.77	6840.1	6922.23
10299			Pelargonidin 3-rhamnoside;	-13.6180897299638;	MS1 mz matched	418.38	46.6355	4813.64	4899.43	5912.46	5109.27	4769.45	4724.56	2913	4222.38	4452.67	3182.34	3470.61	3669.43	3263.76	3539.98	2032.53	2338.79	2364.2	5192.52	4795	3989.77	4795.34	4164.33	4373.95	3565.54	568.92	3074.35	5965.96	3941.79	2407.14
10307					Unmapped	418.794	41.361	14518.7	11900.2	11664	11765.1	11918.1	14797.6	12095.8	8582.2	9852.62	11215.3	9469.84	9238.01	11330.5	10115	8007.45	9473.52	7799.26	13214.6	11144.9	10897.7	12837.9	12003.3	8139.31	9801.96	11165.8	10787	9854.41	12192.1	9622.41
10317			Aloin;5-Hydroxy-3,3',4',6,7,8-hexamethoxyflavone;Gaylussacin;Liquiritin;Isoliquiritin;Isosakuranetin 7-xyloside;Equol 7-O-glucuronide;Fenoprofen glucuronide;Equol 4'-O-glucuronide;Dihydrodaidzin;2-Hydroxy-3-methyl-4H-pyran-4-one O-(6E-cinnamoyl-b-D-glucoside);7-Hydroxy-3,3',4',5,6,8-hexamethoxyflavone;Natsudaidain;6-Hydroxy-3,3',4',5,7,8-hexamethoxyflavone;Naringenin 5-rhamnoside;Neoisoliquiritin…	1.39862018941736;1.39862018941736;1.39862018941736;1.39862018941736;1.39862018941736;1.39862018941736;1.39862018941736;1.39862018941736;1.39862018941736;1.39862018941736;1.39862018941736;1.39862018941736;1.39862018941736;1.39862018941736;1.39862018941736;1.39862018941736;1.39862018941736;1.3562884333829;1.3562884333829;1.3562884333829;1.3562884333829;1.3562884333829	MS1 mz matched	419.127	195.734	6399.66	5473.72	5780.85	5339.24	5714.36	4683.65	5508.72	6890.5	6406.62	9313.17	9987.9	6577.25	9796.03	10567.8	9670.82	4726.56	7630.1	5586.41	3962.78	8464.87	3655.66	831.881	273.631	1408.51	184.286	205.901	706.531	1643.93	1969.4
10318			Aloin;5-Hydroxy-3,3',4',6,7,8-hexamethoxyflavone;Gaylussacin;Liquiritin;Isoliquiritin;Isosakuranetin 7-xyloside;Equol 7-O-glucuronide;Fenoprofen glucuronide;Equol 4'-O-glucuronide;Dihydrodaidzin;2-Hydroxy-3-methyl-4H-pyran-4-one O-(6E-cinnamoyl-b-D-glucoside);7-Hydroxy-3,3',4',5,6,8-hexamethoxyflavone;Natsudaidain;6-Hydroxy-3,3',4',5,7,8-hexamethoxyflavone;Naringenin 5-rhamnoside;Neoisoliquiritin…	-8.08918103037;-8.08918103037;-8.08918103037;-8.08918103037;-8.08918103037;-8.08918103037;-8.08918103037;-8.08918103037;-8.08918103037;-8.08918103037;-8.08918103037;-8.08918103037;-8.08918103037;-8.08918103037;-8.08918103037;-8.08918103037;-8.08918103037;-8.13151238476973;-8.13151238476973;-8.13151238476973;-8.13151238476973;-8.13151238476973	MS1 mz matched	419.129	333.946	5367.15	4240.8	4564.71	5001.94	3530.14	3822.1	3590.16	1984.11	2338.29	3704.09	4057.55	4027.12	5032.96	4293.07	3984.6	3159.95	4915.5	1830.63	3387.51	2433.2	3889.8	576.408	2793.14	159.732	822.344	698.464	600.172	915.592	257.78
10322	Tacrine	0.5			MS2 reverse	419.221	245.131	3975.16	2063.1	3336.85	2615.29	2419.87	6294.73	2496.43	2560.58	1776.42	1836.29	1449.88	2967.18	831.229	1661.4	2386.37	1852.71	1717.62	3728.5	2315.22	3886.91	2910.79	2080.77	360.34	6264.47	3493.91	3655.32	3775.26	4770.71	4914.57
10343			N-Acetyl-D-glucosamine 1,6-bisphosphate;N-Acetyl-alpha-D-glucosamine 1,6-bisphosphate	-1.57471	MS1 mz matched	419.987	286.388	12656.9	8735.04	10121.6	10438.8	11185.5	4582.94	14697.6	11782.7	17181.2	9897.46	8685.96	7862.35	17387.4	6035.27	9498.22	7789.76	7553.82	10736	9849.71	10958.1	9039.94	7439.2	7214.47	4656.49	4608.34	3538.37	8611.59	5140.9	10195.1
10345			2-Methylpropyl glucosinolate;Butyl glucosinolate;Oxaziclomefone	24.6018183251933;24.6018183251933;-11.4642423615503	MS1 mz matched	420.043	23.4195	910.231	837.937	676.787	938.32	1019.06	1511.49	1474.3	783.593	621.609	1015.69	184.667	289.694	219.173	241.155	635.46	231.125	427.154	1974.97	386.082	264.471	342.321	1723.65	828.013	2146.67	412.455	256.62	932.332	1875.61	1565.33
10347					Unmapped	420.117	457.822	1889.45	1840.39	1772.28	1695.1	1594.99	2555.31	2632	2517.85	2289.35	3012	2500.56	1639.15	3478.01	1844.08	1736.76	2812.74	1878.21	2452.55	2700.28	1533.94	1650.27	801.072	1439.98	802.514	1086.21	970.013	781.892	860.227	573.155
10358			Trandolaprilat;	11.2573988672968;	MS1 mz matched	420.253	203.599	60185.8	55018.5	53078.8	52405.2	49749.2	137671	41411.2	30560.8	21386.3	48461.7	27525.7	55327.1	25720.9	41754.2	53482	62139.2	29347.2	36954.2	51377.1	58255.1	35990.2	12419.8	5410.65	53645.6	36884.3	58756.9	42605.4	106573	50632.1
10391	Lithocholic acid	0.5			MS2 reverse	421.266	44.405	8092.88	5283.11	7615.93	9740.54	7162.13	981.22	4902.18	5985.54	8056.3	9166.05	3670.32	9337.14	9510.24	9508.4	3632.29	5511.18	6919.88	8983.67	1273.95	9816.85	10315.3	9694.14	9556.11	8918.21	7487.64	2578.7	9522.71	10951.2	2629.32
10396					Unmapped	421.311	33.056	31061.6	28714.1	30860.6	22584.6	28790.6	21708.3	12365.2	15011.7	11003.8	13472.4	16952	15900.5	16617.4	11988.7	13140.7	10822.3	15470.8	13572.6	16855.3	15414.3	15126.5	24615.9	541854	17039.9	25276.1	21373.4	23525.1	19690.3	17374.2
10410			Meropenem;N-Acetyllactosamine;beta-D-Galactosyl-1,4-N-acetyl-D-glucosamine;beta-D-Galactosyl-1,4-N-acetyl-beta-D-glucosamine;Lacto-N-biose;beta-D-Gal-(1->3)-D-Glcc;beta-D-Galactopyranosyl-(1->3)-N-acetyl-D-glucosamine;beta-D-Galactosyl-(1->3)-N-acetyl-D-galactosamine;beta-D-Galactopyranosyl-(1->3)-N-acetyl-D-galactosamine;1-O-[2-(Acetylamino)-2-deoxy-alpha-D-glucopyranosyl]-D-myo-Inositol;1-(2-Ac…	-3.8929771453576;18.7919491112838;18.7919491112838;18.7919491112838;18.7919491112838;18.7919491112838	MS1 mz matched	422.105	183.22	1573.98	1486.74	1880.91	1840.38	1755.43	883.776	1410.34	2142.83	1686.03	1402.36	4457.83	2124.94	4530.9	4492.91	5592.65	6071.64	8577.6	423.195	7438.86	513.445	1116.55	290.894	92.4995	243.711	207.704	222.368	203.749	265.095	232.698
10419			Pisumionoside;15beta-Hydroxy-7alpha-mercapto-pregn-4-ene-3,20-dione 7-acetate	-16.40901529847;-10.1434406204075	MS1 mz matched	422.231	246.489	3109.04	2753.34	2666.12	2339.38	2562.56	3561.41	2579.74	2375.55	2022.62	2381.16	2460.39	2820.99	2274.21	2496.09	2626.14	3476.51	3018.75	2396.11	2509.01	3341.55	2244.38	1214.44	784.502	3445.99	2713.3	2364.27	2993.65	4742.1	3944.25
10447			Blasticidin S;Blasticidin S	-6.19607719339444;-6.15818093026776	MS1 mz matched	423.204	31.829	9280.94	10328.1	8520.15	8714.04	13297	4831.8	7573.28	10142.7	8911.35	4872.49	18689.4	8644.35	7812.78	12938.7	13283.4	10004.7	12650.4	8365.41	8855.91	9488.29	5770.33	4581.24	10133.9	6824.56	51454.9	37837.2	14932	21098.7	21677.4
10481			alpha-Tocotrienoxyl radical;Xanthommatin	6.36483007163202;-8.26773281043643	MS1 mz matched	424.336	145.184	34567.6	53256.7	41851.3	58928.4	61946.3	72283.3	43535.3	61479.7	37145.2	45963	23238.3	38611.7	34333.6	38869.1	32222.7	37418.4	25801.4	67268.3	30478.3	60985.7	50450.1	128717	31135	75144.5	181639	171841	147267	140031	125269
10501			Clusin;6-Hydroxy-9,9-dimethyl-5-(3-methyl-1-oxobutyl)-1-propyl-3H,9H-[1,2]-dioxolo[3',4':4,5]furo[2,3-f][1]benzopyran-3-one;	2.85154566888726;2.85154566888726;	MS1 mz matched	425.156	369.279	4053.16	3828.2	3295.73	3479.63	3164.32	2712.15	1774	1357.53	1730.59	5149.54	2099.66	1699.7	1570.2	1411.13	1716.51	2068.76	4136.26	1706.79	1365.95	2052.82	2104.32	10028.1	4406.28	1581.33	1595.06	1937.25	1790.99	9884.82	4370.84
10508			Sophoranone	-5.21443	MS1 mz matched	425.246	235.251	2828.12	2388.78	2659.41	2545.58	2439.21	1408.55	3781.61	3522.95	1846.67	2068.98	1541.96	1564.34	1811.96	3787.75	2078.85	2836.95	1725.92	1967.46	2175	2053.88	2565.56	2595.72	404.317	3586.12	3498.44	3681.23	3116.77	8640.4	4201.8
10519			Taraxasterone;gamma-Taraxasterone;Anhydrosophoradiol;Momodicaursenol;31-Norcyclolaudenone;Butyrospermone;Moretenone;Mangiferoleanone;Cycloeucalenone;alpha-Amyrone;Glutinone;Alnusenone;Lupenone	2.89110565689678;2.89110565689678;2.89110565689678;2.89110565689678;2.89110565689678;2.89110565689678;2.89110565689678;2.89110565689678;2.89110565689678;2.89110565689678;2.92927995704367;2.92927995704367	MS1 mz matched	425.372	30.436	4901.79	4758.34	4135.33	3030.72	5382.03	6289.17	4078.33	3972.73	3238.09	3172.37	3544.96	2645.24	4783.45	2821.38	3979.4	2944.81	2965.68	4082.55	4160.96	3010.72	4406.79	4862.66	6256.23	6590.94	7651.05	5748.96	18667.4	10271.4	5143.98
10525			2,4-Dihydroxy-7,8-dimethoxy-2H-1,4-benzoxazin-3(4H)-one 2-glucoside;Azoxystrobin	18.7032638334209;5.45747535209693	MS1 mz matched	426.106	366.219	3449.78	3054.24	2571.95	2783.56	2751.34	4387.68	2684.88	2714.99	3638.06	2375.51	2741.25	3946.68	3158.76	3536.29	3717.43	3244.39	2663.62	2831.27	3205.53	3049.28	2613.59	2828.93	711.034	2428.48	3312.53	2716.45	3182.09	3584.22	3926.43
10548			Ganodosterone;	-11.8306796798596;	MS1 mz matched	426.335	33.139	24505	21628.8	21794.5	21768.3	21822.1	25219	22093.9	17176.2	16275.9	18407.3	19423.3	18717.3	21812.7	23436.2	15945.7	15365.9	13974.3	26853	28279.6	20147.5	16046.9	15460	17083	15072.6	24086.2	23153.6	19884.4	22292.3	15583.3
10552					Unmapped	426.792	44.5105	6663.78	6440.51	9239.84	5964.95	6350.51	9931.74	5804.3	6683.75	5590.36	7446.98	5132.4	7624.55	3254.1	5803.06	5599.04	6341.14	5281.44	5199.48	8751.42	6248.05	8065.38	6979.69	4311.95	6032.44	5329.83	5595.48	5876.64	6154.09	6468.14
10562			Cysteineglutathione disulfide;S-Glutathionyl-L-cysteine	-20.899677961764;-20.8877088506452	MS1 mz matched	427.088	481.368	22779.7	14582.2	21294.3	21171.4	18825	16433.4	13872	24179.4	22715	12221	25452.4	18052.8	35956.4	22940.2	17405.1	19711.6	13128	27905.8	28533.1	13339.8	26089	19943.3	28335.1	17737.3	11258	17499.2	21009.6	16513.3	17876.3
10566			Pinostilbenoside;Citromitin;(E)-4'-Methylresveratrol 3-glucoside;Mallotophenone	-0.291230581334733;-0.291230581334733;-0.291230581334733;-0.247434659389468	MS1 mz matched	427.127	403.073	1937.16	1703.76	1854.38	1423.65	1645.79	698.79	2734.41	1115.51	1145.11	3110.1	2518.19	3373.48	995.075	2793.59	2026.86	3007.37	2586.24	1241.65	2910.4	1164.6	1037.25	1450.85	499.945	717.197	606.359	714.192	738.785	1134.68	1006.67
10569			Ramiprilat;Trimethobenzamide;Trimethobenzamide;Doxylamine succite	10.7624984949747;10.7624984949747;10.8191709527561;10.8191709527561	MS1 mz matched	427.166	215.266	25705.2	21162.8	24176	25603.6	25891.2	31949.3	17814.7	15948.6	11734.8	15416.3	18318.1	29679.8	19471.1	27155.2	25018	29367.1	14861.9	17371.2	31344.4	25103.8	15619.7	8357.08	2782.82	25598.8	18148.5	27024.3	24694.2	43126.6	32333.9
10573			Pisumionoside;15beta-Hydroxy-7alpha-mercapto-pregn-4-ene-3,20-dione 7-acetate	-16.40901529847;-10.1434406204075	MS1 mz matched	427.187	246.418	7898.33	6360.49	7033.22	6837.01	6939.68	6506.45	5734.85	5851.28	3984.19	4634.91	5179.36	6440.7	4582.21	7148.58	6373.49	8756.14	4879.4	5729.21	6208.42	7238.61	5506.79	3583.6	784.456	9766.53	5833.68	6879.89	8334.14	13400.6	10693.6
10578			Paliperidone;	13.2980071578919;	MS1 mz matched	427.212	204.448	3256.35	3170.8	3610.7	3132.28	3241.65	5466.29	1945.68	3858.23	2320.19	1589.33	3020.36	3990.08	3311.14	4287.63	2492.08	4022.32	2599.6	1259.16	2408.73	4766	3768.52	2271.06	567.362	4301.46	2766.39	2683.8	3457.92	6091.6	5380.78
10582			3-(O-Geranylgeranyl)-sn-glycerol 1-phosphate	4.27674	MS1 mz matched	427.262	172.529	60671.7	54111	61761	43355.6	43070.6	20483.9	53704.2	45970.2	25367.9	56078	18647	19243.2	2810.61	30087.8	31100.8	38151.4	28191.7	73439.7	3725.75	45726.2	35762.7	30486	1299.03	127059	103052	95858.4	79110	151255	117885
10583			3-(O-Geranylgeranyl)-sn-glycerol 1-phosphate	2.02582	MS1 mz matched	427.262	155.491	44433.8	34571.1	30600.9	30290.1	31278.3	9006.5	22548.4	19701.9	8189.28	18946.4	12485.1	12054.7	3667.73	21259.8	8100.03	24021.5	17595.2	28981.9	3973.55	37861.6	11187.7	29839.2	5489.28	95052.5	110310	94278.4	70403	138935	99843
10594					Unmapped	427.809	41.5405	15179.9	13934.1	14225.4	12867.1	13531.7	17297.6	11894.3	9700.33	10733.4	11965.1	10348.6	10633.5	12572.7	12731.5	9941.6	11115.2	8947.63	14557.7	14098.8	12835.2	13526.1	12518.7	3959.67	11598	12427.2	12499.6	11184.6	10850.4	10502.7
10596					Unmapped	427.939	345.799	9344.98	7494.13	6425.76	6206.27	5901.43	6851.56	8791.79	7413.39	5562.45	9566.14	6625.54	8951.94	8691.94	8124.54	8482.61	10207.4	8208.6	6419.75	7622.72	8829.57	5345.43	5556.51	5189	5977.88	6141.8	5048.64	5755.61	6399.05	4515.05
10603			Bensulfuron-methyl;Bensulfuron methyl;Methyl bensulfuron	-3.90159	MS1 mz matched	428.116	23.4715	4952.05	4741.19	5379.24	5014.14	5570.43	4053.63	5064.87	5435.71	5880.27	11166.6	6841.4	5498.62	3500.35	5376.52	4775.42	5642.71	6146.38	5161.31	3852.38	5201.63	6118.47	707.139	735.355	1582.88	1153.21	515.84	780.266	601.88	837.834
10622			5,8-Epoxy-5,8-dihydro-10'-apo-b,y-carotene-3,10'-diol;5,6-Epoxy-5,6-dihydro-10'-apo-b,y-carotene-3,10'-diol;Norethindrone enthate;Norethisterone enthate;17alpha-Ethynyl-17beta-heptanoyloxy-4-estren-3-one	-5.10648654923366;-5.10648654923366;-5.11842949044399	MS1 mz matched	428.315	38.675	84204.2	77690.6	72953.4	75447.1	72893.9	92418.3	62760.5	56532.6	53088.9	66941	55405.3	64398	77839.2	78585.8	53565.6	62015.6	46744.8	61010.5	85689.9	65708.4	79972.4	55498.5	72752.4	58377.4	54255.9	55161.1	60540.4	64376.9	60633.3
10629	Stearoylcarnitine	0.9874			MS2 forward	428.366	142.413	42588.1	76000.6	79784.8	80166.9	60978.9	40232.8	18510.3	38326.7	28697.4	35447.2	24682.3	45295.8	20618.3	33777.2	20395.1	35989.3	20385.4	44816	66407.6	58807.2	39334.1	48009.9	22812.7	53229.3	206120	114104	69949.1	79442.4	45050.9
10643			Dimethyl 2-galloylgalactarate;Permethrin;trans-Permethrin	18.3911074651771;20.5086661932105;20.5086661932105	MS1 mz matched	429.05	289.357	9280.4	7401.64	8477.21	13096.2	10666	14306.3	6592.73	5942.92	6902.98	9563.36	6534.26	12915.1	10400	5513	7320.83	8569.44	5001.74	10380.4	7958.22	10169.2	11191.7	13445.1	15561.8	13971.9	8681.4	14726	14832	14720.8	15220
10650			Carvedilol;Carvedilol	1.82845800729976;1.72333441573871	MS1 mz matched	429.186	43.099	5551.97	5334.87	4422.79	4122.69	3984.22	2521.23	3129.95	4495.28	5176.36	2679.8	5251.57	3126.56	18942.8	7760.84	1992.43	11442.7	8616.97	4101.68	3610.17	6355.9	4439.61	1319.47	1085.53	1034.13	5434.8	5250.53	760.003	1199.77	858.885
10674					Unmapped	429.959	348.128	4391.78	3788.96	3771.57	3698.3	3479.79	4348.71	4016.49	3960.26	3334.76	4720.43	4493.6	4659.84	4919.42	3477.01	3763.1	4137.68	3862.96	3764.06	4349.82	5162.66	4321.07	3616	4011.24	3052.75	3616.38	3119.69	3075.94	3654.51	3786.06
10694					Unmapped	430.308	250.706	1798.27	1625.23	1329.51	1490.92	1469.89	4392.67	1211.02	1107.9	1037.69	1430.59	888.953	628.577	756.43	669.518	596.931	674.692	548.08	2583.14	1133.87	1492.6	900.073	1856.01	1223.27	1627.41	1529.53	1835.18	1277.17	1858.56	1314.51
10702			Eupachlorin	-17.6815	MS1 mz matched	430.895	345.933	4816.98	4231.61	4108.39	3230.56	3528.72	3764.06	4852.16	4002	4113.51	4675.05	4732.19	4069.8	4542.47	4116.88	4348.76	4157.75	4324.46	4105.91	4556.24	5213.89	3449.83	3429.68	3886.61	3940.14	4153.85	3498.72	3901.35	3946.57	3707.22
10711			Coumestrin;Daidzein 4'-O-glucuronide;Daidzein 7-O-glucuronide;Benzofep	0.731009794039662;0.731009794039662;0.731009794039662;12.1166717934717	MS1 mz matched	431.09	230.28	40834.6	36918.3	33767.1	34155.8	33215.7	7480.89	43531.7	45866.8	26183.5	55395.8	59643.2	85255.2	65941.4	55571.7	94238.6	59667.3	47198	40355.3	31202.5	116587	50431.4	14427.9	9614.64	5637.66	6102.6	7306.08	12043.5	3718.69	8469.26
10717	Androsterone sulfate	0.45365			MS2 reverse	431.201	33.851	9238.76	7513.41	7509.64	7116.33	7346.42	3541.61	5361.66	18217.5	24404.5	5075.69	5065.62	3357.37	10082.5	4848.01	2540.09	11232.9	4263.39	11011.2	4761.38	11507.3	8476.85	2707.68	7709.96	2005.06	3119.3	2792.97	3330.6	1202.52	2078.23
10723			CMP-2-aminoethylphosphonate;CMP-2-aminoethylphosphote;CMPciliatine	12.0861425867369;12.0861425867369	MS1 mz matched	431.257	178.166	87106.5	70515	68478.9	60666.4	65396.7	61678.6	52497.6	60533.7	36605.2	59920.4	36004.1	31547.9	13685.4	57889.6	45061.5	74130.5	40864.6	76735.8	12400.6	76549.7	57619.7	25492.8	9287.82	126120	82616.1	95728.1	86982.9	184766	104051
10725			3a,6b,7b-Trihydroxy-5b-cholanoic acid;Ursocholic acid;2b,3a,7a-Trihydroxy-5b-cholanoic acid;6a,12a-Dihydroxylithocholic acid;3a,6a,7b-Trihydroxy-5b-cholanoic acid;Allocholic acid;1,3,12-Trihydroxycholan-24-oic acid;3b,7b,12a-Trihydroxy-5b-cholanoic acid;3b,7b,12a-Trihydroxy-5a-Cholanoic acid;3a,7b,12a-Trihydroxy-5a-Cholanoic acid;3a,7b,12b-Trihydroxy-5b-cholanoic acid;1b,3a,12a-Trihydroxy-5b-chol…	-13.6531218423492;-13.6531218423492;-13.6531218423492;-13.6531218423492;-13.6531218423492;-13.6531218423492;-13.6531218423492;-13.6531218423492;-13.6531218423492;-13.6531218423492;-13.6531218423492;-13.6531218423492;-13.6531218423492;-13.6531218423492;-13.6531218423492;-13.6531218423492;-13.6531218423492;-13.6531218423492;-13.6531218423492;-13.6531218423492;-13.6531218423492;-13.6531218423492;-13…	MS1 mz matched	431.27	203.079	29281.2	23244.4	28916.5	31673.9	28013.9	35770.3	53941.9	3289.33	9332.12	58955	8124.82	24657	9546.46	8993.13	36990.5	14214.9	6920.59	54526.2	80779.3	10826.7	13918.5	2135.44	8550.62	9885.33	4889.52	19822.7	11363.1	9949.44	4355.89
10733	alpha-Tocopherol (Vitamin E)	0.9181			MS2 forward	431.383	30.225	20105.9	22186.9	19798.3	23696.3	26906	65772.1	9008.64	62595.7	94288.6	30916	61416.6	41532.4	40978.9	35766.4	38858.9	10045.7	31289.6	75017.4	36027.4	15574.4	39428.8	53956.1	25359.1	38729.3	31296.6	42353.6	79909.9	37205.2	37126.5
10746					Unmapped	432.067	40.651	3681.39	2802.81	2464.01	2493.75	2501.44	2173.14	1814.87	3307.05	1585.85	1688.94	3604.95	2417.11	4864.9	2996.81	3685.67	3029.43	4357.8	2742.28	4109.64	1851.99	1953.44	649.79	234.717	630.48	643.148	583.612	874.03	548.038	375.362
10753			Oxynarcotine;	-9.31630595622512;	MS1 mz matched	432.164	328.236	28732.5	25835.9	23656.6	27995	24721.3	35110.5	21938.9	27184.7	27485.9	30772.2	19574.9	18526.8	32197.4	12611.5	8687.89	29396.8	14743.9	29153.8	25553.7	24508.8	24524.6	17784.1	10645.3	19934.8	25278.5	25810	17723.7	24868.2	19978.2
10760			4-O-Methylmelleolide;Clausarinol;Eplerenone;Armillarin;Armillaripin;Magnoshinin;Eplerenone;Estra-1,3,5(10)-triene-3,6alpha,17beta-triol triacetate;Estra-1,3,5(10)-triene-3,6beta,17beta-triol triacetate	-7.81908946697882;-7.81908946697882;-7.81908946697882;-7.81908946697882;-7.81908946697882;-7.72565802083258;-7.72565802083258;-7.72565802083258;-7.72565802083258	MS1 mz matched	432.231	34.483	27918.2	26293.9	26619.2	29253.6	28013.4	40145.5	45419.5	44120.7	26974.5	18800.9	16690.1	9311.82	12831	10727	8522.99	5315.8	10126.4	42833.8	27356.2	48993.9	28776.1	38152.2	29177.8	23813.9	19658.4	14513.6	34480.6	8835.04	8332.7
10764	Compactin	0.31895			MS2 reverse	432.272	203.148	8809.42	6985.66	7951.37	8772.27	7905.23	9400.57	14816.5	2508.47	3815.32	15510	3194.75	7260.91	4038.76	5680.95	10226.7	5675.15	3960.69	14296.6	19231.8	6396.63	4995.52	2494.38	4994.58	4512.33	3094.42	6546.69	4695.29	4625.43	2654.81
10767	Glycochenodeoxycholate	0.9007			MS2 forward	432.303	187.878	21142.7	18462.1	18965.3	19267.4	18512.3	91971.3	2661.26	1741.05	1174.7	11955.6	2266.14	12696.1	1551.03	4399.94	764.031	777.606	1192.4	18110.3	6647.87	18730	17366.4	8513.39	6889.95	5489.92	13514.8	5016.57	5798.54	5220.47	2234.55
10778					Unmapped	432.999	345.954	625125	459529	424791	404033	372301	421595	577986	521360	468255	605755	476779	508902	550367	509170	584289	599286	498291	393484	523384	570865	339923	348931	329771	387373	420923	373540	389185	419155	370106
10783	Apigenin 7-glucoside	0.5			MS2 reverse	433.116	273.927	5583.93	3675.88	4155.98	3487.46	3255.75	4844.13	4166.76	6290.59	5082.79	4164.09	3865.43	3934.42	6166.17	3619.63	4968.06	4829.53	3821.02	4898.69	4020.53	5091.66	3059.79	695.276	1567.69	1279.36	911.214	909.168	530.75	1122.99	1416.76
10815			Mandipropamid	10.4591	MS1 mz matched	434.12	367.424	18379.7	12605.2	13136.7	11656.5	12115.7	23184.7	11298.9	10004.8	11965.4	12232.2	14574.8	14252.5	18134.3	12347.7	11556.4	14845	12192.6	14207.3	12714.2	20262.7	13049.1	15879.9	7435.52	13040.6	15164.1	16690.2	14050.9	18227.8	17674.2
10830			N-Formyl-norleucyl-leucyl-phenylalanyl-methylester;f-NLP-ME	-3.92376	MS1 mz matched	434.269	215.148	190223	173969	163071	153024	148163	327782	138949	101262	68493.9	145910	100690	213577	120005	160121	183271	209111	96383.1	99860.9	181537	219375	104344	46826.5	9929.79	195312	201335	220589	167294	422880	318727
10832			CPA(18:2(9Z,12Z)/0:0);Atractyloside G	5.34460554648975;-14.4147260840999	MS1 mz matched	434.268	189.503	41907.8	29570.8	23290	28498.9	32424.4	33150.1	15856.3	16407.7	9963.55	18323.1	13320.2	20329	5822.44	21594.5	17722.8	29979.5	13404.8	33186	9193.6	28805.8	15873.6	10616.4	34294.2	28371.2	45027.8	54089.3	45191.2	51106.2	33884.7
10881			Glucoraphenin;4-Methylsufinyl-3-butenyl glucosinolate	-11.0337	MS1 mz matched	436.036	22.637	1329.2	1273.36	957.226	1046.25	1144.7	1050.69	2213.7	1446.51	583.143	2067.27	280.958	283.155	361.604	351.548	472.328	393.645	453.627	2247.05	400.707	401.767	384.194	2052.46	1033.32	1623.74	497.739	282.591	723.854	1054.57	1125.44
10890			Citrusin E;Syringin;Eleutheroside B	10.6615207490062;10.7485852175221	MS1 mz matched	436.154	195.846	197371	164589	170980	172650	162667	125786	219720	253706	220091	333040	379493	209971	353033	371947	382380	131245	255402	185261	115542	324176	109093	19399.5	16924	17696.7	5839.43	5694.87	16042.6	19998.3	21895.1
10893					Unmapped	436.192	220.494	3221.75	3583.32	3575.28	3569.63	3084.65	1561.33	4289.77	3969	2491.7	4782.72	3914.46	3227.67	9301.1	4060.31	41747	2482.76	3718.61	1956.34	4314.98	1697.49	2277	840.751	745.843	916.74	478.222	518.887	647.062	1114.26	1298.56
10947					Unmapped	438.072	30.067	2850.17	2476.6	2606.37	1902.75	1947.98	8442.38	1185.68	1089.18	1253.99	1356.21	1136.3	1088.11	1784.95	1230.49	825.845	1356.78	1493.15	3191.13	1618.56	1494.8	2604.71	533.819	685.414	532.591	775.292	1212.26	625.595	1094.44	1274.5
10950			Moxifloxacin hydrochloride	21.0453	MS1 mz matched	438.165	427.69	1955.31	1446.22	1419.75	1736.32	1587.32	1044.79	2062.6	1189.04	1197.23	4798.31	1292.33	1124.31	1991.88	992.899	988.646	1244.5	4647.3	996.147	1401.09	922.691	1243.94	2505.82	1799.16	695.127	695.064	798.036	795.589	1860.26	1058.46
10951			Candoxatrilat	10.7708	MS1 mz matched	438.188	33.799	1484.61	1163.86	1383.85	1879.1	996.654	1876.49	1582.77	1815.84	1547.6	1351.6	2334.59	2009.47	2388.48	2341.1	1803.65	2384.27	1660.28	2238.53	1712.41	2815.55	1803.88	4000.84	4611.34	3171.51	4765.55	3502.76	5558.55	1682.74	2028.61
10967					Unmapped	438.909	344.928	209238	191361	185117	178473	173985	188141	187886	187936	183253	189983	173300	183169	177677	174436	189792	189260	191940	172224	174699	190771	164418	167042	167957	169641	196205	176381	168139	186342	166226
10976	3,4-Dimethoxycinnamic acid	0.3239			MS2 reverse	439.134	408.684	10208.1	9252.04	9219.29	8931.75	7989.35	4299.71	14821.2	9453.34	7685.8	9588	10513.8	8369.55	31304.5	11946	12764.1	44070.1	44276.7	3139.91	13864.1	4884.03	8236.87	4280.74	1830.02	3645	1815.55	2495	2153.24	2239.04	1895.98
10985			CPA(18:2(9Z,12Z)/0:0);Atractyloside G	5.34460554648975;-14.4147260840999	MS1 mz matched	439.223	188.97	20148.6	20091.7	21451.2	23052.8	22401.9	31038.6	19640.3	24093	12573.3	21169	21389.1	20038.2	6481.26	37329.5	22535.9	28079.8	17509.5	33640.1	15357.9	34840.9	26191.7	10728.3	0	27516.8	17193.7	36141.3	27593.1	39393.7	34822.2
11008			N-Acetyl gemifloxacin;	-6.82496744357753;	MS1 mz matched	440.131	291.149	11300.9	9789.87	9482.6	9494.81	8588.78	2676.33	2579.84	5361.62	22958	3520.63	17315.7	1365.99	12601.3	2813.97	2530.11	2831.88	2693	2686.87	4928.52	4193.62	2394.13	140350	4972.11	1287.07	510.046	3145.68	599.209	5480.84	6003.35
11024					Unmapped	440.42	345.795	5587.53	4938.01	4611.33	4427.38	4038.46	4676.77	5861.6	4772.44	4946.85	5625.64	4734.55	5894.25	5819.67	5413.88	6052.01	6144.32	5573.46	4488.23	5264.19	6639.23	3894.34	4100.27	4446.7	4232.39	4581.72	3766.74	4025.17	4870.92	3237.22
11035			4-Phosphopantothenoylcysteine;(R)-4'-Phosphopantothenoyl-L-cysteine;N-[(R)-4'-Phosphopantothenoyl]-L-cysteine	4.5077400228482;4.47665202138972	MS1 mz matched	441.043	40.894	2061.87	2094.94	1736.64	1766.32	1828.88	801.159	1963.47	1056.11	1241.86	2070.96	1596.97	726.501	731.295	1652.42	947.198	931.886	2684.46	637.916	938.813	738.247	1414.06	599.074	336.889	548.691	550.477	538.119	690.99	611.073	563.586
11037					Unmapped	441.087	359.365	10205.2	8674.66	8427.19	8002.34	7145.37	5632.6	11196.9	9179.81	7846.03	15305	17940.9	11590.5	17808.3	11235.2	10945.4	15357	9069.08	7725.68	10970.5	9639.71	7828.36	8481.97	3850.91	9382.5	7666.63	9347.93	9061.61	9298.93	9387.5
11038			Aloin;5-Hydroxy-3,3',4',6,7,8-hexamethoxyflavone;Gaylussacin;Liquiritin;Isoliquiritin;Isosakuranetin 7-xyloside;Equol 7-O-glucuronide;Fenoprofen glucuronide;Equol 4'-O-glucuronide;Dihydrodaidzin;2-Hydroxy-3-methyl-4H-pyran-4-one O-(6E-cinnamoyl-b-D-glucoside);7-Hydroxy-3,3',4',5,6,8-hexamethoxyflavone;Natsudaidain;6-Hydroxy-3,3',4',5,7,8-hexamethoxyflavone;Naringenin 5-rhamnoside;Neoisoliquiritin…	-20.0472879847597;-20.0472879847597;-20.0472879847597;-20.0472879847597;-20.0472879847597;-20.0472879847597;-20.0472879847597;-20.0472879847597;-20.0472879847597;-20.0472879847597;-20.0472879847597;-20.0472879847597;-20.0472879847597;-20.0472879847597;-20.0472879847597;-20.0472879847597;-20.0472879847597;-20.0896188329525;-20.0896188329525;-20.0896188329525;-20.0896188329525;-20.0896188329525	MS1 mz matched	441.108	196.493	12610.5	8920.7	11604.9	13075.4	13255.7	10975.4	11702.8	11137	12861.3	13131.6	17494.3	15734.2	44328.1	15481.6	19541.3	6688.56	8744.25	10260.9	19485	18286.4	8299.52	2252.26	872.026	1876.39	214.626	288.622	1384.08	1857.8	1618.03
11041					Unmapped	441.138	441.163	19066.4	15414.1	12361.6	14212.4	11042.8	15309.2	18641.9	4232.86	2714.53	30422.5	5386.71	4171.2	3092.4	4261.91	3410.71	9049.94	33298.2	4535.62	2432.94	4947.64	5471.01	31977.7	11673.6	3328.9	3559.45	4392.55	4355.7	30945.7	19364.1
11044			Trandolaprilat;	11.2573988672968;	MS1 mz matched	441.181	203.748	25666.4	21434.9	22508.4	22637.7	22299.8	47609.6	12840.8	15246.6	10747.3	13157.3	15367.8	24997.9	15658.4	19235.9	15237.5	23316.9	9752.75	11694.1	20751.9	30724.6	20914.9	11267.9	4328.81	29250.4	17463.7	25373.1	25945.4	47644.7	34716.1
11048			Fluorometholone 17-acetate;9-Fluoro-11beta,17-dihydroxy-6alpha-methylpreg-1,4-diene-3,20-dione 17-acetate;6alpha-Methyl-9alpha-fluoro-17-acetoxy-21-deoxyprednisolone;Descinolone acetonide;21-Deoxytriamcinoline acetonide	-8.60800027546993;-8.60800027546993	MS1 mz matched	441.202	244.828	10210.8	8308.13	9657.98	10586.4	9623.96	12393.8	5855.88	7323.77	3492.38	4949.45	7052.53	6380.48	3931.73	8528.24	5585.58	9208.44	4174.26	9577.22	5189.03	9272.1	9415.51	5576.46	493.395	18304	7927.85	9449.5	10322	17041.6	13129.5
11051			Tirofiban;Tirofiban	-19.2919912797183;-19.3078915896559	MS1 mz matched	441.233	43.544	5405.01	3704.41	4433.89	4397.26	4629.11	2551.7	5639.31	7381.62	3128.01	4714.78	5592.81	4369.89	1551.87	6642.32	4822.84	5728.82	6388.1	6013.7	2648.38	5805.25	5662.98	7672.22	7018.59	4590.31	9878.24	9112.12	7474.22	6325.71	5631.52
11085			Mefloquine;N2-Citryl-N6-acetyl-N6-hydroxy-L-lysine;N2-Citryl-N6-acetyl-N6-hydroxylysine	16.7080700060339;-11.6362897796679	MS1 mz matched	442.132	23.3405	2588.33	2416.7	2360.54	2824.66	2681.8	2286.53	1631.12	2747.67	2449.53	4103.22	1810.43	2528.9	750.532	1867.52	1791.42	2491.77	1782.67	3828.85	1594.29	2927.15	2654.97	732.09	643.285	752.133	361.185	349.646	687.349	396.567	623.915
11127					Unmapped	443.199	31.957	6463.83	6646.2	7747.98	8521.38	7749.11	879.74	25038.9	15709.9	1684.61	6027.18	3953.89	1356.42	1255.96	5636.13	1934.87	2071.25	2195.64	11109.6	1134.47	4815.81	5630.7	12480.6	12611.5	5785.24	3424.81	4959.74	7013.46	1852.11	1385.88
11163			Darifenacin;Phospho-andamide	12.3684184438458;-11.4958465975944	MS1 mz matched	444.273	195.843	19278.2	17502	15974.7	15873.3	15706.8	18406.3	16592.5	14993.4	13463.1	16784	14826.7	21383.2	18670.4	21656.8	17942.6	20488.1	12682.9	12594.1	21168.1	18805.8	18889.5	13954.8	16751.7	15519.5	15231.3	17153.4	20025	20252.5	19868.2
11165					Unmapped	444.31	44.412	84822.1	76019.8	71296.5	83506.2	80434.5	135795	90859	75181.8	84103	101581	69602.9	93380.6	97132.4	113962	76618.8	87734	67404.2	72725.2	105054	85969	96510.2	63515.1	6971.5	70394.5	48879.2	66118.3	66109.8	85673.9	86244.8
11187			3-(O-Geranylgeranyl)-sn-glycerol 1-phosphate	4.27674	MS1 mz matched	445.272	172.341	189259	120160	108171	107514	105803	53071	116676	103933	52634.3	101758	55388.1	56475.9	5873.08	87184.9	51606.5	87860.5	58984.9	123003	10076.2	106377	88553.7	63190.6	67419.3	298772	295171	248190	189605	426608	282595
11188			3-(O-Geranylgeranyl)-sn-glycerol 1-phosphate	2.02582	MS1 mz matched	445.272	154.923	79170.9	61083.9	77732.9	62334.4	56824.3	35239	52842.6	50189.7	27653.5	55793.4	13601.4	21005.1	7680.74	51029.3	33147.1	53559.1	32324	74537.9	7838.05	88857.7	28400.1	76182.9	27527.6	238566	253267	212782	179402	311950	261281
11249			Lithol Rubine;	-16.2071814172895;	MS1 mz matched	447.084	201.896	8955.18	7619.78	8048.01	7864.41	7651.86	2629.61	10425.2	11383	3635.77	16695.4	11443.9	15953.5	11348	9361.07	20338.9	12371.7	8779.71	9306.35	8585.33	15440.7	7905.88	2947.59	2550.84	1678.58	1073.06	1211.36	2742.03	994.323	1799.43
11250			3,6,7-Trihydroxy-4'-methoxyflavone 7-rhamnoside;Physcionin;Rheochrysin;Sissotrin;Kaempferide 3-rhamnoside;Glucoobtusifolin;Calycosin 7-galactoside;Trifolirhizin;Prunitrin;Glycitin;Biochanin A-beta-D-glucoside;Biochanin A 7-O-beta-D-glucoside;Sissotrin;Obtusifolin 2-glucoside;Physcion 8-glucoside;Physcion 8-O-beta-D-monoglucoside;Trifolirhizin;(-)-Maackiain 3-O-glucoside;Glycitin;Glycitein 7-O-glu…	-9.56645654362531;-9.56645654362531;-9.56645654362531;-9.56645654362531;-9.56645654362531;-9.56645654362531;-9.56645654362531;-9.56645654362531;-9.56645654362531;-9.56645654362531;-9.5734052599473;-9.5734052599473;-9.5734052599473;-9.5734052599473;-9.5734052599473;-9.5734052599473;-9.5734052599473	MS1 mz matched	447.117	29.739	2720.89	2401.18	1472.48	2433.15	1962.24	2153.1	1678.72	1641.94	2750.35	1903.65	1930.95	5055.3	1982.75	3029.82	3783.83	2404.2	2624.69	2032.34	1353.2	1037.96	1871.45	2063.16	2265.23	2572.57	2344.85	1249.95	3240.64	1897.13	1870.4
11290			Calebin A;Gancaonin D;3-O-Methyluralenol;Uralene;3'-O-Methylgancaonin P;Piperenol A;5-Methoxyhinokinin;Piperenol B;Licofuranocoumarin;Oxyisocyclointegrin;(+)-Zeylenol;Dulxanthone F;Licopyranocoumarin;Isolicopyranocoumarin;4'-Demethyldeoxypodophyllotoxin;(-)-4'-Demethyldeoxypodophyllotoxin;(5R,5aR,8aR)-5-(4-Hydroxy-3,5-dimethoxyphenyl)-5,8,8a,9-tetrahydrofuro[3',4':6,7]phtho[2,3-d][1,3]dioxol-6(5a…	-10.1608633362496;-10.1608633362496;-10.1608633362496;-10.1608633362496;-10.1608633362496;-10.1608633362496;-10.1608633362496;-10.1608633362496;-10.1608633362496;-10.1608633362496;-10.1608633362496;-10.1608633362496;-10.1608633362496;-10.1608633362496;-10.1530533745687	MS1 mz matched	448.136	366.196	177876	151475	156511	147140	137337	133074	140814	130421	140515	182450	190577	180005	155894	146505	148197	168091	109655	141649	138199	155241	116118	147402	57834	148873	153155	164691	164949	190365	180743
11298			Benzethonium chloride	-14.138	MS1 mz matched	448.284	204.198	166034	144527	132801	122869	120250	315114	61886	114890	84994.7	60512.7	89026.2	121178	91934.7	113298	101677	144991	69458.6	61563	81655.1	223159	102553	72801.7	3891.65	254813	209251	226849	189721	425283	279389
11299			CMP-2-aminoethylphosphonate;CMP-2-aminoethylphosphote;CMPciliatine	12.0861425867369;12.0861425867369	MS1 mz matched	448.283	177.63	42913.1	41123.4	27247.7	29475.6	33650.6	31254.1	25672.5	27048.7	17168	26918.3	14326.5	17492.6	5519.54	26174	22261.9	35805.1	22481.4	37888.9	7157.73	35181.8	25807.8	14789.8	7669.52	53709.9	44367.5	43814.3	40411.5	79740.8	50386.2
11323			Nicarbazin	-20.651	MS1 mz matched	449.117	27.4595	1281.1	1426.64	1068.02	1250.07	1431.02	1817.89	1040.95	2149.3	2017.36	1441.1	2124.7	1574.84	862.852	1771.87	2339.21	2286.41	2217.39	932.048	1534.76	999.371	1562.02	630.213	1360.36	959.775	1871.43	1520.73	1570.86	1436.6	1032.71
11371			N-Acetyl-leu-leu-tyr;c-LLY	-11.4232	MS1 mz matched	450.247	359.381	6640.34	5715.47	6237.62	5642.84	5363.96	7572.9	6852.78	8689.85	20082.9	3301.05	5693.35	4162.86	17592.9	3540.87	4388.82	3148.8	4077.52	2776.95	11146.9	6012.9	9861.42	3478.43	3448.65	1578.06	1502.2	1754.76	1827.52	2070.28	1578.06
11373					Unmapped	450.262	246.414	7044.46	6293.06	6442.96	5904.59	5735.25	6348.3	5145.24	4724.07	3255.21	4630.4	4374.48	6452.13	3177.37	5944.74	5641.98	7150.07	3785.67	4779.29	4789.98	6542.68	4251.82	3026.78	1410.91	8690.54	6868.46	6100.21	8007.44	13990	11407.8
11381	Glycodeoxycholic acid	0.9508			MS2 forward	450.313	188.898	16631.4	15012.1	15005.1	15465.1	15436.6	82379.8	2448.49	3354.03	2909.06	7366.92	378.339	5201.52	4767.01	2192.43	351.787	4157.73	2676.95	13090.5	5323.95	7870.35	13330.8	4087.58	5291.65	2668.87	4850.65	3848.97	2261.25	2724.55	1164.55
11385			C.I. Pigment Blue 63;	-1.7382074054252;	MS1 mz matched	450.37	53.838	9337.47	5228.86	5953.59	6011.53	6541.77	9106.28	7435.91	9309.02	8234.58	7983.1	3771.28	2446.93	4574.1	4900.1	2311.97	2153.13	1660.2	9418.64	8798.9	9386.25	8545.31	6793.88	4066.08	5460.06	7078.46	5668.35	8591.81	5375.49	3109.44
11400			(S)-N-[3-(3,4-Methylenedioxyphenyl)-2-(acetylthio)methyl-1-oxoprolyl]glycine benzyl ester	-0.205699	MS1 mz matched	451.13	42.975	2066.55	1388.03	1970.95	1691.49	2159.29	637.834	1097.19	2113.16	1411.7	1506.96	2181.47	1477.13	745.506	1758.97	1391.98	1539.4	929.067	2608.62	831.223	1437.05	1853.47	824.882	455.504	539.308	1821.71	1470.72	1392.8	894.629	645.102
11439					Unmapped	452.365	39.891	1755.05	1795.16	1625.9	2090	1692.86	3322.25	1801.69	1851.8	1206.46	1774.7	1163.56	1529.12	1913.7	1371.7	1313.19	1339.62	1373	1898.21	1619.63	1962.44	1932.13	3277.02	2634.94	1813.74	1862.28	1706.28	1295.86	1537.28	2864.67
11453			4-O-Methylmelleolide;Clausarinol;Eplerenone;Armillarin;Armillaripin;Magnoshinin;Eplerenone;Estra-1,3,5(10)-triene-3,6alpha,17beta-triol triacetate;Estra-1,3,5(10)-triene-3,6beta,17beta-triol triacetate	-7.81908946697882;-7.81908946697882;-7.81908946697882;-7.81908946697882;-7.81908946697882;-7.72565802083258;-7.72565802083258;-7.72565802083258;-7.72565802083258	MS1 mz matched	453.159	33.7915	1075.64	988.383	1135.25	1315.46	1322.73	1403.4	1645	1705.43	811.506	768.651	685.866	726.765	699.764	819.532	633.054	692.164	841.164	2179.15	1811.83	2276.78	1306.32	4975.54	3794.88	2855.19	4751.04	3489.86	5116.35	2180.78	1621.29
11459			CMP-2-aminoethylphosphonate;CMP-2-aminoethylphosphote;CMPciliatine	12.0861425867369;12.0861425867369	MS1 mz matched	453.238	179.594	6439.71	6600.8	6137.63	7598.53	7716.31	11213.7	4053.07	5681.06	3334.45	3555.28	3187.8	3270.18	1166.57	5769.86	3241.29	3823.18	4315.57	10011.5	1787.67	6649.47	7952.18	5054.42	0	18759.3	14271.8	18490.8	12493.3	30224.9	22265.7
11474			Bromocyclen;Bromociclen	-1.53937	MS1 mz matched	453.788	193.831	6224.71	5368.93	5877.77	5808	5368.42	4888.84	4074.94	3379.61	3799.23	4184.68	4534.42	6629.87	5158.97	4613.21	5654.36	5482.38	4835.58	5184.15	4204.52	4442.66	4231.4	10554.9	8136.88	10737.6	11839	10253.6	10191.9	8324.75	10958.5
11499	1-Palmitoyl-2-hydroxy-sn-glycero-3-phosphoethanolamine	0.9918			MS2 forward	454.286	180.819	56295.2	85307.9	94403.3	101403	102815	150095	34486.6	42152.2	76293.2	45728.2	80924.2	155361	216795	93875.6	97591.2	70924.9	69583	51272.5	157617	72467.6	33638.5	49198.3	24147.7	64410.6	65141.8	38429.9	76786.5	51689.4	68086.5
11507					Unmapped	454.346	203.319	99958	90247	87719.7	82135.7	81999.6	101359	162218	6379.01	45231.5	173125	29319.5	55335.2	16408.9	24102.7	144030	49554.9	25084.5	202290	101053	49376.7	33607.6	5298.98	10014	59962.6	25311.3	134565	62749.2	54620.5	16498.2
11527			8-Acetoxypinoresinol;4'-Methylliquiritigenin 7-rhamnoside;1-Acetoxypinoresinol;Lophotoxin	-5.08882534558061;-5.08882534558061;-5.0462925250261;-5.0462925250261	MS1 mz matched	455.108	408.917	2181.21	2051.5	2149	1554.58	1797.9	1328.94	2844.99	1974.85	1680.85	1949.01	2233.38	1876.69	5515.96	2565.06	2619.93	7097.94	7321.39	738.805	2754.45	1477.58	1767.39	1162.65	512.48	1050.91	726.36	698.196	791.871	737.562	685.747
[truncated: 1,099 more rows]
