# Supplementary material for: Altered serum metabolome associated with vascular calcification developed from CKD and the critical pathways
Source: Front Cardiovasc Med. 2023 Apr 11;10:1114528. doi: 10.3389/fcvm.2023.1114528 (PMC10126378; doi:10.3389/fcvm.2023.1114528)
Supplement: Supplementary file 2 [file Table2.xlsx]

## Sheet: Table S2-initial data of UPLC-M
													Non-VC group								VC group								Control group
ID	MS2 name	MS2 score	MS1 name	MS1 ppm	type	mzmed	rtmed	QC01_neg.QC01	QC02_neg.QC02	QC03_neg.QC03	QC04_neg.QC04	QC05_neg.QC05	Non-VC group01.neg	Non-VC group02.neg	Non-VC group03.neg	Non-VC group04.neg	Non-VC group05.neg	Non-VC group06.neg	Non-VC group07.neg	Non-VC group08.neg	VC group01.neg	VC group02.neg	VC group03.neg	VC group04.neg	VC group05.neg	VC group06.neg	VC group07.neg	VC group08.neg	Control group01.neg	Control group02.neg	Control group03.neg	Control group04.neg	Control group05.neg	Control group06.neg	Control group07.neg	Control group08.neg
42	Dihydroxyacetone	0.9969			MS2 forward	71.0139	286.436	55556	54083	54505.1	56551.9	57984.4	38966	67691.1	50440.2	73489.9	46166.5	45847.4	51122.7	97296	39918.1	57896.3	53357.3	51240	50951.7	59081.8	50881.3	44414.2	75793.6	64201.4	68566	47497.1	46748.4	61430.8	68761.2	76601.9
70			Glycine;Acetohydroxamic Acid;Ethyl nitrite;Glycine;Aminoacetic acid;Gly;Nitroethane;Acetohydroxamic acid;Methyl carbamate	18.2800602498744;18.2800602498744;18.2800602498744;18.6587056189871;18.6587056189871;18.6587056189871;18.6587056189871	MS1 mz matched	74.0249	173.288	256079	252654	257661	257928	245849	212156	311922	248329	153427	285945	484709	299608	309900	488734	336881	473412	673241	80747.1	353589	104093	230918	24190.2	22686	35205.8	13403.7	11094.2	20435	24614.4	14852.1
73	Glycine	0.9988			MS2 forward	74.0248	207.533	10262.2	7630.5	7413.93	7327.92	6994.38	4215.07	12633.3	6531.31	4879.82	11339.1	15663	16142.6	7974.93	17876.6	10306.6	19423.8	19747.3	2781.91	19171	2632.16	11125.4	1375.35	858.839	612.413	608.139	598.756	827.642	1084.12	658.402
87			Methanesulfonic acid;Methanesulfote	22.9195	MS1 mz matched	76.9702	4.1535	150660	146907	155328	166607	162606	156131	158636	155818	163628	161957	163571	160739	151436	139738	155811	156985	141685	153644	154760	149425	134795	155445	154905	168764	156462	170706	164833	147227	156824
191					Unmapped	85.0295	408.559	28726.4	25558.1	27468.1	22693.2	21515.8	14663.1	41742.3	48783.1	40573.4	53625.5	40920.6	34819.5	44106.1	41186.9	61692.7	60581.1	50176.4	13569.2	43429.5	35048	29941.9	20394.2	19153.3	5809.91	13614.9	4754.03	8807.72	12318.1	6599.43
192					Unmapped	85.0293	286.436	52760.8	50700.4	49789.2	49580.4	49942.5	38733.8	61845.7	48401.6	64776.8	44371.1	42802.5	48827.2	83278.9	37864.4	52669.3	51461.3	46689.1	42402.3	54437.6	46523.1	39943.3	73905.6	51900.5	60693.2	42776.7	38521.9	53499	57657.9	66685.9
211			Chloroprene;2-Chloro-1,3-butadiene	12.6581	MS1 mz matched	87.0091	141.82	238266	189588	215110	226913	234635	224705	179099	309769	176896	271108	182823	135034	162465	161530	212041	139802	227968	247907	290363	336771	218673	160877	405346	165523	355814	409741	147679	199567	163704
212	Pyruvate	0.47315			MS2 reverse	87.0091	74.59	957447	681066	978145	961703	683023	358388	1.73105e+06	1.15845e+06	2.92398e+06	1.89793e+06	1.12867e+06	396000	351687	1.30973e+06	736191	891479	944602	1.92553e+06	407012	543361	616661	507695	2.10191e+06	752283	961571	1.6446e+06	660278	777160	68766.7
215					Unmapped	87.0199	45.553	175554	220775	197034	158776	177478	32304.6	392831	468877	244608	187286	385543	114853	137254	605699	126313	224207	181807	574096	67857.9	111504	211165	66557.9	66199.1	42883.2	69059.2	187877	15689.6	34411.5	30220.4
228	L-Alanine	0.9694			MS2 forward	88.041	328.638	288918	234082	253567	252000	249662	314912	252307	267032	278840	300630	352335	267813	494624	239669	207694	346862	191120	302429	361364	311427	334643	275454	252390	194036	221363	188071	205062	222784	211816
236	DL-lactate	0.9823			MS2 forward	89.0251	220.136	6.23607e+06	5.89788e+06	6.09957e+06	5.52903e+06	5.82453e+06	6.35605e+06	7.2529e+06	6.78213e+06	6.32405e+06	6.81386e+06	5.38717e+06	5.67674e+06	7.3224e+06	7.60468e+06	6.49715e+06	6.76243e+06	6.1325e+06	5.64803e+06	6.63065e+06	5.62061e+06	4.80089e+06	6.8376e+06	5.76602e+06	5.17619e+06	5.52861e+06	6.58546e+06	5.06371e+06	5.85343e+06	5.51679e+06
252	Glycerol	0.9569			MS2 forward	92.0501	98.18	39545	28494.9	45885.3	36096.3	33920.1	27201.5	49765.9	24493.4	21719	38917.7	57217.5	20762.8	13419.4	46191.4	47469.4	34270.3	182956	20302.3	37686.8	10243.7	21489	7437.98	6079.29	18930.5	15319.8	11727	62168.5	20934.4	27599.5
262					Unmapped	93.0379	23.6035	1.52651e+06	1.55109e+06	1.71199e+06	1.66872e+06	1.68056e+06	1.71879e+06	2.59871e+06	915532	1.14075e+06	847632	2.87915e+06	1.98182e+06	186560	2.81294e+06	2.38092e+06	2.03991e+06	2.81985e+06	727658	811.58	1.31305e+06	1.54396e+06	102036	50483.1	469973	88382.9	70505.8	257270	278003	248324
266	Phenol	0.9737			MS2 forward	93.0348	204.465	45789.4	44873.4	43019.4	38292.9	46498.8	26863	34650	73222.5	59777.4	38860.9	57912.7	43179.7	55847.1	76994.5	51735.9	68262.8	130638	9497.43	59020	12342.5	40061.9	12922.3	4942.4	6346.23	6013.1	5007.91	4277.86	3761.01	5113.78
324					Unmapped	97.0043	171.291	181274	161590	178612	174743	173738	169875	183484	175066	211922	187939	183439	205392	212949	194451	208176	199506	202260	152089	252370	151319	192348	88497.4	86738.2	69410.5	77753	73873	75833.7	71973.2	72963.1
357					Unmapped	99.0061	351.381	399449	455447	447997	418659	455107	400746	429588	470738	458926	431005	470888	434834	475064	487616	471577	445167	433537	415997	461891	444142	417986	437401	408777	413124	426714	397683	451940	442378	436424
360	3-Hydroxyisovaleric acid	0.7573			MS2 forward	99.0447	409.175	1127.34	1145.31	1202.34	1077.8	1057.24	1885.06	1551	1829.46	1698.38	1235.79	4885.81	1364.85	6474.85	1379.38	1420.46	2000.26	2276.91	1072.69	1276.06	5528.45	1667	4328.88	788.538	4148.17	4522.95	4083.93	5027.68	8117.14	4027.07
405					Unmapped	102.019	262.493	16187.1	15136.2	16369.9	14916.4	14361.9	6994.35	21039.6	15157.8	12018.5	14008.6	16493.4	9859.78	4640.14	21682.3	11469.4	21922.1	19332.2	16153.5	2521.98	11247	17765.1	30196.4	33386.3	20199.9	15644.3	19121.7	23418.5	19590.4	7217.77
406			Pyruvatoxime;3-Oxoalanine;Pyruvate oxime;2-Aminomalote semialdehyde;2-Ammoniomalote semialdehyde;(Z)-3-Peroxyaminoacrylate	10.2594522289473;10.2594522289473;10.6768232375049;10.6768232375049;10.6768232375049	MS1 mz matched	102.019	281.896	11483	11160.9	10979.7	12089.9	12130.9	5355.98	13499.3	8553.16	13114.7	8411.72	8944.07	7411.43	6242.53	12063.1	8214	14180	12274.2	11585.6	3973.46	6531.93	9727.44	30192.4	26434.6	18048.9	14153.5	16482.6	20512.2	17183.4	8052.58
410					Unmapped	102.056	373.546	29430.4	24708.9	24812	24460.7	24514.5	40802.5	28916.6	24201.2	27669.6	27672.9	36021.2	43467.7	25271.4	40641.6	34233.8	36595.4	25215.6	29937.3	33326.5	29997	27797.5	22964.3	16678.8	28341.9	45534.5	32306.1	27031	26686.1	28969.8
423	2-hydroxy-butanoic acid	0.9781			MS2 forward	103.04	186.5	85872.1	85204.7	76346.2	86579.5	84472.7	113041	91495.2	40509	83887.5	77360.8	41731.7	41462.2	36343.1	47462.1	34160	49004	48606	116995	76455.4	64711.1	62987.6	50503.3	65362.5	45517.8	138962	123984	51815.5	43902	39943.6
424	D(-)-beta-hydroxy butyric acid	0.919			MS2 forward	103.04	216.294	62520.8	63111.6	61931.4	65314.7	63142.7	47545.8	53154.5	40409.9	101564	44704.2	31769.1	18083	70655.4	19370.5	34404.2	30351	55582.3	61773.8	50503.7	74617.8	30429.2	41435.3	58812.8	60706.5	291957	27649.4	35180.7	50941.2	72284.9
433	L-Serine	0.7178			MS2 forward	104.035	370.092	58012.5	48192.9	49536.1	58103.9	50188.8	55200.4	50723.9	39600.3	40952.8	37014	56043.6	52659.5	51815.4	55564.5	55633.1	53131	41959.1	59191.2	47510.8	58888.5	52969.7	85282.8	61463.4	55246.3	59429.1	48812.8	68674.8	87035.9	76084.5
461					Unmapped	107.054	23.603	794813	855035	779397	907156	706954	803618	910011	1.37852e+06	994593	2.19869e+06	489402	1.24129e+06	305049	920826	480357	845912	525931	1.05701e+06	722805	922086	1.42853e+06	91475.5	292285	151555	229560	123918	110455	71269.6	155523
463	p-Cresol	0.9765			MS2 forward	107.05	42.051	48938.7	34624.6	38923.3	35017.3	38482.8	69962.6	42304.4	33419.8	29042.8	54286.8	36139.8	54771	31458.6	68465.7	42281.6	37493.6	41748.2	56686.7	43190.6	59095	44536.6	10265.5	5403.92	6990.43	7699.17	8411.81	7701.36	6552.32	7362.57
487	Pyrocatechol	0.9621			MS2 forward	109.029	40.738	348047	356972	289373	310363	359416	248308	197670	477318	280430	255290	602811	370581	705590	547768	466996	9997.55	709876	245883	565882	170651	304263	11268.3	6389.12	8288.36	3470.14	4236.22	10767.6	399.96	3315.49
488			Naphthalene;phthalene;Azulene	-12.4962322821652;-12.493889707036;-12.493889707036	MS1 mz matched	109.04	362.06	23534.2	23426	23440.3	21477.4	22856	18415	28048.4	24987.1	21927.7	33326.5	37374.3	19637.3	38080	19002.1	27165.7	32640.6	17458.1	22036.4	30187.1	22359.7	25146.7	25411.6	19582.5	22696	21979.6	19345.8	26344.5	25883.9	24700.9
500	Cytosine	0.9845			MS2 forward	110.036	184.092	2672.36	3039.3	2416.23	2866.51	2772.5	1495.45	3951.06	2922.24	1876.97	5545.06	3884.47	6835.53	3673.42	4321.89	4810.3	6898.59	5669.97	1458.49	6519.21	2597.99	1785.21	1791.97	1413.86	1398.29	1301.39	1486.77	1463.05	907.96	878.971
522			Chlorobenzene;Chlorobenzene;Monochlorobenzene;Benzene chloride;Phenyl chloride	6.72005703628288;6.52274837521739	MS1 mz matched	111.009	488.495	159340	170576	228079	117845	155369	192286	140853	603380	581763	306039	192443	131587	529679	81278	122352	62753.7	197320	334706	830191	346097	505726	58116	143853	3901.23	88118.9	4248.58	41686	32296.5	12815.9
525	Uracil	0.9995			MS2 forward	111.02	86.624	251325	253340	245583	267508	256361	482571	190112	140254	308212	259122	209024	252558	475705	217947	257291	209144	176552	234868	271084	153608	223991	284349	186045	259230	120046	122915	131833	109027	111883
532			Fluorouracil;Cucurbitine;(R)-Piperazine-2-carboxylate;(R)-Piperazine-2-carboxylic acid;(R)-2-Piperazinecarboxylate;(S)-Piperazine-2-carboxylate;(S)-Piperazine-2-carboxylic acid;(S)-2-Piperazinecarboxylate	-16.9130331834956;6.15033573143741;6.15033573143741;6.15033573143741	MS1 mz matched	111.056	291.674	7943.44	7560.55	7789.24	7619.09	7137.94	3010.16	12657	7267.85	6824.46	8721.48	9651.61	5225.48	2293.57	11284.8	6060.38	11063.8	6958.96	6784.26	1250.73	3880.96	5976.36	15596.5	12399.2	12689.2	7677.13	11359.3	12861.9	10392.1	4916.45
538					Unmapped	111.947	399.954	44569.2	45799.8	39461.5	38100.4	34311.3	30323.6	60176.3	55608.7	67976	51914	43126.3	43649.1	57665.9	46137	45969.2	54141	83505.9	46726	50834.1	38192.2	29663.9	31126.8	24678.5	26654.3	29189.5	20417.3	22073.7	34424.1	25621.4
539					Unmapped	111.947	277.931	67870.8	61015.4	56160.7	58142.9	59114.3	58292	88995.2	48727.4	61680.8	54090.4	54269.7	70066.8	94947.6	43674.4	62053.1	75264.6	53217.9	64620.7	63466.1	58388.1	56548.6	70521.7	58217.7	71118.3	61844.2	65187.8	66081.2	74831.4	71293
560	Creatinine	0.9392			MS2 forward	112.052	158.518	152689	148159	158138	158806	157583	154365	176144	163152	218111	200522	245395	167898	219972	217504	284695	261640	323983	143485	221639	119818	216082	38474.5	43094.8	45953.3	46433.1	42403.7	55999.2	45844.8	40207
578			Trifluoroacetic acid;Thiamazole;Methimazole	6.79597941820783;-9.86711709337833	MS1 mz matched	113.024	198.173	134998	127589	136622	133823	142986	259690	161416	112347	94293.1	159373	105756	203597	263012	74682.3	110911	152464	82712.6	89042.6	308090	117794	114755	113369	66089.8	80682	31572.4	44521.3	57718.9	77642.9	81329.7
583	L-Asparagine	0.9331			MS2 forward	113.035	268.266	1842.72	1480.73	1733.49	1615.43	1607.82	2750.91	1010.74	2255.38	864.487	1144.06	1582.91	2805.68	2240.85	4890.93	2736.43	3401.74	5081.64	609.424	1695.34	2346.01	2436.06	3052.72	1873.29	1071.08	556.788	604.967	888.335	2111.58	2064.55
612					Unmapped	114.031	171.291	667400	611788	629587	675594	645347	668257	690171	639499	759787	742140	671187	797462	814305	674780	737674	760999	754664	601916	997423	551063	761809	312001	329890	251948	292507	276616	270900	271240	241326
613	L-Proline	0.9788			MS2 forward	114.056	293.271	211123	198545	187813	193559	196156	215318	220118	157422	120291	264813	294800	244110	347632	239662	204679	266946	312478	139666	215789	269849	216787	275564	170325	213803	176355	207493	193284	163364	203942
625					Unmapped	114.98	326.795	55778.8	51926	56255.6	54205.5	53913.2	49875.6	59862.9	56480.2	57058	50354.5	52698	50506.7	61920.6	53139.7	62333.8	54850.9	57523.9	48869.1	54870.6	47873.8	55194.8	68381.2	50844.6	51993.4	51264.2	38410.7	54938.7	47744.7	54112.2
632					Unmapped	115.015	166.192	46507.6	40822.6	45186.3	42591	40711.7	38777	66067.9	42113.8	39076.5	40083.5	77065.7	36176.1	44648	55443.7	51076.2	55715.7	93756.2	32964.9	62559	30808.2	32260.2	3954.11	2695.63	10183	1742.72	9933.8	1709.4	2016.79	9810.36
638	Alpha-ketoisovaleric acid	0.46685			MS2 reverse	115.04	78.63	231291	212238	205709	187090	206120	146557	71695.7	107236	57084	136532	85136	101524	100194	102375	97228.7	83408.2	230497	178022	143581	236940	126917	75318.5	835878	367024	800883	154458	522038	348923	125705
640					Unmapped	115.04	59.119	173899	196784	200329	221690	219252	162225	66576.2	105363	60447.7	137138	103078	131418	98301.2	106077	94958.5	85389.4	217636	185729	178942	208968	137303	113066	416835	191315	346896	311483	323142	277862	72560.6
656					Unmapped	116.035	230.856	28255.4	28680.8	28829.5	28185.3	28354.4	6403.56	47881	20662.4	14793.8	26510.3	41144.2	25318.2	5276.86	61208.1	24492.6	59309.3	31039.3	22204	4602.6	18640.6	21255.4	72475.3	77973.9	43160.4	28405.8	52865.7	55557.3	44085	15760.2
657	Acetylglycine	0.6422			MS2 forward	116.035	254.137	24671.8	23962.2	23247.7	21770.7	21383.7	24844.1	34267.5	13010.2	11801.1	30012.6	27215.8	30702.5	45599.1	37765.9	40383.2	34173.6	38004.6	15790.4	17027.8	20896	22613.8	14532.9	21426	14063.8	11799.5	10082.9	12041.8	6291.01	8586.55
667	Indole	0.9043			MS2 forward	116.05	175.597	4283.55	6902.29	7094.52	7957.4	8351.08	3194.86	6603.16	5302.2	9793.07	2498.88	8783.09	8856.53	5323.66	5639.39	8483.59	9316.42	7794.64	5988.23	9664.03	5203.29	4588.87	8573.51	11158.3	7140.41	5893.28	10699.4	12304.9	5793.28	3390.67
670	L-Valine	0.49825			MS2 reverse	116.072	285.071	150741	144917	145993	137256	142752	241526	113270	132468	190334	124298	119415	113282	155360	89505.7	105177	126655	112282	172400	130110	180863	157107	133587	102178	152994	175425	186664	148283	129236	124797
688					Unmapped	116.975	44.901	300674	243193	250055	273342	280823	13145.4	546608	388196	142513	318807	373407	100222	68839.2	524355	338099	355288	236550	1950.61	51554.6	174472	336755	53580.6	127000	28886.4	43781.1	150971	28025.2	76539.6	12891.9
692	Succinate	0.9924			MS2 forward	117.019	360.688	43251.9	37347.6	38111.7	42806.8	35788.2	24952.5	36314.1	39247.9	74977.3	56581.7	41882.7	44855.9	124739	51122.6	71143.1	42864	39952.1	38085.8	49639.1	31829.4	39233.2	58895	26100.1	147138	45709.5	37981.6	41954.2	37072	43497.6
703	2-Hydroxy-3-methylbutyric acid	0.9317			MS2 forward	117.055	185.152	22315.8	20711.4	20990.8	21438.5	21392.8	11471.2	19887	14211.8	16632.2	16971.1	38189.9	22589.2	21025.2	32527.5	25266.3	30659.9	20472.7	18067.1	25221.6	20173.6	14949.5	11606.2	11269.1	11903.5	15412.7	11228.5	7779.48	8296.62	10866.7
723	L-Threonine	0.9779			MS2 forward	118.051	341.386	76126.8	79742.9	64149.2	61479.9	91987.5	138331	72381.3	71455.4	65354.9	76239.8	93548.2	58762.2	164341	69385.8	78598.4	116472	93665	76081.5	100760	125252	96391.5	100184	81465.7	80354.5	81907.8	53827.5	80371	82277	79750.6
748					Unmapped	119.035	286.731	247058	242579	235498	231426	240402	194617	302633	226088	308763	217103	206290	227665	408861	184781	250823	260970	239272	220410	253893	220948	196952	339377	258441	268783	205033	201196	243562	284439	304777
751			Hydroxypropanedioic acid;Phenylacetaldehyde;alpha-Tolualdehyde;Styrene oxide;Styrene-7,8-oxide;4-Hydroxystyrene;4-Vinylphenol;p-Tolualdehyde;p-Methylbenzaldehyde;4-Methylbenzaldehyde;4-Toluylaldehyde;p-Formyltoluene;Acetophenone;1-Phenylethanone;Phenyl methyl ketone;Acetylbenzene;Methyl phenyl ketone;3-Methylbenzaldehyde;m-Tolualdehyde;2-Methylbenzaldehyde;o-Toluic aldehyde;2-Formyltoluene;o-Tolu…	-15.825301992624;12.4940132852421;12.4940132852421;12.4940132852421;12.4940132852421;12.4940132852421;12.4940132852421;12.4940132852421;12.4940132852421	MS1 mz matched	119.05	181.935	22666.2	23434.9	23763	23296.8	22799.8	30040.8	28462.8	54992.7	20033.3	27149	20498.3	25298.7	39749.8	20407.7	22429.9	43056.3	31231.1	23535.6	37524.7	22841.5	28995.5	5579.18	3120.02	3858.62	3466.81	2858.06	4886.56	2313.75	4891.69
753			Hydroxypropanedioic acid;Hydroxymalote;Tartronic acid;Hydroxymalonic acid;2-Hydroxymalote;2-Hydroxymalonic acid;2-Tartronic acid	0.832910631215655;0.832910631215655	MS1 mz matched	119.05	133.243	54555	71051.4	75273.1	78545.5	72764.3	32702.5	114726	54078.3	40529.1	53644.9	195099	199905	98678.2	242630	185371	181096	65992.9	30871.6	148307	76603.9	34818.9	19470.8	29094.2	37999.4	26139.7	24191.5	33912.9	33441.1	11818.7
781					Unmapped	120.906	29.4165	111137	110373	120702	113535	122291	123722	111827	106251	128257	104357	107667	103823	118951	112845	99354.9	111271	84635.4	122089	115747	124740	113956	124230	128129	158420	113844	135772	155537	169701	177161
792	Benzoic acid	0.45195			MS2 reverse	121.029	181.851	13362.2	15506.2	13980.5	13272	14013.6	14608.2	15541.9	13890	12633.7	16204.4	17218.1	19517.7	12568.5	19322	18578.5	18343.3	18028.9	15919	22280.4	12181.1	13720.6	9584.81	10135.5	9452.57	11077.8	10003.7	10518.9	10912.8	9634.06
800			2,6-Dimethylphenol;1-Phenylethanol;2,3-Dimethylphenol;3,4-Dimethylphenol;1-Methoxy-4-methylbenzene;3-Ethylphenol;2-Phenylethanol;2,5-Dimethylphenol;1-Methoxy-2-methylbenzene;4-Methylbenzyl alcohol;4-Ethylphenol;Phenylethyl alcohol;Phenethyl alcohol;2-Phenylethanol;4-Methylbenzyl alcohol;alpha-Hydroxy-p-xylene;4-Tolylcarbinol;1-Phenylethanol;Methylphenyl carbinol;alpha-Methylbenzyl alcohol;2-Methy…	-19.1909499677419;-19.1909499677419;-19.1909499677419;-19.1909499677419;-19.1909499677419;-19.1909499677419;-19.1909499677419;-19.1909499677419;-19.1909499677419;-19.1909499677419;-19.1909499677419;-19.478476848358;-19.478476848358;-19.478476848358;-19.47	MS1 mz matched	121.071	22.982	256148	262880	273430	271980	213895	240731	148419	309936	172063	214408	352236	232383	128196	262143	389999	281476	240849	422976	170967	335388	199416	155345	16401.7	92693.8	2053.04	723.911	53466.6	17167.8	74108.6
839	Isovaleric acid	0.4014			MS2 reverse	123.045	39.754	119730	130732	122648	136568	141728	63350.4	91134.4	216943	156434	159703	255794	202835	197476	389620	206671	374204	249659	86591.6	128774	70094.4	114225	48852.5	37016.4	25494.9	17816.4	20808.1	22904.4	22646.1	11094.4
855	Taurine	0.9988			MS2 forward	124.007	176.094	7902.92	6816.21	8075.83	7408.21	8196.42	7329.54	9212.89	8731.96	8253.89	7569.61	9402.27	8298.65	5532.28	8834.7	4551.2	9582.13	6857.28	4583.87	5322.76	5062.22	6141.63	4058.06	4941.58	4823.11	2655.18	4623.74	2980.41	3516.89	1272.68
866					Unmapped	124.957	75.291	458860	356694	367657	535074	525707	53852.4	1.45108e+06	618861	207655	348817	541073	145642	74689.9	1.28975e+06	506561	534819	373890	1.71491e+06	52922.5	294097	533702	98427.8	174423	17754.4	55116.8	129901	39129.9	146024	15751.9
867					Unmapped	124.957	44.852	402666	387538	409898	482408	492560	20481.9	950665	668264	213490	464190	610163	179551	90555.3	1.02239e+06	597798	561387	356714	1.06368e+06	68513.2	295774	528045	103180	170958	51939.8	79764.6	243790	26976.3	118579	18592.6
871					Unmapped	124.991	162.813	973809	710746	946122	931390	929022	638703	821938	2.33307e+06	2.35342e+06	361643	1.028e+06	488399	1.42007e+06	824734	951458	3.36994e+06	2.32342e+06	385340	813199	455562	1.35623e+06	119856	136819	133729	105682	204030	133399	140811	132395
877	Hydroxyhydroquinone	0.6278			MS2 forward	125.024	36.784	65211.6	69245	72196.7	75935.6	72264.7	48185.3	59530.1	134800	62206	30930.7	133239	105005	133988	129452	100842	272852	117920	25702.7	86422.5	24924.5	76116.4	20922.1	13648.4	3297.24	3877.32	3988.37	6438.89	1807.52	3794.92
880	Thymine	0.9908			MS2 forward	125.035	98.75	52256.7	53004.8	48649.1	51691.6	53634.6	55084.5	21617.1	42210.8	46658.6	46053.2	66561.2	72492.6	128971	49467.7	51705.8	42257.5	58833.2	46579.4	80383.4	43433.9	58465.7	23415.1	30254.2	41482.5	38438.8	55828.2	30882.3	27994.4	24781.2
881	Imidazoleacetic acid	0.7061			MS2 forward	125.035	335.269	20094.9	18637	18780.7	16243.5	15768.2	11766.5	28113.1	32693.2	25083.9	30917.2	42653.2	36544	36736.6	52957.7	27847.9	44848.7	46277.1	9790.9	29312.1	17582.4	30445.2	10536.9	6589.28	4294.86	5195.23	4631.09	4315.9	6969.29	3717.06
887			4-Amino-1-piperidinecarboxylic acid;4-Amino-1-piperidinecarboxylic acid	0.849469803486687;0.694011169438799	MS1 mz matched	125.072	288.085	6572.03	7381.02	6730.56	6729.41	5444.42	4614.09	14901.4	5507.22	7370.13	10813.7	9795.84	10348.8	13266.3	9080.12	10319.4	9145.66	8383.32	4128	9090.18	4656.51	3893.76	3997	2776.41	3665.36	2787.65	2390.62	3275.53	2358.39	1458.56
888					Unmapped	125.097	100.062	997396	1.09208e+06	1.02849e+06	1.09401e+06	1.09235e+06	1.26687e+06	933973	834541	697530	1.03853e+06	607437	1.03409e+06	944686	881621	1.18001e+06	1.69675e+06	967601	946714	1.25036e+06	982539	935079	247084	4862.2	803432	774080	866513	755999	1.08249e+06	935777
889					Unmapped	125.097	318.868	44726.8	40639	42446.7	39962.6	40664.1	126423	27597.8	32559.5	36538.2	25065.2	35144.4	93222.1	81304.4	42819.5	78437.9	59471.9	30396.1	25488.1	137700	64641.6	52335	24260.3	13850.5	27258.9	26271.6	14032	35831.2	63528.6	46685.8
907			2-Keto-glutaramic acid;2-Oxoglutaramate;2-Oxoglutaramic acid;alpha-Ketoglutaramate;2-Ketoglutaramate;4-Oxoglutaramate;4-Ketoglutaramate	3.39429439891696;3.44738429727897;3.44738429727897	MS1 mz matched	126.019	287.922	79288.7	72068.7	68195.4	57628.1	56937.6	48332.2	139145	68976.9	83550.3	109867	96297.5	119201	190781	132400	161098	141092	199057	39114.4	151847	49805.1	79862.5	38818.9	24530.8	12899	22807.1	10652.2	19564.3	26530.1	15701.3
965	Ammelide	0.4278			MS2 reverse	128.035	360.614	38490.9	33544.3	33848.3	35431.6	35868.9	30890.6	44432.1	32307	34373.3	56840.1	59902.1	43725.2	59315.3	42185.2	41172.9	56493.6	41057.1	36221.5	47286.3	39139.9	32330	46739.5	31587.7	36464.7	40226.5	27603.6	42763.6	42619.9	34468.9
966	L-Pyroglutamic acid	0.9582			MS2 forward	128.035	177.65	7883.4	10567.4	8304.37	9435.16	8678.58	4308.09	8297.69	5907.89	10389.9	6616.48	5971.81	10940.1	10319.7	7308.83	4829.15	8306.39	8095.52	9565.25	3498.22	4533.49	7568.82	15645.6	21243.2	14194.3	10836.8	18511.3	10452.3	16359.2	5106.03
990					Unmapped	129.019	218.861	29766.5	29559.5	28308	31070.5	29727.4	22472.2	23090.8	24808.1	24600.7	38224.6	33435.4	47311.5	38622.8	36069.2	36472.7	46759.5	57980.4	18970.8	34145.4	25944.9	42632.2	20583.1	17613.3	15968.1	14953.8	13256.8	12168.8	15791.2	16419.4
992	Citraconic acid	0.7012			MS2 forward	129.019	371.52	11224.6	9963.28	10261.1	9953.09	14223.5	14080.5	20929.5	8712.77	9849.59	22117.6	14132	13259.8	14894.7	18230.3	20646.3	22772.3	15427.9	7835.18	11526.7	9386.8	9719.81	14420.4	6836.57	9100.68	13960.9	10656.4	9880.05	13852.6	9263.4
1001	ketoisocaproic acid	0.4463			MS2 reverse	129.055	100.079	58676.8	70473.1	52411.1	56915.1	29800.6	54529.4	31278.9	20075.5	37765.1	17658.7	15909.8	37390.7	36264.8	15297.8	30262.3	35147.5	22078.6	45140	45378.3	64322.2	38272.7	51910.3	111955	89203.2	61121.9	97281.7	254598	73048.1	30664.3
1022	Propionylglycine	0.9988			MS2 forward	130.05	224.768	7032.61	7553.77	7527.21	7265.54	6936.6	7921.92	10276.8	11484.5	5144.33	15011.9	7558.33	14152	16321.4	14248.8	11466.1	11893.7	9042.77	6136.48	9738.06	14592.5	7380.28	5193.17	7669.9	3727.18	5322.44	3588.56	6059.25	2798.36	1080.35
1027	Creatine	0.8429			MS2 forward	130.062	328.135	150117	134840	139801	142884	147476	213863	127875	162312	207675	176162	123145	107730	275181	100783	59798.9	173868	63427.4	219248	170096	118842	190916	160018	135139	144570	152111	139624	128837	181989	151439
1032	L-Norleucine	0.48095			MS2 reverse	130.087	158.356	3601.26	3898.42	3881.72	3750.03	3952.11	3928.85	2950.94	2899.52	9068.07	2738.86	1702.96	2656.59	3683.46	2275.36	5148.04	4034.02	2294.47	3870.98	4991.2	3745.45	2849.84	6029.26	5062.11	5900.49	7898.55	5164.48	6400.1	1896.43	2025.39
1035	L-Leucine	0.8327			MS2 forward	130.088	251.811	623181	500293	564482	538629	508498	833112	472419	487847	768737	473045	443778	331016	728632	650464	375455	425422	393645	632150	490796	649812	532056	529866	333652	986700	690581	991457	525597	461726	503268
1036					Unmapped	130.889	152.336	20274.1	27329.5	40696.6	33504	31167.4	30934.2	33979.4	33250.7	38274.1	30571.9	30411.5	28943.6	31296	25835	28541.8	24697.4	24954.2	40805.9	32241.1	30728.9	37596.2	39431	52060	34568.6	30547.9	28903.3	37076.2	40265.5	47232.3
1057	Hydroxyisocaproic acid	0.9896			MS2 forward	131.071	143.376	130282	129066	160659	168964	130788	183462	115546	74245.7	52012.6	73551.8	400133	260154	206130	474415	334252	464628	172287	63316.6	278933	151153	61567.1	25805.4	26828.8	41301.9	33889.2	42604.9	35206.1	20035.1	18722.6
1062	Ornithine	0.48045			MS2 reverse	131.083	377.371	361752	338319	341587	307581	301242	284652	538501	459190	417501	331053	444919	671790	667578	625154	687737	783857	596221	200836	409167	375731	392536	280753	178544	178061	212543	98333.8	208477	219400	205517
1072	Maleic acid	0.722			MS2 forward	132.03	380.559	40573	36279.5	38888.5	36309.6	34800	63393.7	49585.4	42662.3	40154.3	29976.5	48703.7	66402.7	38717.9	56101.3	65713.9	50284.8	34889.7	40223.4	64247.9	47122.3	44903.2	37374.6	21664.7	25614.5	35791.4	19348.1	26436.1	36062.7	26621.1
1073					Unmapped	132.03	282.188	85771.8	78771.5	80758.9	80678.7	78113	28490.4	88636.1	52682.2	59044.6	51644.5	66497.9	49393.4	27638.4	89172.9	53621	99094.8	82626.1	67305.6	16544.2	41321.6	59280.3	231870	213532	131978	102843	146617	156240	153097	72987.2
1079			Mandelonitrile;2-Methyl-4,5-benzoxazole;5-Hydroxyindole;4-Hydroxybenzeneacetonitrile;(卤)-2-Hydroxy-2-phenylacetonitrile;Indoxyl;Mandelonitrile;Benzaldehyde cyanohydrin;(R)-Mandelonitrile;Hydroxyindole;4-Hydroxyindole;(S)-Mandelonitrile;(S)-Benzaldehyde cyanohydrin;4-Hydroxyphenylacetonitrile;4-Hydroxybenzyl cyanide;Indoxyl;1H-Indol-3-ol;Indolin-2-one	9.29029930508532;9.29029930508532;9.29029930508532;9.29029930508532;9.29029930508532;9.29029930508532;9.01897592543272;9.01897592543272;9.01897592543272;9.01897592543272;9.01897592543272;9.01897592543272	MS1 mz matched	132.051	26.725	247413	235980	244876	260781	254160	223172	268355	252380	205729	234313	305703	268546	268596	312536	283363	290704	270996	171726	264721	210837	234026	32836.4	29692.9	92543.6	32749.9	36412.3	59001.4	44604.7	48391.8
1101	L-Malic acid	0.9179			MS2 forward	133.014	412.969	74311.9	62490.7	54963.8	50740.9	51699.4	64239	93232.2	12137.4	89144.4	107601	15801.5	81248.3	42990.2	18112.4	94798.4	15824.5	142119	62047.9	37968.2	15354.6	57593.4	74737	11847.2	54220.7	97581.1	39821.9	48969.9	60863	38269.8
1115	Propionic acid	0.499			MS2 reverse	133.054	26.5775	19869.6	21138.9	20510.1	23016	24439.7	19563.2	22102.3	21106.6	20621.7	20932.3	28017.1	23316.5	26992.8	25302.6	25764.8	27869.9	25876.6	15817.5	27489.8	16823.1	22306.2	3518.76	4389.13	2764.33	3490.95	2552.58	6245.86	6504.69	4148.55
1127	3-Aminosalicylic acid	0.3154			MS2 reverse	134.023	100.712	36210.6	29614.8	29031.4	31623.2	29712.5	40754.5	29514.9	39528.4	46267.7	37269.1	46312.4	36882.6	62644.9	45979.2	40107.5	53629.7	56963.4	26112.4	62623.8	31917.3	51183.4	7494.02	3242.16	10988.5	11396	5463.12	6855.89	3328.78	6942.06
1133	Adenine	0.9299			MS2 forward	134.047	148.807	6490.73	6093.66	5856.76	5968	5900.47	6208.13	6944.09	6004.03	3671.82	6929.24	6782.53	6354.75	4224.89	7548.52	6729.24	6016.27	12527.9	4950.27	7376.11	4872.56	5216.17	4638.24	4147.89	4128.51	6210.24	5257.3	4856.82	4128.06	4645.86
1135					Unmapped	134.061	176.545	226490	224373	238348	238098	251976	135932	207129	361560	252819	162441	441897	224657	282010	440923	380797	257414	694517	85524.8	321496	103753	166893	52234.9	15282.3	42739.9	4310.73	1923.92	34508.8	24559.9	27273.9
1162	L-Threonate	0.9609			MS2 forward	135.03	328.384	361790	364976	354535	321277	336688	376713	486506	389074	417878	454869	400786	419400	476627	500429	462419	562574	686378	356722	511190	302747	507732	189000	265677	124091	178252	133969	124217	156378	121147
1170			2'-Hydroxyacetophenone;Phenylacetic acid;4-Methylbenzoic acid;4-Methoxybenzaldehyde;3-Methoxybenzaldehyde;Benzyl formate;alpha-Methyl-2-furanacrolein;Methyl benzoate;2-Methoxybenzaldehyde;4-Hydroxyphenylacetaldehyde;Phenyl acetate;2-Hydroxy-4-methylbenzaldehyde;2-Methylbenzoic acid;3-(5-Methyl-2-furyl)prop-2-enal;4-(2-Furanyl)-3-buten-2-one;3-(3-Furanyl)-2-methyl-2-propenal;Phenyl acetate;Acetylp…	-12.6179297663661;-12.6179297663661;-12.6179297663661;-12.6179297663661;-12.6179297663661;-12.6179297663661;-12.6179297663661;-12.6179297663661;-12.6179297663661;-12.6179297663661;-12.6179297663661;-12.6179297663661;-12.6179297663661;-12.6179297663661;-12	MS1 mz matched	135.051	22.758	440403	409375	449615	462697	447190	233960	193709	737998	920822	249662	926731	396880	341957	783689	915085	627631	1.35106e+06	178068	305011	113526	394192	13010.3	11650	8540.94	2444.09	3969.58	6134.94	6667.71	4909.74
1172	Propylene glycol	0.4316			MS2 reverse	135.066	123.398	9251.86	9651.88	9145.19	9728.55	9837.16	9517.88	10740.6	11579.5	10661.9	13796.9	14856.6	12512.2	15725.4	17556.5	17294.1	15254.3	13739.6	8642.27	17899	8301.24	12379.6	3543.13	2792.3	2131.96	1799.37	1902.33	3083.72	1671.46	2136.93
1185					Unmapped	136.007	87.8355	72647	71291.2	78649.5	80313.4	80261.9	52003.3	71693.6	31631.7	92870.9	42187.2	27325.5	25700	6238.78	28036.3	13882.5	15960.3	50186.8	10715.6	9918.69	6176.68	80103.5	181962	281457	160386	191901	268278	246209	92789.2	32413.1
1192	Anthranilic acid (Vitamin L1)	0.9994			MS2 forward	136.04	98.782	36607.9	39430	40421.6	42776.6	38790.4	43134.4	71046.4	36106.8	31099.1	48194.2	78832.5	31144.6	18898.7	64660.5	65065.2	66470.3	270760	30852.7	62249.7	13723.9	24870.9	6634.5	127305	8726.68	119237	127792	6995.93	50629.6	20500.3
1227	Salicylic acid	0.9998			MS2 forward	137.024	38.411	121981	129659	136880	147508	128079	54642.5	249057	121728	85887.4	116336	222750	189034	191956	231712	329260	225900	304427	75135.7	156225	101663	58843.5	82000.2	33032.9	169409	16909.9	27086.3	98462.7	20699.8	64168.4
1254					Unmapped	138.056	40.963	98799.3	83181.1	87748.8	107719	97322.2	123587	132862	115536	150033	81500.8	74865	66699.5	84296.1	67040	116762	52612	40042	206229	145020	120042	107238	80416.9	38941	57156.3	15536.3	20454.6	32894.3	27990.6	15423.2
1272			3-Chloro-D-alanine;3-Chloro-L-alanine	10.568358173044;10.568358173044	MS1 mz matched	139.026	265.661	119523	113637	122319	117760	118356	117852	93256.1	90286.5	143078	95428.6	99446.7	121381	198838	94010.9	110501	90801.2	89692.5	118714	171994	95402.3	107708	119003	116112	236878	177655	122096	117992	128456	180801
1278					Unmapped	139.051	284.677	48366	45423.7	43014.1	44574.9	43951.3	69113.5	55660.7	49049.7	54288.5	50024.4	29981.4	56700.4	75560.4	43696.5	49518.3	35094.8	46745.1	65865.6	76998.9	31289	49248.2	24442.5	20825.9	15595.1	9409.29	6865.74	25340.1	16638.3	12408
1310					Unmapped	140.082	283.272	8180.3	7134.5	6410.22	8111.3	7366.05	7510.71	7136.97	4309.42	5800.93	5721.23	6836.37	5997.84	12342.6	4762.45	5345.95	10671.3	11145.4	6537.07	8516.53	2975	8434.4	8658.91	7922.6	11223.6	31816.6	7822.91	5101.53	5874.58	11461.7
1315					Unmapped	140.986	56.4145	74023	79988.5	80573.7	86964.7	85161.4	209673	33521.6	34884.1	10394.4	45471	35284.4	31104.5	35203.6	51025.8	42948.8	32279.4	65487.1	33666.9	38642.1	25512.5	46505.2	20006.1	164938	8097.78	5041.64	5893.28	8595.2	5741.65	6000.28
1318	2-Oxoadipic acid	0.9682			MS2 forward	141.017	350.042	1.89351e+07	1.90582e+07	1.82954e+07	1.96328e+07	1.98249e+07	1.91541e+07	2.28038e+07	1.97597e+07	1.99589e+07	2.22691e+07	2.0813e+07	2.04344e+07	2.20432e+07	1.98673e+07	2.16731e+07	2.04143e+07	1.92283e+07	2.03102e+07	2.24519e+07	1.93802e+07	1.91944e+07	1.84121e+07	1.91336e+07	1.75101e+07	1.85496e+07	1.40938e+07	2.02901e+07	1.93945e+07	1.86846e+07
1340			Methyl cyclohexanecarboxylate;(E)-4-Octenoic acid;2-Octenoic acid;2-Methylpropyl (2E)-butenoate;2-ene-Valproic acid;Cyclohexyl acetate;2-Methylallyl butyrate;cis-5-Octenoic acid;trans-2-Octenoic acid;Allyl valerate;Ethyl 2E-hexenoate;Ethyl (E)-3-hexenoate;Ethyl 5-hexenoate;Ethyl trans-2-methyl-2-pentenoate;Isopropyl tiglate;Ethyl 2-methyl-3-pentenoate;xi-Tetrahydro-6-propyl-2H-pyran-2-one;(3Z)-2-…	11.4025832022209;11.4025832022209;11.4025832022209;11.4025832022209;11.4025832022209;11.4025832022209;11.4025832022209;11.4025832022209;11.4025832022209;11.4025832022209;11.4025832022209;11.4025832022209;11.4025832022209;11.4025832022209;11.4025832022209;11.4025832022209;11.4025832022209;11.4025832022209;11.4025832022209;11.4025832022209;11.4025832022209;11.4025832022209;11.4025832022209;11.40258…	MS1 mz matched	141.092	129.987	160178	162044	153786	163210	162307	273141	135954	128532	105874	124439	101612	202514	181551	149757	190476	216651	110457	132087	279774	198399	145818	62545.9	4098.6	170754	137282	146293	170840	321522	212386
1396	D-Threitol	0.6982			MS2 forward	143.035	286.54	82334.3	79281.8	82524	80578.9	80065.9	62433.8	105191	76357.5	107219	66135.2	68512.6	76567.2	145928	59805.2	85984.4	83362.1	73856	77852.9	84222	77759.3	66852	122891	89970.6	102047	67831.3	68098	88998.1	102954	111054
1397	Pyruvaldehyde	0.9647			MS2 forward	143.034	181.329	7679.21	6132.8	6142.62	5664.32	6044.76	7949.94	9462.8	7459.87	5302.78	7096.66	9909.76	6117.78	6550.3	11749.8	9447.18	9424.18	17908.9	8533.53	9969.96	4499.91	8995.27	3046.25	2162.35	3036.57	1990.81	2128.52	2406.03	2517.87	2209.02
1412	Caprylic acid	0.49715			MS2 reverse	143.107	46.306	31623.6	59312.4	46229.3	60458.6	47108.3	53097.5	26085.2	42603.9	21379	33950.8	42313.8	31840.6	48717.4	46001.3	48493.8	44379.3	28213.7	60090.5	76503.7	80064.7	62292.6	163442	159722	137456	126862	103733	130561	226417	189230
1430			2-Keto-glutaramic acid;2-Oxoglutaramate;2-Oxoglutaramic acid;alpha-Ketoglutaramate;2-Ketoglutaramate;4-Oxoglutaramate;4-Ketoglutaramate	3.39429439891696;3.44738429727897;3.44738429727897	MS1 mz matched	144.03	287.682	136755	163927	133204	149654	121050	82759.2	234572	136694	173023	248938	212393	224728	480979	224962	334634	284245	462756	74222.1	294184	90043.8	183938	101768	84390.4	29942.1	48751.1	24900.9	41851.5	68585.7	47740.8
1434					Unmapped	144.045	175.925	172110	165186	192409	199005	203195	438334	51113.6	214224	414087	65308	137674	132345	323226	178053	168553	117641	134027	323826	298124	143052	235432	58631.2	43237.3	32814.7	18594.7	26146.3	30389.4	22206.3	14217.2
1437	Isobutyrylglycine	0.32545			MS2 reverse	144.066	191.999	60020	57539.1	56943.8	57999.4	57520.1	29529.1	65688.8	53203.2	48886.5	45118.9	42012.9	30035.3	22514.3	63222.8	38068.4	57628.8	66829.2	65780	20579.3	35813.5	58278.5	84000.4	97643.1	63975.2	59933.2	81479.9	68086.9	54570.4	18334.1
1438					Unmapped	144.066	261.378	7881.19	7791.05	7327.37	7647.54	7207.63	9774.1	15060.7	10432.5	7583.27	14014.4	11688	12406.8	11433.3	11324.9	10247.1	16236.7	14858.5	5867.91	14718.6	5380.18	10686.9	2748.41	2044.87	1319.31	1313.39	1085.72	1957.1	1695.7	1437.64
1440	4-Guanidinobutyric acid	0.7111			MS2 forward	144.077	338.807	3404.03	3260.6	3801.97	3318.48	3488.03	2219.13	4146.94	4713.53	4214.43	3005.1	3993.12	5069.03	9983.4	4778.29	4803	3441.35	4431.63	2841.89	6948.24	2951.39	5085.4	2381.69	1972.91	1112.14	1333.82	550.916	2173.39	1610.94	2576.79
1457			(E,E)-Di-1-propenyl disulfide;(E)-1-Propenyl 2-propenyl disulfide;Di-2-propenyl disulfide, 9CI;Diallyl disulfide	4.16579945670299;4.16579945670299;4.16579945670299;4.10895862546771	MS1 mz matched	145.014	315.87	12030.3	10981.6	12473.2	12078	13099.4	10964.5	6761.8	9090.62	19319.2	9187.96	10542.4	12878.9	8041.61	12530	5907.2	8742.27	13589.2	5150.51	5663.65	6395.87	9464.92	23154.5	42053.9	38233.3	56746.9	42574.1	68864.7	14157.9	5832.41
1458	alpha-ketoglutarate	0.46185			MS2 reverse	145.014	342.128	7983.64	8615.44	10809.7	10310.5	12846.9	9019.36	6946.56	7651.91	7963.65	8966.63	10092.7	10561.4	8461.23	12579.5	7735.29	7266.21	12093.3	9272.28	8618.27	6916.88	10317.6	10154.9	21514.5	20496.9	24321.3	29708.8	22852.4	11109.9	9628.22
1464	Cyanuric acid	0.9934			MS2 forward	145.036	94.186	7080.13	9388.53	11378.9	7351.13	8052.74	5812.58	7621.24	6863.45	6354.33	987.39	7128.34	7392.92	5874.76	6231.51	7017.19	6862.93	7199.41	7399.18	8386.53	9990.1	9522.66	31373	11721.1	20378.9	10593.7	5084.64	49849.8	7748.48	7591.89
1469	L-Glutamine	0.9188			MS2 forward	145.062	362.129	656373	600195	553321	564501	956962	795469	754668	645733	637099	1.13558e+06	1.0022e+06	728487	1.15115e+06	1.44715e+06	605599	957195	644189	978388	791900	992486	653747	1.2e+06	790439	1.05467e+06	959592	850197	1.17784e+06	1.14048e+06	1.13221e+06
1486	L-Glutamate	0.9898			MS2 forward	146.046	373.471	184831	159486	155299	155082	150520	258891	172484	139960	168168	162937	200239	266810	139621	240784	205760	226556	166221	172205	187191	177161	157860	191529	124020	163604	270929	194096	156921	197319	205084
1487					Unmapped	146.046	276.789	36270.1	34450.3	31895.6	34749.4	35420.1	69011.1	44941.9	38588.6	35765.3	101601	43541.9	45219.3	59958.8	50983.6	56881.7	49349.9	70281.7	23502.5	44569	35311.3	32462.5	28486.2	24090.5	15782.8	14684.6	11475.7	16844.3	17072.5	12388.2
1500					Unmapped	146.082	336.633	14844.9	12921.9	13029.8	13495.1	14094.9	12276.4	10865.7	10017.1	8493.36	13208.1	10610.2	8962.73	9228.2	9716.14	7172.72	12105.5	6947.49	14904.7	8855.39	7843.36	11108.4	20561	18675.2	33415	19720.6	22863.2	30144.3	28497.4	36503.7
1502					Unmapped	146.082	251.933	12379.7	11378	11502.6	11421.1	11286.9	21576.4	10850.6	12857.5	20113	8169.14	8066.13	5332.24	11873.5	6010.15	8331.59	10542.3	8976.73	23815.8	14346	7865.8	12176.2	6871.3	6198.81	6705.56	5276.08	4202.19	4167.06	5055.02	3546.25
1520	(S)-2-Hydroxyglutarate	0.4748			MS2 reverse	147.03	371.382	13089.8	12172.5	11354.9	11534.8	11039.6	10633.3	15951.4	12458.8	14322.3	18733.7	17553.9	17278.9	16658.4	22559.7	16280.7	17918.8	19778.5	11769.7	13936	11282.5	10138.8	12312.6	8071.59	11393.1	14610.6	9159.75	12345.7	11895	11242.8
1526			1-Phenyl-1,2-propanedione;Cinnamic acid;(E)-3-(2-Hydroxyphenyl)-2-propenal;3,4-Dihydro-2H-1-benzopyran-2-one;Di-2-furanylmethane;(E)-3-(4-Hydroxyphenyl)-2-propenal;trans-Cinnamic acid;trans-Cinmate;trans-Cinmic acid;(E)-Cinmate;(2E)-3-Phenylprop-2-enoate;Dihydrocoumarin;3,4-Dihydrocoumarin;4-Hydroxycinmyl aldehyde;p-Coumaraldehyde;3-Hydroxy-1-indanone;3-Isochromanone;1,4-Dihydro-3H-2-benzopyran-3…	-2.90099933818136;-2.90099933818136;-2.90099933818136;-2.90099933818136;-2.90099933818136;-2.90099933818136;-2.90099933818136;-2.70174613861902;-2.70174613861902;-2.70174613861902;-2.70174613861902;-2.70174613861902;-2.70174613861902;-2.70174613861902	MS1 mz matched	147.045	247.155	52913.2	49161.6	49373.4	47719.4	45932.7	75608.2	49518.4	45733.3	46935.1	48083	42638.1	35317.7	52851.8	34619.6	41209.8	45499.6	44607.4	57018.6	48420.8	56969.2	51106.8	49679.6	40682.5	54409.6	58251.2	57209.7	43338.3	44173.5	42631.9
1527			4-Hydroxyphenyl-2-propionic acid;D-Phenyllactic acid;3-(2-Hydroxyphenyl)propanoic acid;Homovanillin;3,4-Dimethoxybenzaldehyde;Ethyl salicylate;Methyl 4-methoxybenzoate;4-Methoxyphenylacetic acid;Guaicyl acetate;Phenyllactic acid;3-Phenoxypropionic acid;Methyl 2-methoxybenzoate;3-Hydroxy-1-(4-hydroxyphenyl)-1-propanone;4-Methoxybenzyl formate;3-Methoxyphenylacetic acid;3,4-Dihydroxyphenylacetone;3…	6.05673771478643;6.05673771478643;6.05673771478643;6.05673771478643;6.05673771478643;6.05673771478643;6.05673771478643;6.05673771478643;6.05673771478643;6.05673771478643;6.05673771478643;6.05673771478643;6.05673771478643;6.05673771478643;6.05673771478643;6.05673771478643;6.05673771478643;6.05673771478643;6.05673771478643;6.05673771478643;6.05673771478643;6.05673771478643;6.05673771478643;6.021810…	MS1 mz matched	147.045	132.878	193524	149956	158430	162971	161448	23768.8	236202	43715.4	31836.4	143738	401765	310949	184552	539642	273159	511981	121323	51336.6	209195	142120	50230.2	8055.93	62289.2	62938.7	60111.2	64568.3	13661.6	5826.25	13216.4
1529	Atrolactic acid	0.4552			MS2 reverse	147.046	35.741	12272.1	9822.71	9851.11	10258.4	10742.7	9605.2	3713.23	15733	8699.13	16152.9	21618.9	7189.61	25832.2	15300.7	13911.2	10846.7	50271.8	29118.9	21118.1	10552.2	17491.4	19046.1	4686.18	18540.7	11350.4	11742.6	11042.9	23394.7	24276.6
1534	Hydroxyacetone	0.3574			MS2 reverse	147.066	269.342	2499.33	2411.96	2526.28	2347.45	2355.75	2292.14	4649.23	3238.08	1902.12	4708.47	2845.11	3628.61	3444.14	4916.32	4493.38	4381.54	5327.51	1692.27	3595.4	2122.75	3163.43	1551.46	737.613	1123.1	825.68	600.417	1036.17	1052.78	894.932
1548			2-Amino-4-chloro-4-pentenoic acid;(S)-2-Amino-4-chloro-4-pentenoic acid;L-2-Amino-4-chloropent-4-enoate	-9.11394	MS1 mz matched	148.023	164.066	72529	121991	128801	127530	129360	70388.5	95983.6	303187	158506	127351	206989	102759	154924	336566	176782	233557	544288	8613.07	214494	20593.5	132817	3117.39	3351.76	3999.33	3745.82	8169.25	4635.02	3953.22	4404.28
1552	D-Arabinono-1,4-lactone	0.4329			MS2 reverse	148.039	64.967	57159.7	45076.1	46647.4	50274.4	43911.5	12962.6	23775.2	39584.3	47636.4	33306.9	87054.3	24314.8	43424	118664	48544.1	77319.1	113075	7191.97	40424.2	13054.5	24046.4	8239.79	10004.2	5213.11	10239.3	10290.4	12703	4170.7	4203.3
1553	L-Methionine	0.9942			MS2 forward	148.043	280.014	67018.8	58291.5	62419.9	61361.4	57279.7	46741	52277.8	59008.5	56233.7	27483.4	24305.1	46198.9	35006.3	19639.4	29900.6	30801.3	53796.2	75211.6	61932.6	39484.6	34271.9	48195.4	62625.4	73506.5	70264.2	80152.8	63381.9	71440.3	47666.2
1554					Unmapped	148.04	34.594	168778	163493	172961	181886	178488	113329	201158	169151	220954	111787	392671	181401	262326	575846	339081	272016	537244	82011.7	229590	58542.3	166864	3467.31	2055.86	8663.35	2928.65	2265.6	5833.26	5054.21	5644.33
1560	Synephrine	0.30585			MS2 reverse	148.076	170.8	8179.39	8241.39	9583.6	7928.12	9229.79	7080.89	7208.02	7216.08	5336.75	7136.09	10171.5	6479.68	5443.07	9549.03	9126.13	9399.89	13984.9	3957.46	7220.98	3650.39	6458.84	15654.3	11089.1	9780.78	9246.9	11014.9	10522.8	8688.49	2511.83
1567			2,3-Dihydroxy-2,4-cyclopentadien-1-one;3-Furoic acid;2-Furoic acid;3-Hydroxy-2H-pyran-2-one;2-Furoate;2-Furoic acid;2-Furancarboxylic acid;Pyromucic acid	17.4617843137448;17.4617843137448;17.4617843137448;17.4617843137448;17.8545922010725	MS1 mz matched	148.973	37.2775	159921	159756	163360	200419	168827	104395	123083	381667	215282	74149.6	330825	187965	339748	311683	240523	415831	296666	48634.3	268498	28682.6	196723	37789	16679.7	16290.5	16644.4	19694.7	1128.51	1104	657.242
1576			alpha-Fluoro-beta-ureidopropionic acid;alpha-Fluoro-beta-ureidopropionic acid;2-Fluoro-3-ureidopropionic acid	14.4564193417729;14.2584746751411	MS1 mz matched	149.046	100.706	320570	273180	271016	310017	296052	377111	262619	387381	438118	374914	435477	391736	576130	418672	372170	445213	523697	239718	589039	235711	490099	36925.3	40418.6	45405.6	40460.3	45189.3	38619.8	35435.4	43909.9
1579	D-Ribose	0.9865			MS2 forward	149.045	363.521	7989.28	8070.26	7549.53	7430.59	7196.33	7426.36	10990.5	10594.5	9795.79	8446.34	10735.5	9790.48	11021.5	12644	12430	12076	16841.8	5111.82	11597.6	6646.57	10181.3	5400.98	4589.52	2330.67	4065.35	2523.84	4016.41	4970.6	3825.89
1584	3-Phenylpropanoic acid	0.46905			MS2 reverse	149.06	185.526	4034.74	4556.82	4487.87	4024.97	4176.73	5409.41	5798.37	4930.2	4302.64	5579.1	9913.16	4102.48	6250.05	5075.45	5496.21	6392.99	7916.77	3173.14	5940.25	2718.68	4264.03	1484.8	1147.12	1442.61	1379.72	1515.51	1402.19	1419.83	1141.11
1589					Unmapped	149.474	37.176	15163.2	13882.6	11010.9	22867.7	18926.3	9715.34	14221.5	44553.7	18864.9	6770.99	32027.1	21198.8	47986.8	30032.4	15044.1	26920.4	27303.9	2898.85	26843.3	2634.77	19685.3	3693.92	1239.56	900.203	1237.4	1173.03	845.507	1500.28	1431.04
1600					Unmapped	150.002	36.278	240682	241870	265411	235892	268705	205683	201680	147999	149888	36804.9	206763	277443	268188	202833	149396	188847	94119.1	306071	215983	408432	299536	568597	17500.2	622509	575732	776055	486133	1.00225e+06	1.01728e+06
1636	2-Hydroxyphenylacetic acid	0.7951			MS2 forward	151.04	203.886	30314.7	29460.8	28854.7	29112.8	31947.7	26519.6	50905.7	38032.6	33154.3	49817.5	43212.5	41869.8	32965	49050.5	56063.6	51683.1	74303.6	26022.2	47767.3	17918.9	30927	4051.01	12184.2	1992.8	2671.85	2036.92	3322.57	3597.12	2341.53
1637	p-Hydroxyphenylacetic acid	0.7896			MS2 forward	151.039	181.596	10806	11487.7	11900.6	9816	12330.9	11041.4	19367.7	9589.57	6329.73	20037.7	17720.5	24933	9348.64	17248.9	11944.4	22584.9	19694.9	10285	23163.5	8386.6	8395.85	4324.67	3751.16	3927.94	3458.3	3823.17	4941.13	4595.26	4372.52
1638					Unmapped	151.04	221.356	9489.31	9400.57	8635.61	9035.61	9281.51	9289.29	15446	10552.9	11207.9	14184.3	18883.8	15009.1	7554.04	18741.8	18811	20816.8	25554.1	6399.99	21009.4	3782.01	7477.42	2248.77	1877.91	1630.83	1514.07	1578.83	1645.62	1822.21	1688.52
1641	4-Acetoxyphenol	0.8964			MS2 forward	151.039	33.27	46901.1	67719.1	70055.9	82764.3	71551.4	23933.3	33550.5	84270.8	55576.3	28248.8	115889	26388.5	87220.9	99332.3	92876.1	101350	214510	41988.6	38741.6	29871	26684.7	39926.2	8303.17	40526.2	5847.39	10586.3	9669.69	69252.4	64810.9
1645	Ribitol	0.9709			MS2 forward	151.061	229.728	21195.5	20877.4	20291.1	20072.2	19624.6	17582.7	22728.1	26679.7	25763	26500.7	30425.3	24731.4	34824.5	31306.9	35695.9	35211.5	36441	17335.4	29476.5	19116.7	32299.8	12330.6	12186.6	6854.25	10012.5	9372.82	8212.8	7620.86	6230.7
1653			Hydroxymethylphosphote;P-(Hydroxymethyl)-phosphonic acid	-13.3938	MS1 mz matched	152.003	176.257	1.82381e+06	1.67388e+06	1.69653e+06	1.91918e+06	2.00299e+06	303640	2.87376e+06	1.0251e+06	355088	1.28149e+06	1.32736e+06	292735	69205	1.76127e+06	894762	1.76408e+06	1.17966e+06	2.20417e+06	68658.3	701048	2.10435e+06	1.95761e+06	3.27237e+06	1.92125e+06	2.14235e+06	2.68867e+06	1.99486e+06	2.63428e+06	898921
1675	Glycerol 3-phosphate	0.9997			MS2 forward	152.995	254.038	16639.9	15744.8	15405.6	15405.1	15274.4	18651.6	14932.4	14649.4	24956.2	17336.1	13503.2	17976.2	23013.9	16266.4	13544.5	20187.6	25315.2	14567.5	21665.1	11513.3	24594.8	14151.3	14779.6	10089.8	7111.76	5661.12	5618.48	8525.87	8853
1684	3,4-Dihydroxybenzoate (Protocatechuic acid)	0.4169			MS2 reverse	153.019	178.435	72020.9	80630.8	69467.9	71228.4	84040.5	73204.4	99509.5	143367	96967	100878	109647	116705	108474	189632	173809	152783	265470	38988.1	146104	44163.4	106584	54861.8	4020.54	47541.7	49170.6	70241.6	2251.72	66818.6	25438.9
1685			2-Chloro-1-propanol;	-10.0251500867886;	MS1 mz matched	153.025	24.835	100293	112248	115955	113587	119865	83992.2	121418	181405	94403.4	109164	184988	181029	131091	172970	189737	211885	80947.4	166336	173767	138017	74929.4	102561	57791.9	46269.9	11956.6	17537.7	44855.5	4468.07	49027.1
1713			4-Nitrocatechol;2,4-Dihydroxy-nitrophenol;4-Nitrocatechol;2,6-Dihydroxynicotite	13.8193415547149;13.8193415547149;13.5464731113015;13.5464731113015	MS1 mz matched	154.018	275.508	15285.6	13786	15056.6	14513.4	12901.9	867.496	37497	9659.46	10013.3	22486.9	29865.1	21098.6	49059	39933	37566.9	51261.1	64774.9	2501.93	25097.4	3740.02	9473.45	7407.55	3259.45	4058.53	2470.68	1777.55	2898.14	3474.77	2995.46
1724	L-Histidine	0.9738			MS2 forward	154.061	293.202	9040.26	8094.52	7615.89	6997.71	7741.13	7681.04	10919.1	8756.3	13960	8240.31	7400.98	7184.02	7292.36	7802.39	8492.95	8596.14	8217.96	8912.82	7124.79	7025.56	10573.4	9923.24	9227.53	8117.6	7348.33	6367.61	9726.5	7157.52	6002.98
1738					Unmapped	154.948	16.715	33072.5	38196.7	33325	38925.6	35237.4	34673.4	33783.2	32673.9	33626.3	34062.3	38479.5	34602.1	25331.5	35338.6	32921.1	33556.5	33807.6	39162.6	34188.4	35050	43727	31750.3	58697.2	36421.3	10189.4	11871.5	22638.1	5569.21	16665.6
1748	Orotate	0.6115			MS2 forward	155.009	211.072	19465.5	21536.7	21076	21919.5	22998.6	4506	6757.53	4830.15	6453.17	8005.82	6955.33	19519.4	32649.6	9780.72	5882.51	17038.1	7337.47	8660.63	33767.2	8346.77	12614.1	7213.08	7782.9	12319.1	10554.6	13673.3	9507.37	15432.7	18798
1751	2'-Deoxy-D-ribose	0.6054			MS2 forward	155.032	350.501	18662.3	17714.1	17302.8	17039	19479.3	16452.7	18851.4	21520.7	18739.2	20667.4	20455.4	19033.8	23185.7	20988	18404.1	20947.2	17987.7	18298.4	19740	18660	18095.2	18111.4	19203.7	17143.9	19480.8	13354.2	17954	19284	16860
1786					Unmapped	156.027	350.811	75587.3	61061.5	62000	59964.4	63008.5	80653.3	71432	64380.1	54942.5	80564.3	93747.1	83699.8	95865.8	65841.7	71264.3	70939.8	78793.5	67412.1	77291.8	95424.8	79387.4	68060.4	69986.2	46419.5	64652.4	31563.4	64538	68575.8	66038.8
1788	Indoleacetic acid	0.34395			MS2 reverse	156.045	157.527	4935.76	5458.17	5423.5	5325.67	5627.78	3595.41	5724.83	6509.63	3805.87	4693.22	7793.13	8017.89	6561.86	9007.53	5208.9	9579.88	7198.13	2746.24	8818.7	2572.83	4913.37	1931.96	2475.13	2075.88	2011.03	1701.98	1607.24	1378.87	1602.73
1801					Unmapped	156.926	399.96	9310.89	9754.74	8114.98	8759.35	8244.1	7192.53	11365	10524.6	11274	9281.15	9280.29	8745.41	10285.4	9468.23	9347.33	9975.09	12394.9	10916.7	9276.24	7713.32	7668.95	8366.8	5286.05	8077.13	8517.48	7048.68	6230.15	8977.1	8038.28
1803					Unmapped	156.944	23.072	31640.2	32280.6	37106.4	36321.5	37421.5	207734	19258.9	7334.63	30526	17669.9	10095.8	15069.9	43159.6	5503.32	14096.1	9015.39	3195.61	23000	36979.7	13766	10934.9	160940	89780.6	120062	21503.3	32073.6	61955.8	78708.3	93358.1
1807			1,2-Bis(chloromethoxy)ethane	4.35534	MS1 mz matched	156.991	326.77	115775	107061	106828	108668	98542.2	90728.7	128644	114117	123744	96024.5	107581	100879	122400	113256	141203	118428	120553	89427.6	100092	96373.7	105808	146134	96791.7	101514	102205	72056.5	106573	88767.5	106034
1810			2-Maleylacetate;Zymonic acid;2-Methylene-4-oxopentanedioic acid;2-Maleylacetate;4-Oxohex-2-enedioate;Maleylacetate;2-Hydroxymucote;gamma-Oxalocrotote;(Z)-5-Oxohex-2-enedioate;4-Oxalocrotote;3-Hydroxy-cis,cis-mucote;4-Methylene-2-oxoglutarate;2-Methylidene-4-oxopentanedioic acid;4-Carboxy-2-oxo-4-pentenoate;5-(Dihydroxymethyl)furan-2-carboxylate	22.0014332692686;22.0014332692686;22.0014332692686;22.148884803666;22.148884803666;22.148884803666;22.148884803666;22.148884803666;22.148884803666	MS1 mz matched	157.014	421.055	46046.7	39840.3	39420.2	37852.7	31698	30012.8	64801.2	83092.5	71509.5	50281.1	123870	109643	59860.8	147400	84601.3	110213	36482.2	38140	40940.5	42913.1	37051.8	57170.1	12957.1	9626.41	10316.1	1902.24	11572.3	17188.7	8747.87
1816	L-dihydroorotate	0.6238			MS2 forward	157.025	268.017	2648.47	2543.36	2502.1	4376.71	2769.82	1309.38	2402.82	4126.29	1768.01	4244.98	3510.67	6296.71	3476.42	10560.1	5873.45	6602.24	3767.44	1279.6	4430.77	3911.74	5816.89	5482.4	1242.62	1703.57	837.647	1165.51	947.376	4274.56	7609.72
1817	Allantoin	0.9612			MS2 forward	157.037	171.285	3.72352e+06	3.51477e+06	3.48825e+06	3.85896e+06	3.68531e+06	3.69957e+06	3.85595e+06	3.54586e+06	4.14351e+06	4.17596e+06	3.86791e+06	4.55171e+06	4.58611e+06	3.72165e+06	4.00986e+06	4.39514e+06	4.42837e+06	3.34727e+06	5.70405e+06	2.93104e+06	4.31378e+06	1.66486e+06	1.77466e+06	1.38054e+06	1.47611e+06	1.52097e+06	1.46183e+06	1.47273e+06	1.32093e+06
1838	Pelargonic acid	0.687			MS2 forward	157.123	46.908	182653	191243	182269	208237	195241	312096	141742	158791	143562	140982	119543	268000	283196	141858	205619	172746	133354	95782.3	445093	306101	122003	130844	76345.7	338552	220820	315443	381973	667669	589550
1862	Alloxan	0.9877			MS2 forward	158.02	165.939	50931.6	43985.7	48180.7	44745.5	44617.5	37378.8	66983.9	43756.9	38333.3	37445.1	83208.5	43409.5	43033.2	60810.3	55705	66066.8	101668	28361.7	65894.9	31109.5	32343.8	3640.16	2372.05	16287.8	1585.49	30043.7	16848.6	2171.03	13534.5
1878					Unmapped	158.082	177.187	87290.2	92462.5	92928.7	94964.7	93163.1	111631	101272	78878.9	56513	78066.8	67666.5	53557.3	44938.9	103887	65422.3	78967.6	105873	102517	45118.5	71110.8	115389	157569	131219	127728	123955	138475	142800	134557	42558.4
1879	Isovalerylglycine	0.9925			MS2 forward	158.083	200.433	1855.19	1967.36	2382.48	2379.67	2244.15	1170.3	3072.22	1617.92	1356.46	2710.18	3208.14	1750.31	1784.28	1567.88	1747.69	465.366	1891.41	5360.69	4310.72	3330.49	1425.71	3737.87	3816.4	4153.06	3666.3	5390.11	646.717	3114.39	3282.47
1893			Potassium bicarbote	0	MS1 mz matched	158.97	326.433	21507.2	19349.3	20292.6	20190.8	20458.1	18041.3	23346.5	21085.8	21889.8	17949.3	20375.6	19639.9	23348.7	21072.5	25334.4	21013.5	22108.8	17260.4	19354.8	17947	20454.9	26134.7	18355.5	20054.8	18816.7	14226.5	21288.9	16408.6	21204
1899	Gulonolactone	0.43095			MS2 reverse	159.032	41.3155	16471.8	18610.4	24567.6	21211.8	23216.3	18880	12923.3	19051.9	36663.7	9557.57	43610	5387.12	16444.7	26121.2	68849.8	19777.5	42270.3	14529.6	13219.2	9322.39	13579.7	5809.63	10464.2	8263.55	11041.3	11062.5	9475.13	11633.7	9062.1
1905	Pimelic acid	0.49045			MS2 reverse	159.066	342.719	4151.93	4550.22	5002.43	4630.75	5365.91	9935.18	5274.24	4598.28	5564.27	2882.2	4221.52	7372.61	8271.23	4997.67	7014.74	5354.92	10009.3	3578.32	11685.1	4472.78	9010.46	3761.62	3412.07	2079.01	2474.02	2808.02	2540.64	4178.59	3866.66
1909			Hydralazine;Hydralazine	13.9391000811498;13.9159855792361	MS1 mz matched	159.077	299.637	21677.9	22496.2	19151.3	19204	18953.8	7746.03	48365.8	22887	18097.9	16724.1	24654.2	27151.2	8954.53	65918.2	27894.6	61611.2	37792	13620.3	19251.3	11408	16220.8	26456	18394.8	19403	12401.4	12546.7	23133.6	15563.4	7831.75
1915	(R)-2-Hydroxycaprylic acid	0.44145			MS2 reverse	159.102	154.958	13318.5	13130.9	12813.2	13458.8	13161.6	19190.1	8613.27	9467.37	7148.91	7883.07	8036.65	18621.2	16879.5	11991.2	15972.7	13936.8	10067.1	8408.18	17893.4	14214.4	10073.4	10970.4	6160.02	15961.2	15561.7	12465.1	12696	21952.8	17569.3
1939	Indole-3-carboxylic acid	1			MS2 forward	160.04	295.841	4966.41	4867.32	5421.42	4529.17	4377.26	2933.02	4420.67	8580.08	13821.2	3697.91	8435.82	2674.27	4469.49	8679.15	15981.8	3630.16	17656	3514.11	4189.27	3199.26	5471.33	1127.87	2173.5	1747.45	1609.34	862.234	816.599	604.56	1809.26
1940			Histidinal;4-Amino-5-hydroxymethyl-2-methylpyrimidine;Toxopyrimidine;4-Amino-2-methyl-5-pyrimidinemethanol;L-Histidil	3.15010879064769;2.87615423653821;2.87615423653821	MS1 mz matched	160.047	27.972	188274	158478	184810	187257	200035	237095	38826.1	220932	730046	105773	338195	25389.7	128109	222813	585730	125771	256580	282487	136435	131118	202624	89497.4	6644.2	41032.5	14062.7	1352.43	78918.9	17123	32131.1
1941			7-Aminomethyl-7-carbaguanine;7-Aminomethyl-7-carbaguanine;7-Aminomethyl-7-deazaguanine	1.6199399709932;1.67522239963065	MS1 mz matched	160.062	253.962	60115.5	55188.6	57259	54305.4	53739.7	58718.7	97286.1	47660	41817.4	70906.1	78592.9	75531.3	129320	99298.9	115073	97433.2	103731	33684.1	70858.5	77743.1	57190.9	38267.7	40843	37440.3	25210.2	17076.1	24939.2	20000.4	20666.2
1943	DL-2-Aminoadipic acid	0.6815			MS2 forward	160.061	385.042	5434.98	4775.49	4425.2	5202.27	4401.87	19380.7	6651.02	6520.09	8628.35	5076.84	7868.34	7181.85	13913.3	5816.44	5889.56	6704.59	7674.31	4712.64	9992.83	6307.1	6769.77	6366.86	4172.97	3365.81	3776.46	3565.41	3102.11	4687.43	4181
1945	Glucosamine	0.32175			MS2 reverse	160.061	353.827	4477.06	3954.25	3918.38	4478.99	6117.14	4367.78	9353.88	885.109	631.008	5792.58	932.721	738.332	816.773	850.463	627.475	1509.13	11799.5	874.903	601.162	1149.18	1652.91	11246.1	6856.17	907.657	907.685	703.311	1206.82	5995.27	5398.81
1954					Unmapped	160.904	29.557	258182	315905	298221	253803	341520	238102	261539	293021	313639	249251	185694	187298	219156	249629	293156	319808	160551	249458	264056	293774	177487	214455	67389.1	289459	255463	27922.2	338013	388179	460691
1958			2,5-Dichlorophenol;2,4-Dichlorophenol;2,4-Dichlorophenol;2,5-Dichlorophenol;2,5-DCP;2,6-Dichlorophenol;3,4-Dichlorophenol	19.0153461105418;19.0153461105418;19.1400676324641;19.1400676324641;19.1400676324641;19.1400676324641	MS1 mz matched	160.965	75.3895	809308	970917	657918	655862	627094	30259.1	3.08833e+06	1.14939e+06	340150	1.36403e+06	946905	259326	131484	2.47652e+06	964987	1.05778e+06	668335	3.02022e+06	88411.1	527245	854052	111691	320525	40915	130453	228353	40816.1	187232	24179.4
1959					Unmapped	160.965	44.9	831731	778290	789045	817561	875155	40135.2	1.68419e+06	1.26098e+06	457994	998113	1.17243e+06	318946	201647	1.7973e+06	1.11886e+06	1.12035e+06	693968	2.05157e+06	135242	537366	1.01605e+06	165152	402546	105295	131551	508861	50154.3	251854	47734.6
1972	Theobromine	0.4379			MS2 reverse	161.045	371.332	45044.1	42781.1	42206.8	37715.5	35037	30680.4	70912	43327.4	52852.3	48096	91908	67345.1	56009.2	93696.1	81585.8	69813.2	87797.3	26475.5	56437.2	32535.8	49319	36171.4	29505.4	38081.1	43163.1	26994.5	22685.7	23709.2	27444.1
1973	3-Hydorxy-3-methylglutaric acid	0.3324			MS2 reverse	161.045	286.546	259099	254488	252683	247415	255840	196285	328678	241061	338203	212002	214439	243658	449691	180041	264256	273458	232224	238102	269450	237202	209200	379577	281241	303527	225383	215400	271630	318648	341241
2007	Acetyl-L-Cysteine	0.6019			MS2 forward	162.022	158.916	53695	41704.8	46980.4	43105.5	40416.4	23461.3	51710.2	41658.2	27929	54365.5	95571.9	43131	77122.1	86675.5	81998.4	87329.4	200163	42236	46033.6	14645.6	53428.4	4960.09	674.933	8106.67	7459.39	15257.8	4632.08	2758.54	2825.25
2022					Unmapped	162.901	29.512	253128	326965	292044	214353	339073	237147	249390	278990	308727	237773	194470	195234	213627	264141	296070	310483	156362	259338	271457	300917	182544	219784	325758	294022	268457	31548.4	350968	405391	456097
2037	Malonic acid	0.3867			MS2 reverse	163.024	363.894	8871.17	9652.17	9614.95	9035.84	9310.42	11715	11419.8	10200.4	9963.63	8346.85	12393	11036.6	9533	14916.7	11979.9	12566.4	17470.4	6047.15	13977.2	7954.03	11641.7	6784.22	10757	8593.2	9869.79	8846.51	9839.9	10149.1	8297.48
2041	trans-2-Hydroxycinnamic acid	0.9901			MS2 forward	163.04	181.985	69460.8	68906.7	65058.3	67957.9	69732.5	82710	81645.2	166652	63825.1	81097.6	54876.1	79269.3	112589	55503.9	73436	118431	78242.4	68574.2	115698	74715.4	79704.2	19064.4	9032.66	10256.7	10996.6	9427.96	9094.5	7645.51	4667.02
2047			1-(Methylthio)-1-hexanethiol;Butyl propyl disulfide;Butyl isopropyl disulfide;L-Rhamnose;6-Deoxy-L-mannose;L-Mannomethylose;L-Rhamnopyranose;2-Deoxy-D-glucose;2-Deoxy-D-arabino-hexose;D-arabino-2-Deoxyhexose;L-Rhamnulose;6-Deoxy-L-fructose;6-Deoxy-D-galactose;D-Fucose;6-Deoxy-L-galactose;L-Fucose;D-Rhamnose;6-Deoxy-D-mannose;D-Mannomethylose;L-Fuculose;6-Deoxy-L-tagatose;beta-D-Fucose;beta-L-Rham…	-2.08387500104639;-2.08387500104639;-2.08387500104639;3.04750759584062;3.04750759584062;3.04750759584062;3.04750759584062;3.04750759584062;3.04750759584062;3.04750759584062;3.04750759584062;3.04750759584062;3.04750759584062;3.04750759584062;3.047507595840	MS1 mz matched	163.061	32.074	17098.2	14910.2	19214.1	18371.8	21485.6	26583.6	3635.35	4359.98	10511.5	4701.05	27572.3	1068.09	5346.25	18316.5	55579.5	16736.9	95532.4	4254.78	7016.97	2548.96	29539.7	1028.15	1745.85	6742.86	1631.63	3014.2	4059.47	3386.95	4712.42
2070	Formylanthranilic acid	0.4122			MS2 reverse	164.032	98.838	33946.1	43084.1	41708.4	37073.3	31263.4	32770.3	78171.9	135222	64800	64823.3	54204.5	37464.8	49222.3	38790.6	72546.9	38911.1	110615	35393.3	39391	20647.3	38531	19098	24430.4	16751.7	10948.9	17353.1	68469.7	24085.7	47284.5
2079	L-Phenylalanine	0.9826			MS2 forward	164.072	247.257	375889	350796	364298	356184	352765	585760	356019	336046	345901	359940	326360	264930	395784	246416	303061	336062	321409	441925	357082	430009	393612	382876	305516	412347	452696	431327	339392	360528	331127
2090			2-Pyrone-4,6-dicarboxylate;Chelidonic acid;4-Oxo-4H-pyran-2,6-dicarboxylic acid	-20.6520841212866;-20.6520841212866	MS1 mz matched	164.978	355.955	131975	146109	95949	143724	107961	136563	142229	140850	139824	84785.6	90516.6	140029	88589.5	94104.8	140727	141154	87368.8	147269	138208	135017	138027	93149.4	141360	149917	134929	153913	148891	93581.9	144345
2092	Dihydrothymine	0.9236			MS2 forward	165.005	265.412	21702.6	20745.3	23030.3	23093.7	23673.3	15589.8	17205.8	15959	32151.1	19370.2	17288.6	18432.2	52875.6	13930.7	17531.3	14749	17687.7	22950.1	38692.6	14691.9	20817.8	19534.3	20302.4	67570.9	40434.8	21726.7	19377.4	19074.2	36570.1
2095	1,2-Benzenedicarboxylic acid	0.9889			MS2 forward	165.019	239.939	4527.83	4714.59	4425.39	4083.99	4044.61	3780.81	5820.15	5175.4	6099.07	5164.18	8236.98	6339.01	7783.71	7258.98	6634.86	7897.82	6912.25	4581.84	5056.9	4698.68	5300.45	4833.11	3438.11	7195	3844.13	4072.3	4294.15	13480.7	5826.29
2096	6-Methylmercaptopurine	0.4848			MS2 reverse	165.022	287.062	24901.2	19441	24680.8	21038.3	27168.2	6040.19	30823.8	13763.7	23725.1	13580.2	85240.9	53309.9	56783.7	77885.2	63706.6	89959.1	36086.4	9839.32	44897.8	8685.73	16761.3	19530.4	8014.52	7746.14	7701.99	6070.62	7238.89	10172.3	8296.35
2108	3-Methylxanthine	0.34965			MS2 reverse	165.042	33.994	18695.9	18523.8	22231.6	20957.3	22420.3	14610.9	11037.5	26800.2	23552.9	7813.02	26371.6	12481.8	26285.3	23348.8	19123.7	25192.5	26663.4	9137.22	22922.9	6807.69	12638.6	8708.75	10575.8	2781.49	6951.45	3256.97	3065.64	8634.83	9327.01
2112			Deamino-alpha-keto-demethylphosphinothricin;4-(Hydroxyphosphinyl)-2-oxobutyric acid	-6.62375	MS1 mz matched	165.063	23.255	65529.8	64350.5	67904.4	70049.1	74802.9	24601.4	63401.6	126917	70015.4	33834.2	95658.2	101668	115294	100107	104534	108660	62869.8	23378.4	102133	28094.5	68194.1	18978.7	6474.81	3882.95	1437.34	1005.33	3124.49	3061.63	2739.02
2113	DL-3-Phenyllactic acid	0.9325			MS2 forward	165.055	180.77	20182.5	22979.5	20226.2	19990.5	23016.9	13200.6	21721.1	34694.1	21212.5	19527.6	30164.6	44301	26779.2	32320.8	33463.8	50637.4	28800.9	13468.8	26586.4	15739.8	18931.1	6424.26	3267.71	2658.78	1572.19	1367.46	2454.68	2443.44	1139.49
2132					Unmapped	166.018	175.492	662897	652735	739550	751860	793750	748648	755442	975605	894683	1.04066e+06	715560	804286	844516	534935	837010	1.03525e+06	1.09835e+06	409136	868297	631207	778033	143376	171556	223826	186416	158191	296476	155030	148494
2134			Trans-3-hydroxy-L-proline;3-Hydroxy-L-proline;5-Amino-2-oxopentanoic acid;4-Hydroxyproline;Propionylglycine;L-Glutamic gamma-semialdehyde;N-Acetyl-L-alanine;cis-4-Hydroxy-D-proline;5-Aminolevulinic acid;4-Hydroxy-2-pyrrolidinecarboxylic acid;4-Hydroxy-L-proline;5-Aminolevulite;5-Amino-4-oxopentanoate;5-Amino-4-oxovaleric acid;cis-4-Hydroxy-L-proline;L-Allohydroxyproline;N-Acetyl-beta-alanine;5-Am…	-24.7462496123692;-24.7462496123692;-24.7462496123692;-24.7462496123692;-24.7462496123692;-24.7462496123692;-24.7462496123692;-24.7462496123692;-24.7462496123692;-24.7462496123692;-24.7462496123692;-24.416633220909;-24.416633220909;-24.416633220909;-24.41	MS1 mz matched	166.018	334.332	132308	130783	118189	119023	113239	99037.7	164061	49837.6	37636.2	119088	51126	25444.5	53179	43150.4	21766.6	20171.5	126101	15603.1	42922.9	17474.1	115998	158816	138354	56786.1	44297.7	57977.8	38508	170512	119803
2149			Urate radical;(-)-Sympatol;(-)-Synephrine;(R)-Synephrine;Synephrine;(+/-)-Synephrine;1-(4-Hydroxyphenyl)-2-(methylamino)ethanol;3-Methoxytyramine;Metaraminol;Phenylephrine;Epinine;Deoxyepinephrine;Ethimate;2,5-Dihydrophenylalanine;L-2,5-Dihydrophenylalanine;1-(3-Pyridinyl)-1,4-butanediol	-24.769258113199;21.3112811544514;21.3112811544514;21.3112811544514;21.3112811544514;21.3112811544514;21.3112811544514;21.3112811544514;21.3112811544514;21.3112811544514	MS1 mz matched	166.098	282.041	8587.11	7206.72	6772.74	7998.55	6518.19	9946.08	14170.8	11557.2	10040	9885.13	6676.36	7462.74	8481.6	8280.02	8715.45	7500.26	5212.86	9256.04	12231.7	7145.07	8851.38	2238.85	1512.55	1252.82	1328.7	1937.39	1261.35	1384.71	1940.26
2167	Uric acid	0.9869			MS2 forward	167.021	334.529	18070.4	18264	19084.7	17939.8	19529.5	17647.6	9771.75	13202.2	14084.2	15817.2	14068.9	12915.4	22857	13064.6	12667	11816.8	12385.3	14192.7	20622	11663.4	19224.4	19344.4	8024.96	24881.9	22249.9	13688.8	16497.8	9592.26	26654.6
2169	Vanillic acid	0.8886			MS2 forward	167.035	209.645	61514	67037.2	67898.2	68553.4	68067	39588.9	58129.3	96351.3	59489.1	44005.3	145861	52005.4	105337	128241	129290	152005	210836	11181.3	68276.2	14895.5	53336.1	16667.3	7959.88	2384.42	2550.08	2627.88	2434.87	4410.07	1327.5
2203	3-Guanidinopropanoate	0.7498			MS2 forward	168.018	328.13	101825	88527.9	85331.7	87717.7	85322.3	125297	80129.7	96900.8	117939	107911	77223.1	58161.5	151175	44603.9	37544.2	111518	47698	116196	101231	71594.9	108731	92553.3	94749.7	71662.1	86139.5	67268.1	67126.8	91393.3	71781.1
2205	O-Acetyl-L-serine	0.499			MS2 reverse	168.025	304.733	7634.15	6300.24	6015.5	6138.3	5265.81	5200.08	5092.21	3887.06	6610.48	3384.14	3598.25	4518.46	9133.49	3786.97	4886.22	4233.21	4608.48	4946.24	7808.89	3938.85	5156.37	5208.07	3860.54	13802.3	9926.05	5510.59	6234.59	5678.96	7241.69
2206			4-Chloroacetanilide;o-Chloroacetanilide;2'-Chloroacetanilide;N-(2-Chlorophenyl)acetamide	-8.28258279339602;-8.28258279339602	MS1 mz matched	168.023	21.631	19072.7	18219.1	18520.9	20231	19647.7	13520.3	62001.2	21964.5	9487.66	63616.6	1461.21	3522.42	2993.56	1541.62	5541.74	1977.39	2867.24	53424.3	6261.39	3511.47	4810.19	70011.4	31008.5	77781.5	8642.47	7804.78	19198.1	31306.7	33791.5
2217	3-Methylhistidine	0.6416			MS2 forward	168.077	386.321	76432.8	72932.9	74105	58420.6	106465	164164	95235.7	134534	91670.5	81211.1	68271.7	81692	129655	80086.1	78799.9	77634	118829	83433.1	113269	73636.1	117594	59246.6	92554.5	51191.4	97086.1	21485.1	72890.2	94172.8	86450.2
2219			Homoarecoline;Piperidione;3,3-Diethyl-2,4-dioxopiperidine	-1.64803702139203;-1.77399011166994	MS1 mz matched	168.102	63.754	63485.3	63382.7	64153.4	68230	69086.3	104969	52545.3	47663.1	38260.4	53625.2	39194.3	94514.3	75071.5	54934.2	66366.9	79663.1	30884.8	44832.5	127931	86603.5	47727.9	29919.9	950.854	58034.3	66178.8	69409.6	84137.6	130566	105286
2227			3,3-Dimethyl-1,2-dithiolane;Tetrahydro-2-methyl-3-thiophenethiol;Tetrahydro-2-methyl-2-thiophenethiol;(S)-Malate;L-Malate;L-Apple acid;L-Malic acid;L-2-Hydroxybutanedioic acid;Malate;Malic acid;(R)-Malate;D-Malate;D-Malic acid;Malate;Malic acid;2-Hydroxybutanedioic acid;3-Dehydro-L-threote	12.0002335401921;12.0002335401921;12.0002335401921;18.6537234697248;18.6537234697248;18.6537234697248;18.6537234697248	MS1 mz matched	168.996	159.953	21196.1	22200.6	24313.2	23238.9	21195.5	18020	23238.8	58616.2	59853.2	13608.2	37956	34818.2	40232.2	29826.1	40817.3	30278.4	24631.8	23170.3	40190.3	18802	49050.9	2481.84	3157.36	3226.59	2854.21	2597.26	1303.17	3231.11	2664.21
2237	p-Hydroxycinnamaldehyde	0.3803			MS2 reverse	169.025	194.536	1150.72	1281.86	1623.99	1281.25	1129.88	491.94	1215.21	1308.38	992.036	616.621	727.62	999.151	1155.19	1558.64	1190.23	1200.76	2412.62	537.524	1000.87	781.976	884.029	8630.81	9358.74	1705.75	2164.62	3303.5	4315.02	617.646	621.889
2242			Methyl beta-naphthyl ketone;2-Biphenylol;Diphenyl ether;2-Hydroxybiphenyl;Orthophenyl phenol;2-Biphenylol;2-Phenylphenol;4-Hydroxybiphenyl;4-Phenylphenol;3-Hydroxybiphenyl;3-Phenylphenol	-6.84940508208318;-6.84940508208318;-6.84940508208318;-7.05578539129865;-7.05578539129865;-7.05578539129865	MS1 mz matched	169.061	287.011	56803	52351.1	53954.3	54502.6	50659.8	64322.1	78693.1	58975.4	57323.3	101958	105651	70409.4	177500	94103.4	63164.8	100670	64764	48728.1	101366	31761.8	59913	27126.8	19417.1	8111.08	13660.4	7171.05	17058.5	17896.6	8738.13
2245			Diethyl methylsuccinate;(+/-)-Ethyl 3-acetoxy-2-methylbutyrate;Nonate;Azelaic acid;cis- and trans-Ethyl 2,4-dimethyl-1,3-dioxolane-2-acetate;3-Methylsuberic acid;2,4-Dimethylpimelic acid;(+/-)-Methyl 5-acetoxyhexanoate;Butyl ethyl malonate;Diethyl glutarate;Azelaic acid;Nonedioic acid;1,7-Heptanedicarboxylic acid;Eucommiol	6.06576569077274;6.06576569077274;6.06576569077274;6.06576569077274;6.06576569077274;6.06576569077274;6.06576569077274;6.06576569077274;6.06576569077274;6.06576569077274;5.84780088135979;5.84780088135979	MS1 mz matched	169.086	100.036	1.08927e+06	1.21651e+06	1.17121e+06	1.29741e+06	1.28078e+06	1.52806e+06	986009	939243	740591	997273	718163	1.13928e+06	1.11772e+06	1.01925e+06	1.32199e+06	1.79111e+06	1.09084e+06	1.10735e+06	1.53448e+06	1.12006e+06	1.28283e+06	302197	6959.68	930123	874311	1.06922e+06	845075	1.19372e+06	1.00617e+06
2246			2-Isopropylfuran;3-Methyl-2-cyclohexen-1-one;2-Ethyl-5-methylfuran;2-Propylfuran;2,3,5-Trimethylfuran;	-1.49809447335575;-1.49809447335575;-1.49809447335575;-1.49809447335575;-1.49809447335575;	MS1 mz matched	169.087	318.819	9918.84	8602.51	12789.2	8421.05	8773.09	26819.8	8185.55	8323.85	12585.5	8197.67	7811.81	19153.5	16626.6	9678.62	16714.8	12009.2	7195.1	6025.37	29292.5	13783.8	11723	5589.58	3659.15	6400.43	6122.13	3596.64	8167.45	13283.2	10027.4
2247			Diethyl methylsuccinate;(+/-)-Ethyl 3-acetoxy-2-methylbutyrate;Nonate;Azelaic acid;cis- and trans-Ethyl 2,4-dimethyl-1,3-dioxolane-2-acetate;3-Methylsuberic acid;2,4-Dimethylpimelic acid;(+/-)-Methyl 5-acetoxyhexanoate;Butyl ethyl malonate;Diethyl glutarate;Azelaic acid;Nonedioic acid;1,7-Heptanedicarboxylic acid;Eucommiol	11.3819494689109;11.3819494689109;11.3819494689109;11.3819494689109;11.3819494689109;11.3819494689109;11.3819494689109;11.3819494689109;11.3819494689109;11.3819494689109;11.163983500764;11.163983500764	MS1 mz matched	169.086	67.978	134143	107482	102394	111775	109375	70304.7	87330.9	69848.6	45485.5	83707	47583.5	36274	49294.5	78089.9	48767.6	111718	43050.3	88110.1	61299.2	93714.2	82932.7	60331.8	5047.06	149396	168586	154514	143953	259735	183679
2256			2,3,4-Trihydroxybenzoic acid;Gallic acid;2,4,6-Trihydroxybenzoic acid;5-Ureido-4-imidazole carboxylate;4-Ureido-5-imidazolecarboxylic acid	22.7457757635516;22.7457757635516;22.7457757635516;-16.049859486655	MS1 mz matched	169.123	44.2765	13656.5	25226.9	23194.7	21835.6	24225.3	22582.8	25045.1	9751.24	21432	7618.51	32397	11142.1	14120.4	31215.8	22023.8	19033.1	16434	8146.76	16898.1	28212.9	1754.24	22092.9	25668	54046.2	61833.8	27577.4	25663.2	75999.4	45053.3
2307			Glycerol 3-phosphate;Beta-Glycerophosphoric acid;sn-Glycerol 3-phosphate;Glycerophosphoric acid;D-Glycerol 1-phosphate;sn-Glycerol 1-phosphate;sn-Gro-1-P;L-Glycerol 1-phosphate;Glycerol 2-phosphate;beta-Glycerophosphoric acid;DL-Glycerol 1-phosphate;Glycerol 1-phosphate;Glycerol-3-phosphate;rac-Glycerol 1-phosphate;DL-Glyceryl 1-phosphate;DL-Glycerol 3-phosphate	-9.73469118007318;-9.73469118007318;-9.88293374306576;-9.88293374306576;-9.88293374306576;-9.88293374306576	MS1 mz matched	171.012	36.987	42056.1	42600.9	41897.6	48568.6	43132.9	15015.4	40620.6	35032.7	21587.6	66667.1	47683.6	56405.8	41378.4	48393.8	108230	43046.9	64836.5	9930.08	27205	16418.7	25128.2	7730.99	7740.64	220670	6006.53	23072	169495	9473.93	13646.6
2313			3-Dehydroshikimate;5-Dehydroshikimate;2-Oxohept-3-enedioate;2-Oxohept-3-ene-1,7-dioate;2-Hydroxyhepta-2,4-dienedioate;2-Hydroxyhepta-2,4-diene-1,7-dioate;2-Hydroxy-5-methyl-cis,cis-mucote;2-Oxo-5-methyl-cis-mucote;5-Methylmaleylacetate;cis,cis-2,4-Dihydroxy-5-methyl-6-oxo-2,4-hexadienoate	9.80253108038708;9.80253108038708;9.80253108038708;9.80253108038708;9.80253108038708;9.80253108038708;9.80253108038708;9.80253108038708	MS1 mz matched	171.039	99.419	45016.2	37631.5	58413.5	51325.4	35929.3	39146.5	101558	109583	109209	114867	26300.6	48072	99819.6	51187.9	63470.9	53097	87880.3	50389	56912	40605.1	58505.3	2308.9	807.678	3646.16	2195.04	1428.11	3682.13	1952.12	2243.03
2327			Uracil;4-Carboxypyrazole;Uracil;Maleic hydrazide	19.6276457174438;19.6276457174438;19.6276457174438;19.6276457174438	MS1 mz matched	171.102	98.1785	664875	747823	713786	747847	718406	525037	621041	646915	518510	639593	580389	949982	1.10365e+06	770155	918787	980700	659061	380140	1.47766e+06	790644	276757	137127	31099.5	427530	644472	692710	604506	892276	502516
2333			L-alpha-Amino-5-oxo-2(5H)-isoxazolepropanoic acid;Hydantoin-5-propionic acid;Hydantoin-5-propiote;Hydantoin-propiote;(R)-AMAA;(R)-2-Amino-2-(3-hydroxy-5-methyl-4-isoxazolyl)acetic acid;3-(5-Oxoisoxazolin-2-yl)-L-alanine;beta-(Isoxazolin-5-on-2-yl)-L-alanine;3-(5-Oxoisoxazolin-4-yl)-L-alanine;beta-(Isoxazolin-5-on-4-yl)-L-alanine	-0.545490351652379;-0.545490351652379;-0.545490351652379;-0.545490351652379;-0.545490351652379;-0.545490351652379	MS1 mz matched	171.139	43.691	71604.1	67584.8	68814.8	71777.6	73093.9	41621.1	23375.5	57110.9	23925.1	49291.9	44349.3	74221.6	68232.4	55820.8	60526.2	59497.2	32966.8	29559.2	64106.2	86506.3	55514.4	153979	114657	91509.6	107818	86445.4	117820	210412	246382
2361	Acetyl-DL-Leucine	0.9819			MS2 forward	172.097	177.382	17320.6	15823.9	19016.3	20215.2	18814.3	16593.6	35530.8	10373	14484.2	20836.5	32728.3	27503.2	16210.9	39202	15493	16098.2	12622.6	26179.7	17563.6	22201	8885.13	11138.4	12309.9	15697.3	10259.1	8831.76	12362.8	5964.59	4949.39
2369					Unmapped	172.472	23.605	28778	28272.6	32306.4	35682.6	31409.3	31517.5	48056.1	21505.2	17498.4	20038.3	53520.3	35469	51556	52954.6	33556.4	37035.6	51830.4	16543.6	47569.7	25675.2	31867.9	3614.27	1794.05	9417.2	1914.84	1814.24	4917.14	5166.3	4968.12
2372					Unmapped	172.958	570.412	444912	458777	270176	346285	413763	821272	423447	267453	742257	295095	351376	835782	350664	510504	283140	287087	387984	403651	330643	299672	425843	492749	314883	332278	314089	784420	367714	346858	478168
2377					Unmapped	172.991	205.06	11207.3	11131.4	12577.6	11573.8	12626.6	9264.66	13239.8	17674.9	15487.9	12181.6	17208.3	12178.4	16597.5	24395.9	14496.1	21366.3	28669.5	3410.3	16593	4252.26	13842.5	2617.97	1155.02	3125.46	4088.63	3314.54	937.43	1005.57	3514.73
2378			Mercaptopurine;Thiopurine;6-Mercaptopurine;Mercaptopurine	21.9266873617684;21.7082840785252;21.7082840785252	MS1 mz matched	172.991	100.692	83124.4	57370.9	81583.8	77164.5	103353	138288	128032	56142.5	66143	54188.4	151158	82302.8	229913	236898	141770	134199	278625	32295.7	192532	56945.8	109214	11151.2	12714.5	12985.9	14823	15213.2	10050.2	5899.1	6557.53
2382	cis-Aconitate	0.9913			MS2 forward	173.009	408.552	56720.9	53172.2	56983	44222.7	46518.7	25015	88977.2	105785	71725.8	112343	88658.8	75720.1	98525.3	87347.7	128105	126394	76471.3	24372	94827.8	77000.1	66079.2	37171.5	40560.7	7841.29	26675.2	7115.18	15173.8	21114.8	11174.7
2383					Unmapped	173	23.601	2.11455e+07	2.32562e+07	2.40617e+07	2.40657e+07	2.41429e+07	2.49084e+07	3.73972e+07	1.10863e+07	1.61616e+07	1.34694e+07	4.14105e+07	2.82196e+07	3.90293e+07	3.97319e+07	3.24621e+07	2.82112e+07	4.02665e+07	1.00763e+07	3.15876e+07	1.83618e+07	22973920	1.28312e+06	609713	6.43367e+06	1.26925e+06	1.13663e+06	3.85355e+06	3.71234e+06	2.92591e+06
2393	Dihydrouracil	0.6732			MS2 forward	173.057	375.942	4677.97	3501.61	3620.01	3987.4	3238.59	4275.55	4172.94	1686.02	53968.9	6098.11	1493.14	29441.4	20504.3	66600.7	35139.7	60111.7	9089.1	1349.59	2003.24	1628.35	2546.76	8708.55	5167.84	60153.3	1080.59	757.792	66857	6302.86	5550.3
2404	N2-Acetyl-L-ornithine	0.7418			MS2 forward	173.093	340.682	57747.2	53798.8	51463.9	53114.9	58296.1	30040.7	79758.7	45831.6	34579.2	52234.1	76478.2	53423	45226.9	83934.6	59162.7	105510	73733.8	54466.8	34321.4	44403.8	51396.3	114799	79196.7	98054.9	60100.2	41711	105090	116110	85610.6
2405			N-Lactoyl ethanolamine;1,4-Dideoxy-1,4-imino-D-ribitol;L-2-Amino-5-hydroxypentanoic acid;N-Hydroxy-L-valine	0.802561625407843;0.802561625407843;0.802561625407843;0.751462157517888	MS1 mz matched	173.093	296.134	20423.9	20290.6	19916.6	18933	18008	25875.7	32935.8	24517.3	28018.2	13786.3	22133.2	31559.1	30906.6	42455.3	55063.3	48689.3	30672.5	14448.6	29699.4	13253	26549.8	376260	322072	241673	198098	283433	304757	5563.75	106628
2411					Unmapped	173.118	134.441	228502	256985	257137	258009	256040	336923	187788	193069	132656	175390	163414	311615	262498	234547	261469	271340	152453	190403	387242	293322	149507	109898	16657.6	310072	251228	289847	330171	549405	397539
2424	Salicylamide	0.40125			MS2 reverse	173.994	100.263	6133.29	3589.09	5627.64	3892.88	7348.31	13034.8	12050.7	6709.67	4859.16	6497.12	23788.4	7300.87	18836.6	20971.8	13143.8	9334.15	23385	4262.26	13641.9	3661.52	7061.85	1420.02	1634.65	1733.32	860.515	878.535	380.935	859.52	721.805
2434	N-Acetyl-L-aspartic acid	0.8859			MS2 forward	174.04	366.13	17786.4	17111.9	16663.8	14722.7	15279.4	11548.7	30214.4	15086.2	21760.4	20211.8	24303.3	17690.3	28757.1	34877.6	20877.4	20477.1	41041.1	13060.2	17277	17309.3	12773.5	17227.1	11690.4	17284.1	18960.8	18313.7	18868.6	13038.7	7795.59
2449	L-Citrulline	0.9917			MS2 forward	174.085	333.051	1981	1694.11	1681.11	1723.69	1543.05	4430.01	1439.92	1383.95	1589.68	1185.42	1632	3703.94	3034.31	663.139	3209.89	2395.09	1727.13	1302.51	5169.48	2406.98	2027.32	1240.34	592.2	1332.08	1103.91	1558.92	1257.47	1958.09	1422.36
2458					Unmapped	174.937	399.958	57374.6	61193	56574.9	58238.7	54406	53619.5	69605.6	71283.2	75185.8	63218.9	55004.2	60872.2	66424.6	60866.7	61348.9	65314.1	80700.4	64682.2	63745.3	54120.8	49730.3	55098	34447.6	55161.9	48571.7	41914.7	40066.1	58919	42119.3
2465	Urocanic acid	0.9914			MS2 forward	174.995	23.615	628013	737157	800882	776107	819272	855934	1.23723e+06	452249	478445	416643	1.35492e+06	895033	1.32251e+06	1.32489e+06	1.0593e+06	997374	1.33081e+06	300720	1.0813e+06	563100	764577	50290.5	33754.7	212217	31727.3	34289.4	94447.6	72735.6	91840.8
2470	2-keto-D-Gluconic acid	0.9003			MS2 forward	175.024	175.461	45485.5	61890.5	48304	47697.2	50160.3	19348.3	64921.2	60819.3	41644.7	77770.3	80673.3	56719.9	51483.3	83818.8	98666.6	79052	113409	27483.7	59405.6	74472.9	68098.1	13095.3	7807.08	8916.63	8670.82	6133.28	9685.41	8274.4	8534.02
2478	Allantoate/Allantoic acid	0.9799			MS2 forward	175.047	334.362	3670.58	3551.91	3611.14	3035.9	3040.09	2951.36	5318.39	4704.16	4196.85	3090.43	3683.68	5643.73	6185.06	5670.02	6403.81	9994.78	13431.6	2395.24	6010.39	2495.43	4909.8	1708.18	1784.88	674.986	1345.93	883.772	1163.57	1352.59	846.154
2496					Unmapped	176.002	222.248	31669.6	31962.1	31608.7	32050.2	32035.8	7604.09	70927.4	42139.1	31612.8	27755.1	53560.9	30122.6	25363.3	75964.5	43888.6	66434	22635.7	65301.2	12555.8	32207.2	26525.3	16900.8	7627.69	17829.8	6451.72	11814.4	26050	27663.3	6685.52
2502	N-Formylmethionine	0.8153			MS2 forward	176.038	178.09	39301.1	38721.9	43816.4	44440	45448	17850.7	33032.6	28354	22415.3	29610	25177.8	18873.3	7437.44	37091.8	19710.6	35641.7	49271.3	55020	8181.66	23704.7	46104.2	109920	141826	82206.3	67585	119542	77374.4	91257.2	29961.6
2526	Pyrophosphate	0.429			MS2 reverse	176.933	399.96	4444.14	4893.31	4725.92	4136.18	4257.6	3934.08	4965.65	10927.3	4732.16	4516.29	4428.55	5144.89	4567.83	4477.47	4685.28	4983.08	5996.47	5085.46	4063.09	4691.76	3904.74	2866.2	2934.4	3569.98	4207.4	3150.91	3830.84	7989.19	3788.02
2534			Arsenobetaine;Arsenobetaine	18.9171195162666;18.9227376789632	MS1 mz matched	177.001	153.978	4900.61	4894.12	4760.55	5014.48	4802.52	2397.91	2727.03	10958.8	8799.2	2263.28	10812.7	5806.33	8199.68	15993.8	13530.4	7170.73	6144.95	9978.58	9760.1	2263.44	4128.7	27964.8	20245.6	25281.6	15437.7	15233.6	21468.8	20924.1	24813.7
2543	2-Dehydro-3-deoxy-D-gluconate	0.9567			MS2 forward	177.04	287.242	29135.1	28374.5	30481.2	27465.8	28300.1	21117.1	34267	31292.2	35214	11626.8	27758.9	31550.4	35840.8	18940.8	34363.3	39140.5	31042.9	23770.2	34187.3	21787.2	37940.3	26952	36933.6	16429.1	46943.3	20327.9	24099.9	28931.5	20205.7
2544	L-Gulonic gamma-lactone	0.8791			MS2 forward	177.04	178.887	14085.4	17405.9	17457.4	15263	16331.9	13333.1	17061.9	14160.1	17380.1	19455.1	13851.5	16373.9	15423.5	13603.5	15055.6	16348.8	18003.4	15577.4	12847.7	15867.1	16001.9	33040.9	28721.8	29622	19863.5	30684	24370	26256.9	34906.5
2578	Hippuric acid	0.9736			MS2 forward	178.051	176.157	1.89562e+06	1.94074e+06	2.09077e+06	2.14893e+06	2.03275e+06	1.18418e+06	1.83751e+06	3.09037e+06	2.18565e+06	1.49789e+06	3.94655e+06	1.89828e+06	2.40813e+06	3.81353e+06	3.14772e+06	2.2892e+06	6.37834e+06	749161	2.84605e+06	849968	1.43945e+06	411384	106166	339213	25294.7	10846.1	272613	209332	238871
2579	Cyclohexylsulfamate	0.9018			MS2 forward	178.052	43.313	13176.9	16550.2	12793.7	17643.1	13659.9	26282.1	12901.3	14710.7	40366.1	18607.9	17595.4	16616.1	11321.6	18198	12673.4	4484.36	37127	22819	19157.6	11846.5	7796.03	8008.02	9004.13	5796.27	3610.17	9777.4	6740.38	8696.04	6581.36
2606	Caffeic Acid	0.7587			MS2 forward	179.035	180.096	23110.5	20159.5	21523.7	20580.1	19364.5	11070.2	21909.1	43014.6	46400.2	26034.8	40334.5	19475.9	60507.9	32297.3	38807.6	35268.4	26236.7	11813.4	37737	16651.4	22829.8	1992.16	1869.66	2160.51	1291.25	1914.14	1998.27	2311.81	1684.5
2611	myo-Inositol	0.9924			MS2 forward	179.057	371.382	635455	611384	628325	629578	555399	345889	1.08428e+06	660658	780384	623619	1.10676e+06	1.10282e+06	893573	1.62216e+06	1.48376e+06	1.12815e+06	1.03337e+06	324188	875436	481549	769719	571284	346820	259398	298877	160585	313973	313645	312511
2613	D-Fructose	0.953			MS2 forward	179.054	176.625	153630	154930	169881	169081	186546	93615.6	145681	246758	233203	114350	321345	159619	196172	309632	261956	188110	450628	62578.8	217090	71005.7	109770	48869.2	26038.2	87659.6	14765.4	14078.3	62793.2	26475.4	25520.3
2622			3-tert-Butyl-4-hydroxyanisole;(+)-Myrtenyl formate;2-Phenylpropionaldehyde dimethyl acetal;2,2,7,7-Tetramethyl-1,6-dioxaspiro[4.4]nona-3,8-diene;Bovolide;2-tert-Butyl-4-hydroxyanisole;Dihydroactinidiolide;Jasmolone;4-(Butoxymethyl)phenol;Norecasantalic acid;3-tert-Butyl-5-methylcatechol	-5.71745734457164;-5.71745734457164;-5.71745734457164;-5.71745734457164;-5.71745734457164;-5.71745734457164;-5.71745734457164;-5.71745734457164;-5.71745734457164;-5.71745734457164;-5.55200843907934	MS1 mz matched	179.107	45.376	18527.7	18723.1	21269.1	17473	22340.1	24682.1	4310.22	11178.4	15910.1	8773.66	12253.2	32859.3	15067.3	6624.86	15438	11887.2	10600.2	15175.7	40791.2	21965.2	25325.6	8916.23	22158	11956.8	41410.7	24598.5	30892.7	43094.2	36148.2
2641	Acamprosate	0.9735			MS2 forward	180.033	115.44	96804.4	86712.5	84439.8	95648.7	88624.7	72659.7	238244	179364	144881	93632.4	127075	94979.1	143775	106470	114870	285956	227512	29947.5	110069	41961.2	96356	25686	19882.7	17358.6	9943.82	18246.7	13798.3	9371.62	9870.25
2646	Nicotinuric acid	0.49615			MS2 reverse	180.055	176.528	14088.4	13398.6	15410.7	14924.9	13492	6787.01	12650.4	24338.6	19091.7	10231.5	27157.8	14727.4	18202.9	27497.9	23426.2	17482.7	43514.5	4997.8	19902.7	6055.23	9679.71	3607.91	1110.08	3616.74	1138.8	1337.03	2796.03	2558.63	2049.64
2651	L-Fucose	0.6165			MS2 forward	180.087	372.44	1775.91	1761.99	1435.7	1670.93	1480.72	960.61	1685.84	340.395	38484.5	5562.01	544.31	54420.1	40294.8	72206.3	65900.1	617.37	3892.32	16452.2	44246.7	299.28	385.776	4916.36	3261.16	13665.2	481.835	9866.22	460.704	4402.54	3299.45
2675	1-Methyluric acid	0.746			MS2 forward	181.036	259.611	10716.3	9340.43	9703.6	9299.33	9440.94	7120.81	13875.9	15811.9	12009.9	14248.6	11524.8	8062.77	12747.8	14919	14343	16383.5	12801	11552.1	15530	8990.9	9293.98	3606.47	2381.45	2604.17	2892.03	2866.68	2427.21	2781.7	2210.9
2681	Hydroxyphenyllactic acid	0.9633			MS2 forward	181.05	179.132	77784	75846.8	78640.4	75022.9	75399.1	58592.8	69024.8	61313.8	103469	55891.3	127346	131191	130499	143271	169091	170747	106305	79834.2	204687	108455	57573.5	29070.5	22830.4	28500.6	24356.6	25841.5	32200.4	23330	19267.4
2684	Nicotinamide	0.4082			MS2 reverse	181.06	371.476	6301.31	6542.59	6305.83	6317.6	5326.69	3501.89	10324.3	5973.32	7294.66	6291.53	9420.75	10701.7	8309.7	14531.2	13334.5	10206.3	10554.5	3804.23	7696.44	5020.1	7526.62	5939.87	3882.65	3312.6	3302.41	2365.39	3480.95	3808.75	3368.45
2686	D-Sorbitol	0.9357			MS2 forward	181.071	281.954	128780	123580	115111	120580	115352	85169.1	146014	100761	114765	148252	260292	118359	197848	259847	256555	150981	342380	87959.2	131473	144432	82558.8	129259	72561.9	103753	90842.3	83423.5	102752	109738	107616
2709	Saccharin	0.783			MS2 forward	181.994	43.569	9692.28	12356.6	14340.1	13163.1	14973.3	27116.4	12783.6	14108.5	17694.5	15097.2	15216.6	15534.5	23356.5	16139.1	17444	19104	18765.5	10609.2	27403.6	11025.8	23634.2	2960.56	5793.13	146676	10031.3	56128	75937.1	76543.9	3879.17
2716			3-Chloro-D-alanine;3-Chloro-L-alanine	10.568358173044;10.568358173044	MS1 mz matched	182.032	265.661	217185	211183	227364	224494	221415	222329	181087	162437	264799	187376	192096	220620	370641	170680	207464	170349	169565	224349	329390	172654	211473	216400	212633	449642	335576	226887	211971	242603	336239
2721	4-Pyridoxic acid	0.987			MS2 forward	182.045	40.98	292514	272802	253688	300089	272415	394252	365682	330525	381859	232420	226459	182407	202865	219225	270300	141395	115730	653829	411832	306281	289743	242627	101684	146013	48222.2	55088.5	72926.5	78483.6	41139
2723			4-Pyridoxic acid;Choline sulfate	19.3118766290601;1.05377301544511	MS1 mz matched	182.057	294.264	46086.5	44638.8	42761.4	42243.2	43508.6	26433.9	56546.3	49031.4	83513.3	39834	42394.2	25156.7	15397.9	43519.6	26680.8	50457.6	44427.2	54691	12532.9	22415.2	52774.9	71679.2	71836.5	58263	40884.1	66310.8	63862.8	46739.5	23303.9
2735					Unmapped	182.93	147.17	10053.5	10958.6	15507.6	13702.7	11566.1	8884.36	8139.59	8423.51	9956.42	13201.8	11160.5	10509.7	10772.3	8145.21	8680.01	6800.56	5059.29	13432.3	12236.5	15344	11006.6	18237.2	16396.9	19105.6	17753.2	15006.6	17378.8	18606.5	28819
2741	Monomethyl glutaric acid	0.4415			MS2 reverse	183.006	157.793	42719.1	27828.6	43162.7	44836.8	27576.2	29414.6	40571.3	35263.1	44517.3	31376.8	37958.9	25317.9	44661.1	33728.3	39810.5	39813.2	36510.4	40322.4	32650.9	22551.5	45399.1	21935.3	27732.5	89232	68702.1	19615.1	23284.4	76523.8	30024.4
2749			3-Phosphonatooxypyruvate;Phosphohydroxypyruvic acid;3,4-Dihydroxymandelate;3,4-Dihydroxymandelic acid;Dihydroxymandelic acid;3-O-Methylgallate;3-O-Methylgallic acid	-3.05637753245145;-3.05637753245145;19.7650257665103;19.7650257665103	MS1 mz matched	183.041	182.624	10405.9	11723.6	11237.7	11497.7	12413	4207.31	11845.9	2451.01	3750.26	8082.91	9567.56	5976.08	5639.65	6845.03	1855.66	6766.42	8703.31	4296.9	5371.28	5132.51	3717.96	77105.5	105643	23868.8	18902.4	25727.5	56171.3	8526.75	7027.23
2826	4-Hydroxy-6-methylpyran-2-one	0.4731			MS2 reverse	185.045	313.686	3273.84	3294.87	3196.93	3340.78	2887.4	4307.84	3903.69	5387.84	4757.78	2981.84	4662.9	4491.09	5616.54	4844.18	6029.97	4293.49	7882.66	2391.97	6264.95	2788.46	4274.11	2708.37	2014.53	1508.93	1403.13	1002.72	1367.07	1081.39	1301.4
2830	5-Amino-4-carbamoylimidazole (AICA)	0.4146			MS2 reverse	185.071	157.586	12690.5	13574.8	13771.4	14872.8	15328.3	12669.3	16971	20315.2	14153.4	12891.3	20820	22668	19459.1	24211.3	14148.6	26171.8	13439.6	10309.5	22958	7386	12686.7	3612.19	3173.64	5244.8	5299.23	4834.45	4791.35	1087.05	3854.06
2832					Unmapped	185.082	129.932	570419	548304	571525	585062	558884	961174	470763	444965	375157	415078	371746	745403	713876	537547	684824	760197	361890	494306	1.04969e+06	690508	538753	220036	10332.1	623756	520770	525658	597315	1.13118e+06	794782
2870	Indoleacrylic acid	0.9953			MS2 forward	186.056	100.69	67279.9	62727.1	68589.8	67526.1	70701.5	19962.8	73437.6	24908.8	17943.1	53901.7	67753.2	128863	53513	68079.4	82258.6	93182.1	56611.3	27784.3	72135.3	26753	15372.1	51891.1	59710.3	90957	9884.84	11646	53673	70987.8	79519.2
2880			Amantadine hydrochloride	2.04903	MS1 mz matched	186.113	203.338	9989.83	7748.91	7858.98	8353.63	8319.52	6630.8	7183.27	5706.77	4459.41	13777.6	5892.87	4168.49	7042.19	4136.95	12092.7	6171.35	3400.86	6056.29	10955.4	12534.8	8368.95	12794.9	6284.64	5328.67	8855.22	12673.7	13956.7	10750.3	16162
2898					Unmapped	187.006	100.69	65880.8	43012.3	56429.3	67866.1	90706.4	101895	59942.8	106530	82072	169829	39975.5	76283	37985.7	123747	62996.4	102220	86082.6	60558	102222	52967.6	124064	1379.27	2306.36	1804.84	1010	2347.3	1968.71	409.194	1048.48
2899					Unmapped	187.006	205.735	7881.91	8607.15	10049.4	8910.34	9961.02	18442.5	8926.47	16422.9	14640.4	547799	9888.73	8028.04	8099.2	11380.9	10771.4	11308.7	29181.1	6916.12	13848.1	4299.58	11529	863.604	160737	159441	211054	137965	160621	131129	100480
2902			Perflutren;4-Sulfobenzyl alcohol;4-(Hydroxymethyl)benzenesulfote	-18.1821759786094;8.41106235015365	MS1 mz matched	187.016	23.596	1.87284e+07	1.96867e+07	1.4345e+07	1.96658e+07	1.95017e+07	1.6338e+07	2.18071e+07	2.07531e+07	2.07202e+07	5.39917e+07	1.04567e+07	2.71576e+07	6.49804e+06	1.99098e+07	1.22866e+07	2.08554e+07	1.22938e+07	2.54671e+07	1.76263e+07	2.07589e+07	3.31102e+07	1.57625e+06	5.74243e+06	2.38276e+06	3.73762e+06	2.42272e+06	1.81272e+06	1.46564e+06	3.05278e+06
2911			Tetrahydro-2,5-furan-diacetic acid;2-Oxosuberate;2-Oxooctanedionic acid;alpha-Ketosuberate	-2.51770002269008;-2.65860577389715	MS1 mz matched	187.061	200.963	10647.6	8611.72	10115.9	9292.39	9332.74	13613.3	9963.09	14633.2	11039.8	11482.6	12526	8336.77	9476.33	12372.3	12939.4	12956.4	12926	11165.6	9927.23	11680.2	13085.7	4628.12	2467.79	7806.04	6971.41	6975.23	6874.74	11056.5	7922.15
2916	alpha-N-Acetyl-L-glutamine	0.7639			MS2 forward	187.072	372.391	25327.4	22482.8	19891	23209.4	18090.5	10432.2	30748.5	4794.84	3248.68	78965.4	8589.64	5694.27	4925.49	6447.37	4231.29	9776.5	70214	4526.67	3119.95	4909.02	5634.98	69276	40658.9	3787.91	3937.13	3633.31	5573.48	64508.2	40968.7
2920	Azelaic acid	0.976			MS2 forward	187.098	318.868	640967	555541	601569	552411	566667	1.83019e+06	380079	437667	500647	348949	471933	1.30931e+06	1.20148e+06	604213	1.05071e+06	838373	427026	362965	2.00519e+06	888129	765599	325458	175812	381945	369052	176882	506348	936509	687727
2925	N6-Acetyl-L-lysine	0.712			MS2 forward	187.108	334.907	20030.2	19078.2	18130.2	18661.2	18934	17038	22603.5	22521.7	20111.2	23452	24846.2	22691.8	32935.9	21853.7	19835.9	26887.7	22734.7	16144.9	25467.2	22940.9	24985.1	24242.1	18809.9	21493.3	17728.6	13983.1	25649.2	17224	19729
2927			Diethyl methylsuccinate;(+/-)-Ethyl 3-acetoxy-2-methylbutyrate;Nonate;Azelaic acid;cis- and trans-Ethyl 2,4-dimethyl-1,3-dioxolane-2-acetate;3-Methylsuberic acid;2,4-Dimethylpimelic acid;(+/-)-Methyl 5-acetoxyhexanoate;Butyl ethyl malonate;Diethyl glutarate;Azelaic acid;Nonedioic acid;1,7-Heptanedicarboxylic acid;Eucommiol	19.8506302275188;19.8506302275188;19.8506302275188;19.8506302275188;19.8506302275188;19.8506302275188;19.8506302275188;19.8506302275188;19.8506302275188;19.8506302275188;19.6326624135087;19.6326624135087	MS1 mz matched	187.109	287.01	20370.8	18438.6	16337.2	20092.6	14697.7	14886	19555.7	14213.7	21813.8	302376	14121	13554.2	13317.4	261174	32567.6	38536.7	14410.9	25199.7	29487.8	123200	18036.4	5087.11	5189.74	91590.1	61563.5	44819.7	5558.16	2696.84	50405.6
2946	2-Hydroxyadenine	0.4833			MS2 reverse	188.002	169.141	121346	128068	128601	126458	129654	55163.8	235742	312133	155832	104099	302150	150203	355149	392485	257921	315641	787756	26369	234435	43596	153678	14366.7	6392.99	1136.56	1198.6	9290.73	2702.51	4375.71	1014.14
2951	Kynurenic acid	1			MS2 forward	188.035	175.553	49894.2	49190.3	57245.5	56869.3	57620.8	111999	15040.3	75979	154729	18900	32910.5	23469.8	109671	41175.7	51550.9	36063.9	51884.4	101609	107147	43316.8	73289.7	20835.9	18858.7	9088.74	5989.48	8176.02	10908.9	8539.55	5326.21
2956	N-Acetyl-L-glutamate	0.8375			MS2 forward	188.056	360.605	3309.66	3478.94	3187.91	2681.98	2559.07	2229.72	5440.24	2705.83	2665.73	4936.59	4038.76	3866.26	4790.43	5543.35	4740.52	5305.34	9840.96	1652.44	3596.6	2910.16	2782.35	2835.21	1779.35	2974.97	4047.82	2847.05	1856.01	1848.07	1150.39
2960	3-Indolepropionic acid	0.9642			MS2 forward	188.071	100.072	390620	425804	441493	506713	438453	79517.5	341404	160595	66438.8	273397	254287	1.22774e+06	279444	341306	445490	368469	186554	136838	285910	238273	89587.8	406359	942142	771090	54028	44265.2	482273	357040	597264
2964	L-Pipecolic acid	0.49985			MS2 reverse	188.092	220.709	19882.1	18458.6	18472.8	16995	17174	26845.6	29940	29953.4	26333.9	17902	23677.7	23584.6	19697.8	29878	30345.2	23431.5	27664.8	20757.4	26560.8	16409.3	16636.5	8393.31	4606.86	3347.17	1100.53	721.77	3049.41	2330.69	2533.05
2980					Unmapped	188.939	357.288	143980	209022	217640	207919	155218	146390	196570	208615	205663	191617	210945	149240	143994	156630	150190	197999	190486	164551	200856	138298	211457	208618	208194	211609	211263	232416	217104	146842	160316
2988	Xanthine	0.48135			MS2 reverse	188.986	40.61	3.46887e+06	3.39446e+06	3.04009e+06	3.48627e+06	3.67168e+06	2.55479e+06	2.10541e+06	4.34454e+06	2.69199e+06	2.37132e+06	5.99761e+06	3.07691e+06	8.34108e+06	5.84494e+06	5.2815e+06	4.39076e+06	9.21146e+06	2.04213e+06	5.22076e+06	1.43009e+06	2.87412e+06	40523.9	53552.8	28149	3931.62	1993.62	135806	68527.4	38981.1
2992	N1-Methyl-2-pyridone-5-carboxamide	0.49485			MS2 reverse	189.003	304.968	2228.57	1760.81	1648.19	1748.31	1782.08	1763.19	1589.14	1892.25	2550.65	2091.72	1313.57	2385.12	2748.96	2072.77	1460.45	2213.74	2699.21	1705.77	2126.03	1962.17	2379.59	1969.59	2256.42	3843.25	3074.49	2686.77	1486.43	1720.47	2508.58
2996			Methyl nicotinate;2-Aminobenzoic acid;Salicylamide;3-Pyridylacetic acid;p-Aminobenzoic acid;2-Pyridylacetic acid;m-Aminobenzoic acid;Trigonelline;Anthranilate;Anthranilic acid;o-Aminobenzoic acid;Vitamin L1;2-Aminobenzoate;4-Aminobenzoate;ABEE;4-Aminobenzoic acid;p-Aminobenzoate;N-Methylnicotite;Trigonelline;Trigenelline;1-Methylpyridinio-3-carboxylate;Betaine nicotite;Caffearin;Gynesine;4-Nitrot…	-12.247562442271;-12.247562442271;-12.247562442271;-12.247562442271;-12.247562442271;-12.247562442271;-12.247562442271;-12.247562442271;-12.4044402058523;-12.4044402058523;-12.4044402058523;-12.4044402058523;-12.4044402058523;-12.4044402058523	MS1 mz matched	189.041	218.861	187130	195536	194853	176589	187702	147148	154233	162579	122966	251494	234598	314095	252105	246653	253938	314366	422902	125718	225949	187166	295159	93163	113590	105053	98622.8	94126.8	54073.8	76140	97129.7
3004	alpha-Ketocaproic acid	0.36645			MS2 reverse	189.076	183.84	8236.91	8596.97	8943.72	7963.09	8445.44	11099.8	7890.9	8979.51	6996.02	7010.93	6579.37	10959.1	9465.13	9453.55	9241.86	13196.2	7839.6	6166.09	14781.9	9454.25	6892.03	2994.18	1127.18	8709.45	7846.47	7853.79	8128.22	15324.4	10316.5
3013			Oxalosuccinic acid;Prothiocarb	24.8259406778876;-8.83890718199563	MS1 mz matched	189.112	185.828	7642.12	5305.32	5779.85	5655.44	5655.32	8538.53	4858.85	4126.13	3344.27	4475.18	4074.31	6592.97	5175.27	5581.61	6053.22	6712.89	4675.39	4868.65	8041.39	6330.25	4277.46	3611.06	766.626	7429.32	5385.77	5273.89	6308.82	9500.87	6825.36
3021	3-Hydroxyanthranilic acid	0.7191			MS2 forward	189.988	40.356	189539	188734	160034	189513	201889	157751	139461	255763	144848	128238	318919	17402.1	376122	331707	286127	335876	486658	119981	266908	86469.2	169839	5300.36	27815.8	10886.9	10476.8	10551.8	20197.4	5548.92	4172.2
3033	5-Hydroxyindoleacetate	0.9797			MS2 forward	190.053	180.227	20127.7	19735	19655.3	21258.3	20127.2	8068.69	16976.1	13712	12711.6	19936	19189.7	14116.5	14143.4	23855.1	12923.5	14681.5	26483.3	29045.6	14399.2	17584.8	16933.3	32096.6	43490.7	42173.9	31364	30810.7	21273.4	15843.2	12084.7
3049					Unmapped	190.906	21.703	184515	194428	192718	190662	214018	77663.4	280547	76068.2	196289	115344	76840.4	89674.8	173754	68568.4	113466	102597	33085.3	242149	180990	61582.7	95759.2	464101	282025	250237	199528	241426	229238	214523	210323
3101					Unmapped	192.066	155.614	146565	155003	133382	138948	137843	31179.3	205950	116449	81052.5	129269	110330	49151	12646.7	186052	99378.3	185329	161006	170977	15917.1	58901.8	138325	151666	225056	115589	316111	392589	121095	144808	28498.4
3103	Phenylacetylglycine	0.9999			MS2 forward	192.067	172.607	1.73137e+06	1.73291e+06	1.93592e+06	1.84563e+06	1.85944e+06	1.47943e+06	2.08979e+06	1.72779e+06	1.16047e+06	1.82477e+06	3.40737e+06	1.83153e+06	1.88556e+06	3.66254e+06	2.06023e+06	3.11177e+06	5.10066e+06	631536	2.10231e+06	742372	1.95139e+06	591098	628152	403984	390644	538649	397962	478395	124485
3109					Unmapped	192.922	23.5845	25853.8	25588.3	24713.4	30338.5	24493.9	189909	15518.2	10746.8	23259.8	13022.2	7649.52	10640.6	34278.2	5262.37	7940.18	6311.56	9525.9	21403.2	33465.9	12618.6	9175	114536	64626.9	127809	15042.1	18506.2	41948.7	52979.6	63918.2
3128	D-galacturonic acid	0.9593			MS2 forward	193.034	406.748	7805.89	6889.68	9929.3	10198.2	12054.8	7413.77	8401.85	8788.48	10934.7	7507.37	10579	10049.1	9888.48	13202.8	12012.1	12154.7	13762	8405.38	9733.1	5266.68	8667.29	5819.28	4380.44	1973.6	2893.57	1709.51	3258.04	4220.43	2570.85
3132	Pectin (Galacturonic acid)	0.6691			MS2 forward	193.035	228.742	12217	12187	12443.2	11592.1	18294.3	5155.25	16846.6	21989.4	17092.9	26811.5	15253.1	16613.7	17043.5	19652.2	32609.5	21057.2	33261.9	12808.2	15622.5	15423	19687.8	2252.77	1895.8	8625.83	1315.89	8464.6	1187.08	1554.93	8306.03
3135	Scytalone	0.9858			MS2 forward	193.05	185.277	121243	117853	121500	117754	123711	146512	181000	147389	120299	163287	156306	122797	178296	140400	185276	177794	245655	80863.5	179453	75645.2	124990	33015.9	17531.2	20604.3	16188.2	19243.2	17744.5	13798.8	8215.07
3139	Perseitol	0.4217			MS2 reverse	193.069	155.739	14517.2	15818.5	12752.3	13118.4	12920.3	3903.08	18877.3	12066.3	8800.76	13145.4	11146.1	5643.83	2700.97	18715.7	10323.1	14483.8	13565.4	16078.7	2829.2	5936.18	14476.1	14023.9	19387.4	11873.9	28991.8	25122.7	11404.7	12658.9	4477.68
3168	Salicyluric acid	0.9917			MS2 forward	194.045	135.369	13040.7	9452.92	9845.07	10709.3	9852.19	5620.06	18680	10645.6	6154.7	12794.4	16608.2	14264.9	16060.2	20598.5	23098	19789.9	13603	4503.33	17937.8	4817.65	7295.32	3295.44	3620.6	2904.87	2856.63	2783.65	2944.71	2873.17	2645.72
3178	Glucosaminic acid	0.8726			MS2 forward	194.071	172.636	14828.9	15764.2	17819.9	15465.5	17169.4	12979.6	17932	13475.2	8803.42	16343.2	27136.7	17549.2	15325.6	29611.7	17495.1	24858.4	42235.1	5773.09	16551.6	6082.7	14935	6812.99	982.08	4648.63	3706.21	5463.31	4441.2	4259.36	1317.51
3192					Unmapped	194.928	399.954	280555	294169	263199	269963	251792	194845	372218	360465	388934	322661	283545	276076	368789	313308	302426	326451	440674	318129	340607	257849	211681	219524	191334	197279	194926	143398	180795	245266	176127
3215	Galactonic acid	0.9737			MS2 forward	195.05	390.605	88154.4	80822.7	87957.4	69816.6	69585.9	64874	157543	86354.5	121746	150342	110305	112862	144173	156201	142087	151532	183131	61450.2	131476	69078.5	118789	66497.3	64688.4	34544.4	37028.9	23201.2	41743.1	48837.6	29633.1
3223	Xanthopterin	0.6569			MS2 forward	195.065	199.087	9852.04	9526.9	10509.1	10110.8	9869.54	15967.4	18282.1	5568.42	6093.71	15325.9	14730.6	21798.8	15866.5	14956.1	14658.2	16316.8	7086.29	6156.73	38826.6	4595.29	5547.6	3220.53	1957.46	1065.54	835.197	1009.75	1696.18	1623.05	811.733
3252					Unmapped	196.008	36.381	38146.2	37299.8	45223.4	43173.3	48701.1	78536.7	22527.2	33105.5	33125.7	10603.6	29650.1	60182.9	27624.7	79925	86951.3	40926.9	40865.9	161989	36973.4	31558.6	65572.9	4907.37	15663.2	3974.78	2183.72	7901.22	2158.51	8798.49	1219.41
3254			Berteroin;7-Cyano-7-carbaguanine;7-Cyano-7-deazaguanine	0.338191135228485;-2.28506924322424	MS1 mz matched	196.028	175.975	79885.6	73555	75240.2	86312	86028.6	103279	95339.3	89259.8	87289.6	109978	100069	88814.6	109656	94778.9	94917.1	107330	88261.2	56799.1	148875	66083.1	80133.8	17177.6	18661.2	17536.7	11447.3	15915	19615.4	11235.2	15448
3264			Bentoquatam;Fluoren-9-one;9-Fluorenone	-16.1056620288525;2.77689071540023	MS1 mz matched	196.072	283.422	53034.2	50168.6	50683.9	50833.4	72448.6	18587.5	83903.9	60819.7	75376.6	51126.1	38530	49740.5	39457.8	62878.8	24992	52519.2	35094.7	66300.2	38557.9	19349.4	59517.6	62472.4	48427.3	37705.3	28119.6	36506	47051.8	45280.7	18584.3
3278			Molybdate	15.4365	MS1 mz matched	196.925	326.655	19295.9	18855.5	19455.4	20923.6	18854.7	17616.9	22353	19928.1	20915.4	17987.1	19967.1	18794.6	22766.6	20523.9	24929.6	20263.4	21032.3	16222.7	19407.5	17729.1	19503.7	25501	17507	18670.7	18542.6	12662.2	19863.2	16080.5	19783.2
3282					Unmapped	196.941	44.786	102972	92219.7	95777.3	91442.2	98116.5	5117.62	195862	139287	56630.3	108869	136379	43752.4	25479.2	200848	115659	120940	81330.4	230241	15519.9	61971.6	123141	21445.5	47799	11362.1	20043.5	53770.6	7245.55	30177.3	5123.6
3289	L-Ascorbic acid	0.9586			MS2 forward	197.006	141.754	12874.7	10568.8	10893.9	11099.6	11761.4	12856	8313.15	19621.1	9333.18	17239.1	9164.55	6922.75	9247.53	8130.36	11423.3	7924.77	15105	16690	18272.1	15872.5	15137.8	6236.07	25802.8	2700.47	19455.2	26203.1	5895.27	12634.7	6568.96
3334	IS	1			MS2 forward	198.032	235.011	94278.8	88601.8	86633.7	86695	86418.3	93675.7	85849.8	86300.1	88341.2	83713.5	88042.3	93258.7	96056.7	82185.7	91243.9	88969.2	84608.4	96630.9	92137.1	89989.4	83497	89689.3	84113.2	91736.3	100308	81018.9	95654.1	93279.3	99722.4
3362					Unmapped	198.954	155.946	84448.9	96621.3	104234	103280	105289	118075	112780	103777	120074	110403	90774.7	96093	61516.1	87950.3	55247.7	46502.7	73277.7	128153	55491.5	110444	59378.5	146967	142089	126465	122522	170367	142912	142532	130790
3374			(R)-2-Hydroxypropyl-CoM;2-(R)-Hydroxypropyl-CoM;(S)-2-Hydroxypropyl-CoM;2-(S)-Hydroxypropyl-CoM	-9.4671621560906;-9.4671621560906	MS1 mz matched	199.016	22.95	896596	1.11755e+06	1.2209e+06	1.23479e+06	1.07086e+06	1.3046e+06	816996	1.68211e+06	1.15649e+06	672060	35586.6	884341	530912	32051.9	1.68277e+06	1.00977e+06	729792	1.08769e+06	575041	801915	1.31104e+06	79008.3	21535.2	44716.2	8325.73	3641.78	43424.5	39866.1	41123.4
3380			L-Homocysteic acid;5-Nitrosalicylate;2-Hydroxy-5-nitrobenzoate	-11.7096400631765;6.55677511578945	MS1 mz matched	199.037	192.944	13561.4	13571.5	13806.1	12989.4	12275.2	21938.6	11086.3	4933.44	12410.6	16275.6	2769.53	3445.78	2630	2907.82	4499.94	4276.59	3089.24	31927.2	14623	17178.6	10979.5	20674.4	10911	12682.6	11833.4	13472.7	25592.3	11444.5	24336.7
3390			Harmalol;Harmalol;4,4'-Diaminodiphenyl ether;4-Aminophenyl ether;4,4'-Oxybisbenzemine;4,4'-Oxydianiline	9.67040834507728;9.48549439022104;9.48549439022104	MS1 mz matched	199.097	101.969	189760	170746	168832	202323	181652	294421	147515	139468	122243	124617	116406	161754	204716	147529	202597	216616	134262	153353	267880	159884	163148	52102.4	14302.9	133299	131541	150639	126761	172702	137257
3391			Harmalol;Harmalol;4,4'-Diaminodiphenyl ether;4-Aminophenyl ether;4,4'-Oxybisbenzemine;4,4'-Oxydianiline	10.4550357922036;10.2701216922602;10.2701216922602	MS1 mz matched	199.097	43.612	44245.4	42016.7	50362	46999.9	39225.3	65713.9	23268.9	47687.4	33933.3	32833.7	40240.5	80973.8	49415.2	31633.1	54507.4	42951.4	56341.7	23943.6	64985.4	84184.8	62673.5	18830	33369.8	26108.9	19002.9	22865.6	19716.8	28262.2	30307.2
3402	Dodecanoic acid	0.8376			MS2 forward	199.17	45.1835	67510.1	86264.5	85175.3	72659.5	81182.8	127655	42135.7	56085.8	49801	42438.5	47909.2	70639.4	87208.5	38964.7	43233.7	50780	31848.6	44049	66977	70564.7	43014.6	151353	67827.5	76127	26913.6	83138.3	134555	212926	163085
3405					Unmapped	199.486	39.631	41243.6	37874.4	39890.2	44871.8	47074.2	24437.5	54138.7	30115.4	28889.9	34387.2	72818.5	27424.8	68119	80885.4	69236.2	76050.4	134073	10833.1	51981	13741.6	26767.8	49.6161	50.4599	785.2	36.1589	0	106.195	41.3136	65.8933
3412	Cysteine-S-sulfate	0.9782			MS2 forward	199.969	287.01	128054	122604	121191	118747	112078	68558	227116	255105	278098	312205	182312	130217	150982	101122	136861	215976	227500	118619	152068	129352	149877	40665.8	55836.6	20129.3	32142.2	10842.8	44161.2	32420.1	49321.6
3426	O-Succinyl-L-homoserine	0.3878			MS2 reverse	200.053	349.422	90701.8	82824.2	79848.3	78433.4	80557.2	122382	79076.9	87822.3	78416.3	83825.6	85024.6	64259.6	125638	68612.5	84156.1	110176	98897.5	93007.6	96125.9	131695	104526	80926.7	91039.7	73316.7	95684.7	46397.2	79883.4	78758.2	76766.9
3474			Deamino-alpha-keto-demethylphosphinothricin;4-(Hydroxyphosphinyl)-2-oxobutyric acid	-6.62375	MS1 mz matched	201.032	22.981	1.33789e+07	8.536e+06	1.49606e+07	1.33929e+07	1.5808e+07	1.14222e+07	8.30035e+06	1.70258e+07	8.10899e+06	1.41577e+07	1.85877e+07	1.28557e+07	5.94202e+06	1.24882e+07	2.2226e+07	1.37164e+07	1.33192e+07	2.11537e+07	9.46914e+06	9.71948e+06	9.90593e+06	8.95659e+06	754979	5.39382e+06	90827.6	14279.8	2.65051e+06	897559	4.14021e+06
3476	D-(+)-Mannose	0.6037			MS2 forward	201.037	371.228	3692.22	3599.24	3189.43	3192.53	3465.43	2479.05	6338.4	3217.09	4036.02	3423.08	6402.04	5959.52	4898.41	9896.85	7796.31	6696.55	5707.76	2630.24	5400.69	2826.12	4127.92	3278.15	1886.43	2647.27	2556.89	2385.49	2502.61	1684.01	3134.1
3482			2-Phenyl-1,3-dioxolane-4-methanol;4-Methoxybenzyl acetate;3-Methoxybenzenepropanoic acid;Propylparaben;Ethyl p-anisate;Propyl 2-furanacrylate;4-Ethoxy-3-methoxybenzaldehyde;Benzaldehyde glyceryl acetal;3-(3-Hydroxyphenyl)-2-methylpropionic acid;4-Hydroxy-2,6,6-trimethyl-3-oxo-1,4-cyclohexadiene-1-carboxaldehyde;Coniferyl alcohol;1-(2,4-Dihydroxyphenyl)-1-butanone;Coniferyl alcohol;Coniferol;4-(3-…	24.1877653895174;24.1877653895174;24.1877653895174;24.1877653895174;24.1877653895174;24.1877653895174;24.1877653895174;24.1877653895174;24.1877653895174;24.1877653895174;24.1877653895174;24.1877653895174;24.4337750293703;24.4337750293703;24.4337750293703	MS1 mz matched	201.057	215.932	73491	82922.2	114094	88365.6	90040.9	68586	54369.8	49782.9	128548	43120.9	22458	24633.8	66537.8	19227.2	42114.8	32936.4	44189.1	75191	80366	94221.5	43456.7	59259.8	86960	71994.4	344134	105425	58310.9	63846.2	93963.2
3488			5-Ethyl-3-hydroxy-4-methyl-2(5H)-furanone;Mesifurane;Erinapyrone A;Erinapyrone B;Homofureanol;4-Oxocyclohexanecarboxylate	-6.99830385511914;-6.99830385511914;-6.99830385511914;-6.99830385511914;-6.99830385511914;-7.0391305264309	MS1 mz matched	201.076	202.403	39391.7	37331.3	37921.9	39016	36650	52668	33831.6	32633.5	24892.5	37601.5	29321.5	44072.9	33090.1	40369.1	43261.6	46218.8	33179.9	40656.6	50732.9	50934	36750.9	18597.3	8119.67	48449.3	37200.8	39161.8	47740.6	76754.9	54111.1
3491			2-Amino-1,6-dimethylfuro[3,2-e]imidazo[4,5-b]pyridine;Metamitron;Goltix	11.4718792164107;11.2788893809693	MS1 mz matched	201.088	263.859	56829.5	56933.2	54228.8	54481.9	55134.5	12694.8	104721	48969.6	10927.2	59112.5	93620.5	38005.2	10541.1	141798	62160.6	145433	85049.3	66085.2	7752.46	33132.5	34087.9	86211	78025.3	88408.9	54569	71063.9	107807	65357.7	35823.5
3494			Aminoadipic acid;Acetylhomoserine;(卤)-2,2'-Iminobispropanoic acid;L-2-Aminoadipate;L-alpha-Aminoadipate;L-alpha-Aminoadipic acid;L-2-Aminoadipic acid;L-2-Aminohexanedioate;N-Methyl-L-glutamate;N-Methyl-L-glutamic acid;O-Acetyl-L-homoserine;O-Acetylhomoserine;beta-Alanopine;N-(D-1-Carboxyethyl)-beta-alanine;Alanopine;2,2'-Iminodipropanoate;meso-N-(1-Carboxyethyl)-alanine;L-Glutamate methylester;4-…	19.8188590553463;19.8188590553463;19.8188590553463;19.86728652596;19.86728652596;19.86728652596;19.86728652596;19.86728652596;19.86728652596;19.86728652596;19.86728652596;19.86728652596	MS1 mz matched	201.099	355.905	7514.37	7855.56	6404.07	8699.23	7903.05	4220.32	9587.33	6120.34	7149.91	6478.96	6926.76	5139.85	3446.59	9914.63	5180.34	11694.3	7002.25	8199.04	1726.17	4206.57	5058.13	14011.3	11173.8	13619.9	8233.07	11550.7	14400.2	10248.5	5516.63
3495	Sebacic acid	0.9735			MS2 forward	201.113	301.791	39684.7	36827	37820.6	35009.9	35925.6	117838	24060	32839.4	36441.1	21183	29887.3	72580.7	62108.9	35500.2	59069.4	48957.6	23804.6	27226.7	116553	64449.8	45791.4	23826.4	12857	27526	25951.9	27737.7	30634.7	60695.9	37834.8
3496			N-Methyl-1H-indole-3-propanamide;Tetrahydroharmol;	10.2379581569534;10.2379581569534;	MS1 mz matched	201.113	190.983	9928.92	10849.6	10545.3	10479.5	10376.3	13038.4	11783.4	15130.7	5688.54	17797.4	8919.52	15003.9	9414.52	9811.36	11095.4	9664.84	15454.5	6737.14	9353.28	14337.5	12925.2	10967.8	5087.17	6006.95	7726.75	3867.49	4664.02	5497.46	4627.05
3528	Indole-3-pyruvic acid	0.39975			MS2 reverse	202.051	44.85	14143.8	12657.3	14344.3	16242.4	13222	90613.4	9262.49	6659.95	17631	3967.6	4455	285005	202688	418555	8408.16	6417.66	5003.16	52877.7	7825.41	16540.6	7789.8	34220.9	43852.7	53986.6	25717.4	64365.7	31993.6	13047.2	8700.23
3532			1-Tridecene-3,5,7,9,11-pentayne;1-Tridecene-3,5,7,9,11-pentayne;Tridec-1-ene-3,5,7,9,11-pentayne	6.47836937818591;6.17104914009377	MS1 mz matched	202.071	140.547	18107.2	16096.9	16887.8	18222.4	18115.3	16175.7	22835.3	17421.6	13791.4	23359.2	23235.7	22526.8	27473.5	21244.2	19812.7	26016	22990.3	11114.9	24233	16465.6	18421.4	7905.26	8029.47	8271.51	5528.06	5446.8	6303.94	5887.5	7032.93
3559	1-Methylxanthine	0.4631			MS2 reverse	203.002	39.9865	1.92586e+06	1.98112e+06	2.00528e+06	2.11037e+06	2.33513e+06	774961	1.26615e+06	3.48636e+06	2.05943e+06	2.79308e+06	4.50823e+06	3.27873e+06	3.21368e+06	5.916e+06	3.15085e+06	6.73929e+06	4.2897e+06	434983	1.81816e+06	999632	1.77809e+06	39996.1	7028.08	6334.99	10058.3	9290.8	10446.8	5810.34	9515.09
3578	L-Tryptophan	0.996			MS2 forward	203.082	247.916	154368	133325	131589	141257	141572	124486	64842.9	77231.5	89264.6	72283.4	71635.6	66349.7	103401	58682.1	80843.8	93730.1	81574	145903	80850.6	150013	70566	292725	277114	342342	374575	412843	280357	254388	221267
3580			Uric acid;6-Oxocineole;(1R,4S)-1,3,3-Trimethyl-2-oxabicyclo[2.2.2]octan-6-one;2-Oxo-1,8-cineole;1,2-Campholide;(+)-exo-5-Hydroxycamphor;5-exo-Hydroxycamphor;Iridodial;cis-trans-Iridodial;(Z)-3,5-Hexadienyl butyrate;Lilac aldehyde;Tiglyl tiglate;(E)-2-Methylcrotonic acid (E)-2-methyl-2-butenyl ester;(+)-Iridodial;Iridomyrmecin;cis-trans-Nepetalactol;cis-trans-Iridodial lactol;Ascaridole;Chrysanthe…	22.0093593313981;-5.94830919314026;-5.94830919314026;-5.94830919314026;-5.94830919314026;-5.94830919314026;-5.94830919314026;-5.94830919314026;-5.94830919314026;-5.94830919314026;-5.94830919314026;-5.94830919314026;-5.94830919314026;-5.94830919314026;-5.94830919314026;-5.94830919314026;-5.94830919314026;-5.94830919314026;-5.94830919314026;-5.94830919314026;-5.94830919314026;-5.94830919314026;-5.9…	MS1 mz matched	203.082	46.113	13688.4	17739.7	19460.7	20866.5	18419.4	4771.53	12282.5	14359.2	5215.3	12317	18125	22900.9	7215.81	15840.4	23417.6	19547.2	21120.3	25259.6	12666.2	15759.7	19050.5	29214.9	65869.9	20283.3	34080.2	43361.3	29766	71578.5	37904.9
3582			Diethyl (2R,3R)-2-methyl-3-hydroxysuccite;Diethyl (2S,3R)-2-methyl-3-hydroxysuccite	5.87947660904819;5.87947660904819	MS1 mz matched	203.092	357.135	12039	7901.41	9394.05	8509.52	7865.67	22010.8	7195.08	7339.49	6689.21	7216.99	10251.4	10806.5	9004.42	10105.9	9565.75	12215.2	8590.5	7402.2	11689.2	9848.52	14405.2	15676	2328.28	16354.7	10548.8	10235.7	11612	21605.9	18365
3605	Xanthurenic acid	0.9877			MS2 forward	204.03	176.863	72336.7	66217.7	73643	69838.1	71013.7	123235	17444.3	207306	362782	21881.9	66733.9	13163.4	283744	38195.6	71868.9	98297.3	57392	57593.1	187931	43867.2	131806	12368.1	10879.3	2245.5	3840.42	7878.1	4888.86	6562.21	2848.95
3613	Indolelactic acid	0.9705			MS2 forward	204.067	156.761	176839	159394	170924	165875	160612	65390.3	142722	78143.3	154599	108372	213474	529555	270960	268696	472333	286625	103369	318966	300526	283877	43618.9	20569.4	14861	30367.9	15196.5	14343.6	62231.1	18792.6	47422.4
3628					Unmapped	204.923	84.471	221521	217034	218469	255423	242125	8961.9	347903	206288	323146	177690	300051	100806	44283.9	501857	148038	270743	208084	292756	22409.4	90046.3	305326	231239	279655	103545	41948.8	113353	61694.1	61220.1	11841.5
3631			2-Pyrone-4,6-dicarboxylate;Chelidonic acid;4-Oxo-4H-pyran-2,6-dicarboxylic acid	-20.6520841212866;-20.6520841212866	MS1 mz matched	204.97	356.513	197118	202199	302397	210895	309353	304082	198640	299602	293886	201027	307316	293178	189899	297360	292723	196125	284484	316796	201029	193473	305721	307392	310667	233995	306471	340257	318744	304959	320347
3633					Unmapped	204.981	36.644	1.00426e+06	1.02641e+06	1.03578e+06	999815	1.03689e+06	719044	882861	2.01868e+06	798112	428046	1.86953e+06	1.49518e+06	1.84775e+06	1.73573e+06	1.39114e+06	4.67233e+06	1.86449e+06	246008	1.1059e+06	262735	1.19877e+06	335310	138763	40025.7	35176.9	51162	89489.9	8525.38	9539.47
3649	5-Methoxyindoleacetate	0.4786			MS2 reverse	205.071	377.039	4829.97	5530.68	4668.86	4263.95	4686.11	6701.45	6772.95	8307.07	6967.18	5585.98	5845.98	4718.13	6823.22	6060.45	7013.24	5107.81	8376.64	4336.77	7110.92	4062.03	6588.56	6258.81	2720.92	3976.86	3444.42	3455.46	3946.24	3574.82	3109.81
3651	Adipic acid	0.3431			MS2 reverse	205.069	156.916	20575.4	17915.6	18675.2	17938.6	17814.7	10023.8	16088	9092.95	16273.6	12180.3	21300.7	49410.8	27477.7	28386.6	44764.1	29343.4	12821.8	34769.7	30986.2	28024.1	7015.4	3342.61	2973.56	3979.27	2420.35	2906	8062.05	3024.67	8912.14
3679			2-Hydroxy-4,7-dimethoxy-2H-1,4-benzoxazin-3(4H)-one;Vanilloylglycine;4-Amino-4-deoxychorismate;ADC;2-Amino-2-deoxyisochorismate;(2S)-2-Amino-4-deoxychorismate	1.23298413844328;1.23298413844328;1.33295595860877;1.33295595860877	MS1 mz matched	206.045	244.055	11516.2	10474.7	12503.6	9967.7	12187	8140.93	20675.4	20288.4	10321.9	9126.19	26002.1	30997.4	22818.2	21981	16566.3	24400.4	17051.7	6759.44	28084.4	7166.06	11635	3861.62	2211.43	1074.89	1326.97	708.439	1322.4	1895.06	988.825
3691	N-Acetyl-D-phenylalanine	0.6523			MS2 forward	206.082	167.304	10865.2	14463	15517.4	14332.9	13587.9	6999.87	28263.2	19849	7761.44	17820.3	14099.7	16072.1	11289.7	15855.3	16548.4	11318.9	37894.5	10911.1	8401.52	16900.4	27470	19573.3	23430.7	30480.5	15873.7	19114.1	16155	11908.8	10375.3
3707	Gallic acid	0.45835			MS2 reverse	206.971	152.105	6684.96	7494.82	7157.6	7570.51	7922.14	10855.7	9042.91	9750.15	12620.1	11800.5	5506.34	3282.23	8305.23	6011.93	10712.2	10775.1	30821.6	6138.25	7347.27	2103.08	8384.44	1295.72	1285.33	1141.43	3361.97	1676.21	1489.73	1331.52	1200.44
3716	Clopidol	0.3023			MS2 reverse	207.013	164.835	26006.5	24751.1	29399.6	29374.5	28248.2	21419.9	29643.4	29815.7	26811.1	31319	43437.3	40432.5	40931.3	44739.6	48632.4	39265.7	33984.2	17716.4	35502.7	20273.2	34663.3	9286.23	6331.05	7202.09	5357.79	4938.74	8800.09	5983.37	8294.23
3722			2-Oxo-4-methylthiobutanoic acid;4-Methylthio-2-oxobutanoic acid;4-Methylthio-2-oxobutanoate;2-Keto-4-methylthiobutyric acid;2-Oxo-4-methylthiobutanoate;2-Oxo-4-methylthiobutanoic acid	10.7094059393204;10.8093939037469	MS1 mz matched	207.035	359.97	18534.3	16154	16779.7	15932.4	15880.5	15137.1	21265.5	17331.6	15767.5	27113.6	29651	21954.4	31626.1	21089.2	20321.9	26651.2	19817.8	16691.3	22829.8	15281.8	18751.6	19585.7	15365.9	14061.7	15220.4	10318.8	17739.9	16410.5	15313.8
3724	Citramalic acid	0.709			MS2 forward	207.05	286.884	18338.2	20661.8	16423.4	17834.8	17528.4	15843.1	14143.5	13767.9	10272.6	27309.2	13597.8	23184.9	14065.1	19563.8	24840.5	15113.8	18554.6	14022.5	26831.3	20722	14781.1	33706.8	64153.9	13999.3	23392.5	34243.4	10899.4	28020.9	10477.7
3733	Mevalonic acid	0.9385			MS2 forward	207.086	141.867	13635.4	13026.2	13331.3	13848	14031.6	2134.51	60037.9	5568.14	4526.14	20826.2	38434.4	19155.8	32324.2	41264.9	40020.7	18693.5	16741.7	3367.88	10840.3	6206.43	3504.93	2104.21	1443.56	3287.53	1254.14	1558.23	5242.38	1769.9	3149.05
3761			Hydroxyphenylacetylglycine;3-Carbamoyl-2-phenylpropionic acid;N-Benzyloxycarbonylglycine;N-CBZ-glycine;p-Hydroxyphenylacetylglycine;4-Hydroxyphenylacetylglycine;3-Carbamoyl-2-phenylpropionic acid	-3.8637997149846;-3.8637997149846;-3.82649156640367;-3.82649156640367;-3.82649156640367	MS1 mz matched	208.061	206.331	103529	106555	103738	105414	105013	51186.2	167957	77056.5	57841.2	142911	194393	181545	75397.6	206320	120901	232646	217550	66835.5	226326	38093.1	66950.1	110364	111102	62068.3	79088.4	135411	59114.5	85234.8	22201.4
3762			2-Oxoarginine;5-Guanidino-2-oxopentanoate;5-Guanidino-2-oxo-pentanoate;2-Oxo-5-guanidinopentanoate;2-Oxo-5-guanidino-pentanoate;2-Oxoarginine	-6.01571384420882;-5.77767506358201	MS1 mz matched	208.06	177.019	18691.2	16725.8	16720.6	19798.2	19157.6	24034.2	24453.8	19606.3	13664	15432.5	25614.6	16044.8	12855.1	27468.6	13867.4	16764.2	36240.8	4462.24	13386.9	4694.87	10495.5	3530.21	2413.89	2275.07	1587.44	1372.75	3548.85	2224.07	2385.92
3811	3-Hydroxycapric acid	0.8642			MS2 forward	209.118	42.807	13686.5	12008.1	12961.3	15045.5	14966.1	17907.4	8952.07	12144.6	12026.9	7932.06	10065.7	12214.7	12503	9839.52	13851.2	8784.15	10809.3	10726.9	14889.4	30589.8	1253.91	13208.9	20460.2	16170.4	21059.5	19341.4	22791	27904.2	24348.5
3823					Unmapped	209.948	144.679	27651	32642.1	46543.9	42110.1	35036.8	20926.3	23167.2	26942.6	34574.3	30298	31286.2	29601.5	39414.8	20979.3	25603.6	23143.6	15503.8	27039.8	33369.8	38129	31562.8	37811.7	55186	55181.7	41359.7	39638.4	46128.6	54150.7	87769.9
3830					Unmapped	210.023	33.6805	38597.5	44734.9	40043.3	49030	45390.3	30930.9	10572	32411.4	8482.71	12569	13653	48836.2	23096.3	21897.7	12361.9	142718	184509	152314	15400.3	9497.26	92220.6	5601.76	5364.39	10263.7	5167.36	13458.3	8912.33	5411.4	2859.13
3844			Methyldopa;3-O-Methyl-a-methyldopa;3-Methoxytyrosine;Methyldopa anhydrous;Methyldopa;Enicoflavine;3-(Aminomethylene)-alpha-ethenyltetrahydro-4-hydroxy-2-oxo-2H-pyran-4-acetaldehyde;3-Hydroxy-5-methyl-L-tyrosine	18.0306974651842;18.0306974651842;18.0306974651842;17.831247675673;17.831247675673;17.831247675673	MS1 mz matched	210.088	282.057	308375	302897	308327	287839	273231	409810	664672	500188	482729	446056	254960	304193	346056	388421	384111	354923	204879	406244	596281	279809	369517	77760.2	56461.9	48160.6	53943.4	17935.2	62076.9	54033.2	56417.6
3865					Unmapped	210.991	433.143	4360.86	4968.71	5183.07	5685.17	4381.05	1960.84	6188.42	11757.7	5553.64	18217.4	6744.17	11027.8	3007	5042.9	9338.22	6751.6	7021.44	5957.27	9120.16	11172.8	4057.56	1746.94	6093.99	410.411	2356.63	863.882	1225.08	4506.65	378.892
3869	D-Ribulose 5-phosphate	0.853			MS2 forward	210.999	308.534	2751.67	3617.13	3306.89	3356.02	2960.73	5512.37	3878.66	6853.22	3896.9	9057.55	3217.91	3611.84	4524.62	8185.34	4815.38	8234.4	5503.64	2852.81	7114.52	3048.23	3997.09	2280.85	2289.14	1913.13	2183.33	2165.38	1718.4	2153.38	1797.71
3871	Phosphocreatine	0.8276			MS2 forward	211.036	333.209	1353.46	1356.52	1089.53	1328.88	1410.73	2774.05	1042.34	1432.57	1193.01	1103.37	1474.21	2522.96	2860.44	1607.62	2824.86	1768.01	1431.14	868.234	3875.33	1455.68	1825.89	1124.67	933.13	1018.22	947.456	1176.43	1094.68	1457.64	1250.7
3892					Unmapped	211.17	43.979	4952.58	10241.9	8310.56	6420.86	6747.66	14377.7	3796.39	4492.53	2342.32	2874.49	2010.15	7938.66	6158.62	1838.3	2156.16	2595.57	1347.77	2689.59	4153.94	6611.36	2479.33	5168.04	15404.7	6179.04	16799.9	11957.3	9567.43	20042.5	17087.6
3905	Indoxyl sulfate	0.9421			MS2 forward	212.002	100.094	176818	129467	156633	168049	184026	197731	209872	260434	203083	182547	327217	209854	454775	496034	412462	462240	434921	65352.9	472324	109354	207926	3754.33	4328.8	7107.56	4963.49	3296.2	3967.96	2633.18	1577.34
3907			m-Chlorohippuric acid;Omethoate	-5.96565745067858;-21.124529099073	MS1 mz matched	212.013	26.725	8.69494e+07	6.94844e+07	7.58859e+07	8.75345e+07	8.41635e+07	7.94676e+07	9.99976e+07	1.04863e+08	9.2879e+07	9.84061e+07	1.19842e+08	1.0841e+08	1.05954e+08	119929332	1.05416e+08	1.0617e+08	9.55543e+07	6.98201e+07	1.05858e+08	8.62946e+07	9.09156e+07	1.03172e+07	1.06731e+07	2.33828e+07	1.21157e+07	9.89039e+06	2.28377e+07	1.47983e+07	1.78759e+07
3908	L-Cysteinesulfinic acid	0.4546			MS2 reverse	212.023	245.939	10791.5	10850.9	10449.6	9941.22	9736.13	8821.35	11947.8	11701.3	16134.9	10147.8	10653.6	10999.1	12526.2	9269.04	16243.2	19621.9	36439.4	7991.35	18477.3	7870.03	11917.1	2292.94	4465.33	2110.33	2726.61	2438.6	2241.46	2551.85	2100.34
3938	m-Chlorohippuric acid	0.663			MS2 forward	213.016	157.908	131414	127437	122176	128096	125583	90094.3	170248	94758.3	180548	94581.6	147269	116254	220113	106079	158095	115545	129107	101785	148705	118806	107087	150126	232973	326445	231742	205690	134072	98092.6	173274
3949			Oxaburimamide;Metribuzin	-7.6954048973605;-7.6954048973605	MS1 mz matched	213.087	287.011	16363.4	14931.4	13904.7	14105.5	13610.6	15782	23507.7	15973.9	18000.4	15192.6	15128.2	11620.2	17741.7	17302.2	25466.4	35414.9	16780.5	17226.2	28218.5	6371.45	15466.8	5484.04	3529.46	2090.2	1565.32	2225.5	3601.69	1810.38	1650.56
3953			1-Deoxy-D-xylulose 5-phosphate;5-Deoxyribose-1-phosphate;Deoxyribose 5-phosphate;Deoxyribose 1-phosphate;Deoxyribose 5-monophosphate;Harmaline	11.8018554913369;11.8018554913369;11.8018554913369;11.8018554913369;11.8018554913369;10.867747790094	MS1 mz matched	213.113	80.964	46479.4	38530	38992.3	40427	40115.6	81410.6	32385	28548.9	22867	26223.1	20449.4	53615	51202.8	30406.1	41430.9	48137.6	43698	34933.6	64938.3	35772.8	33719.6	21269.1	6930.74	55148.9	51672.2	55702	47204.7	71094	60870
3958			4-Acetoxy-2-hexyltetrahydrofuran;3-Oxododecanoic acid;3-Oxododecanoic acid;3-Oxododecanoate	0.492162534485089;0.492162534485089;0.466947364307756	MS1 mz matched	213.148	46.571	18322	21814.8	26803	21353.4	18293.7	19349	23811.2	12004.2	12699.1	24936.7	25534.2	18192.5	37718.5	7146.26	7766.93	9198.05	10719.6	21861.1	15632.5	18389	14927.5	13819.4	11857.6	15772.2	32837.8	15189.3	14310.5	36207.3	16374.8
3986	sn-Glycerol 3-phosphoethanolamine	0.9551			MS2 forward	214.048	373.573	23734.3	20712.4	19355.4	18424.6	18225.2	26452.7	18374.6	19589.1	29096.6	17746.7	20033.4	31500.2	36807.1	24116.2	27386.3	24824.1	21229.1	18757.6	28048.1	15715.5	25115.8	16248	15756.4	20314.5	23254.2	12611.2	13779.9	17648.3	26246.7
4023			Bentoquatam;Fluoren-9-one;9-Fluorenone	-16.1056620288525;2.77689071540023	MS1 mz matched	215.032	283.256	653762	556124	596839	326823	530423	404785	746707	615836	762910	531418	520296	543234	883694	413237	648381	548249	485047	489782	526007	615141	444732	655674	552438	597207	441052	416583	535736	650544	633374
4042					Unmapped	215.103	266.461	29541.8	29103.2	29598.1	28792.9	28089.8	31426.4	61278	25197.5	25093.2	42112.6	38431.3	55695.6	31327.6	62582.4	60198.4	51410.3	52163.7	30778.7	39341.1	21106.6	24084.1	22025.8	14810.6	19606.3	9208.7	5858.08	11825.9	10900.7	9949.68
4045			Butyl butyryllactate;Undecanedioic acid;	3.89060305094616;3.89060305094616;	MS1 mz matched	215.128	285.337	36298.8	24651.5	28917.6	37067.5	34671.6	67463.3	11871.5	19589.9	13049.8	18038.6	28027.7	45970.3	36266.7	25621.3	35995.9	22984.3	19527.2	20196.3	95229.2	37158.5	35505	25362.5	11303.4	29408.6	21860.1	21140.1	33720.2	94381.3	52487.3
4049	3-Hydroxydodecanoic acid	0.49655			MS2 reverse	215.165	100.044	12557.7	14545.9	23266.6	16704.4	18214.3	18662.5	10556.7	6996.6	7402.94	13204.1	9299.03	31762.1	19106.8	9312.1	11677.8	9622.34	11501.4	14651	27421.4	13489.6	13583	13652.7	9232.44	11577.9	22001.3	8539.71	23417.7	30236	13886.1
4084			1-Isothiocyanato-8-(methylthio)octane;Pymetrozine	12.8519244981867;10.5073138016324	MS1 mz matched	216.099	296.05	58299.3	62532.2	58516.2	54749.6	53285.4	78561.6	120861	69646.2	75641.7	46194.3	75598.9	100912	93854.1	145808	175407	156502	114173	33519.1	83624.7	37807.8	74777.6	19433.4	12322.9	9495.73	8383.62	3682.91	10158.7	10479.6	6885.2
4088	N-.alpha.-Acetyl-L-arginine	0.9568			MS2 forward	216.123	255.749	2314.7	2319.18	2199.59	2203.66	1916.97	1398.48	9705.03	6496.19	8129.49	10801.3	5310.12	7725.88	5361.84	4430.91	835.705	1807	733.346	4581.2	6944.56	4141.4	7704.77	660.533	4011.22	3155.16	3526.55	3354.91	2965.72	3660.8	3166.52
4098					Unmapped	216.909	399.95	32522.7	36272.7	33008.9	35097.6	30393.7	26475.6	45537.3	45890.4	47727	38623	37211.1	37280.9	49433.8	39982.4	37866.6	40931.6	52391	39299.6	42546.5	29981.4	27425.3	29109.5	24110	25488.3	28015.2	20741.8	21476.9	29983.4	26573
4105					Unmapped	216.982	203.8	1.15369e+06	1.20734e+06	1.20761e+06	1.19685e+06	1.2582e+06	708569	1.0786e+06	2.48665e+06	2.01112e+06	1.09287e+06	1.73849e+06	1.08933e+06	1.81206e+06	2.36952e+06	1.81529e+06	2.54137e+06	3.98695e+06	183038	1.53941e+06	246270	998029	214689	56617.9	22831.3	110775	16045.7	18882.7	37748.7	101094
4124	1,7-Dimethylxanthine	0.4913			MS2 reverse	217.009	24.204	64026.3	72001.4	78147.3	71034.4	72584.9	37617.8	52657.6	84550.9	114896	29065.5	54099.1	30770.3	92898.1	828482	101127	46851.5	82590.9	149992	35305.7	38349.4	43994.6	11338.6	6982.95	11017.8	1036.22	22273.1	4648.58	2429.23	1875.92
4125			2-Maleylacetate;Zymonic acid;2-Methylene-4-oxopentanedioic acid;2-Maleylacetate;4-Oxohex-2-enedioate;Maleylacetate;2-Hydroxymucote;gamma-Oxalocrotote;(Z)-5-Oxohex-2-enedioate;4-Oxalocrotote;3-Hydroxy-cis,cis-mucote;4-Methylene-2-oxoglutarate;2-Methylidene-4-oxopentanedioic acid;4-Carboxy-2-oxo-4-pentenoate;5-(Dihydroxymethyl)furan-2-carboxylate	-22.2963298064339;-22.2963298064339;-22.2963298064339;-22.148884803666;-22.148884803666;-22.148884803666;-22.148884803666;-22.148884803666;-22.148884803666	MS1 mz matched	217.029	285.065	178622	156597	93340.8	171655	147079	109834	201870	159408	203562	144826	140515	86451.1	261934	110517	176627	145564	120471	139820	153317	181097	127763	189111	144321	174490	125110	116833	163608	188134	187412
4128	Dulcin	0.49795			MS2 reverse	217.034	45.2945	24896.8	27513.7	22426.4	28522	31835.4	118566	31637.7	6216.99	12888.6	28121.4	15150.4	48878	37998.2	54764	20273	47735.6	7606.98	6410.36	91886.8	19880.6	28600.1	34408.5	72416.1	21242	52775.7	37716.5	65036.4	18696.3	12484.9
4135	Carbamazepine	0.34705			MS2 reverse	217.082	276.826	10314.5	12278.9	8240.69	9734.82	8670.18	6467.47	20401.3	9639.73	9850.31	27512.4	15925.4	14841	27080.1	13214.5	13367.6	21870	21093	4673.79	22778.7	6051.33	8226.94	4617.45	3983.29	5383.26	2379.27	2502.95	2744.08	3196.17	2202.31
4136	5-L-Glutamyl-L-alanine	0.49505			MS2 reverse	217.082	385.757	8762.89	7122.84	7559.53	7461.89	7352.34	7812.86	10773.3	11193.1	10669.1	10133.8	12726.9	11560.2	29677.8	10021.1	10317.6	12497.9	11194.2	6690.25	16934.8	10524.2	13847.4	9365.42	6080.31	4925.94	4970.26	4368.29	6092.37	6294.51	4586.89
4139					Unmapped	217.108	143.915	240617	231022	239791	238383	233548	341952	172618	167443	137425	147794	148317	361093	318057	225639	300058	338521	149351	137023	469667	331043	153033	70492.3	3139.56	249362	226934	228318	266832	529580	326947
4165					Unmapped	218.012	167.748	59204.4	64719.7	71020	88222.5	73944.7	31675.9	58865	244359	86998.6	38706.5	150595	110587	143385	123175	155661	187800	225992	14014.5	140227	23162.4	62401.4	12081.8	5300.48	3871.78	5979.26	5517.99	7565.84	4573.28	2778.73
4181	Pantothenate	0.9129			MS2 forward	218.104	251.933	511289	482731	484452	484642	478914	992602	465732	532067	835316	329285	324114	208120	488510	236603	320024	449832	381542	1.08249e+06	595485	309314	518006	257648	218196	243275	180276	147172	159569	166482	123057
4206			3,4-Dihydroxymandelic acid;Methyl 2,4,6-trihydroxybenzoate;4-O-Methylgallic acid;Dibenzothiophene	-22.6769403317369;-22.6769403317369;-22.6769403317369;-9.23738838381887	MS1 mz matched	218.997	32.8265	2.77416e+06	2.59284e+06	2.72722e+06	3.15939e+06	2.76136e+06	3.05576e+06	2.52924e+06	6.96439e+06	3.12732e+06	4.82786e+06	5.27704e+06	3.85378e+06	3.6213e+06	5.10161e+06	3.23638e+06	5.87697e+06	1.90584e+06	2.52296e+06	4.97668e+06	1.54106e+06	3.66168e+06	450748	451728	17500.5	9918.55	5169.41	31286.9	17685.9	11723.6
4209			Buntansin A;8-Methoxy-6,7-methylenedioxycoumarin;Dracunculin;7-Hydroxy-2-methyl-4-oxo-4H-1-benzopyran-5-carboxylic acid;(3E)-4-(2-Carboxyphenyl)-2-oxobut-3-enoate;trans-2'-Carboxybenzalpyruvate;Purpurogallin;(3Z)-4-(2-Carboxyphenyl)-2-oxobut-3-enoate;cis-2'-Carboxybenzalpyruvate;3-[6-(Carboxymethylene)cyclohexa-2,4-dien-1-ylidene]-2-oxopropate	-9.87742192112602;-9.87742192112602;-9.87742192112602;-9.87742192112602;-9.99830937685168;-9.99830937685168;-9.99830937685168;-9.99830937685168	MS1 mz matched	219.023	27.036	131762	127742	134183	153985	142669	225134	67982.3	137617	177228	107429	253109	122960	81869.2	129219	283420	113061	355841	142875	114877	74291.1	171669	31185.6	156148	27487.1	5934.19	7928.71	51206.6	10525.5	11929.1
4212	3-Hydroxyflavone	0.3818			MS2 reverse	219.043	281.378	3944.98	4304.26	2872.68	5505.13	2609.41	1060.41	5097.05	3636.75	3128.36	7125.74	11504.9	4650.43	6051.63	765.049	10546.4	5141.25	14446.4	1218.12	4175.15	3785.11	3622.73	2625.14	3547.04	7051.84	2906.05	3233.52	3733.88	4306.35	4213.02
4220			Oxitriptan;p-Hydroxyl-ethotoin;5-Hydroxy-L-tryptophan;5-Hydroxy-L-tryptophan;Oxitriptan;5-Hydroxytryptophan;5-HTP;Jasminine;N-Hydroxy-L-tryptophan	7.61615549386357;7.61615549386357;7.61615549386357;7.58116871312265;7.58116871312265;7.58116871312265;7.58116871312265	MS1 mz matched	219.086	374.045	5111.66	4614.28	4822.94	4992.39	4969.12	7262.76	3919.84	4549.26	3942.98	4319.09	4297.3	4319.02	3149.83	4093.3	4011.13	5375.93	4546.58	2983.29	4241.17	4287.95	4554.1	7296.12	1681.13	8734.23	8948.4	9278.37	9815.82	12239.5	15343
4240	L-homocysteic acid	0.6206			MS2 forward	219.968	96.299	14827.7	18209.9	17426.4	19606.9	18753.8	14105	10793.3	38607.1	49510.7	12010.3	29644.1	9970.93	27312.3	28719.5	15168.1	24527.4	25937.9	10618.7	29246.4	6705.12	32757	2370.44	2328.42	825.387	2019.31	2936.21	1483.9	1871.37	486.73
4266	L-Carnitine	0.8469			MS2 forward	220.118	336.597	8299.28	6978.32	7478.1	7521.96	7873.14	6484.47	5821.63	5991.89	4531.24	7099.77	5698.78	4412.53	5214.97	4797.61	3677.52	6333.95	3554.96	7793.03	4520.68	4135.6	5277.57	11397.2	10465.5	19535.6	10518.1	13278.8	16748.1	17133.2	21841
4277					Unmapped	220.862	29.3415	2966.03	1844.43	3489.1	3245.08	2564.77	2311.66	4436.4	3313.27	1672.73	1366.55	1726.78	2553.61	2337.92	1994.5	2058.86	4637.34	1183.31	2881.01	2426.59	3180.76	2730.04	1429.18	10675.6	3611.52	4699.09	2516.51	3664.42	5039.92	6788.71
4279					Unmapped	220.917	36.292	16287.7	13421.1	10121.6	15173.7	16137.1	15078.1	16375.2	3487.33	9845.65	16488	3735.79	10237.5	6296.58	3001.25	5644.17	4233.08	2314.35	12945.7	11369	4696.27	4464.32	75924	18540	39627.9	4446.7	21646.3	23566.4	54319	95265.5
4290	Acetazolamide	0.4584			MS2 reverse	220.985	41.929	294447	273941	278482	522451	288950	250061	330308	833555	377301	255652	588315	298789	407303	934413	544477	562634	784037	118453	656601	118216	597941	89813.8	39142.4	3552.76	7787.12	4573.53	17056.5	11142.3	11522.2
4301	Ethyl glucuronide	0.9318			MS2 forward	221.066	289.806	17736.5	17182.4	16366.1	17960.3	15205.1	4256.01	24827.2	10174.3	9316.16	28532.5	68983	17675.6	45600	79982.7	26849.2	45890.9	11491.9	7916.45	15700.1	7082.71	8632.72	18680.8	8246.37	10950.1	15141.4	16248.9	11080.3	10872.3	6319.56
4309	IBMX	0.3228			MS2 reverse	221.102	307.766	1875.37	1698.22	1683.22	1508.28	2176.51	2778.5	2454.1	2310.04	2919.82	2236.26	2601.06	1377.65	3077.27	1411.53	2258.7	2239.61	2472.1	1749.93	2554.61	1792.59	2324.36	1470.99	904.763	792.221	1221.11	1013.1	1233.83	999.492	630.64
4318			3-Deoxy-lyxo-heptulosaric acid;3-Deoxy-D-lyxo-hept-2-ulopyranosaric acid	20.4587	MS1 mz matched	221.154	44.7815	10456.1	9933.46	10054.2	10925	9866.34	13293.2	9093.93	6286.5	8648.08	7885.66	5723.05	8958.84	13774.3	5000.9	5237.33	5758.36	5112.19	9089.54	9130.02	9611.49	5637.81	17072.1	11501.7	10892	16086.6	15896.1	14131.6	21968.4	15774.2
4348	Tiopronin	0.4451			MS2 reverse	222.043	196.438	8072.36	8182.49	8054.12	8050.87	8553.79	7457.45	17323	12740.3	8991.77	10889.7	14739.7	7870.77	5370.46	24968.9	14615.5	14127.4	14996.6	17888.3	7725.11	6110.33	7029.3	1523.64	979.483	1115.56	825.993	695.54	636.347	713.585	651.784
4349					Unmapped	222.055	39.7245	40708	45145.7	46444.1	43526.4	44119.7	30189.7	61203.5	31997.7	39451.5	36830.3	80307.2	30245.5	63306.5	89049.7	74762.5	78580.6	148272	13421.1	47688.1	12189.3	29077.4	16308.5	3169.74	21256.5	2521.04	2792.85	13803.4	8576.97	1383.52
4353	N-Acetyl-L-tyrosine	0.6517			MS2 forward	222.076	201.734	5370.9	5186.11	5729.65	5508.63	5379.14	1202.23	13512.7	5685.68	3454.35	6296.23	6964.88	9032.42	3047.01	7083	9667.74	6618.3	9572.81	2238.32	3454.41	5193.77	5230.54	8659.79	7313.15	9513.09	6085.76	9311.81	6004.89	4890.47	6361.88
4389					Unmapped	222.991	44.376	1.96106e+06	2.28287e+06	2.42815e+06	2.31726e+06	2.54887e+06	1.34875e+06	232618	827585	576662	139810	299905	286530	515039	302780	221530	424086	267722	2.55219e+06	520041	647350	1.1165e+06	235937	73190.1	31913.9	11973.2	68285.6	56641.9	20117.6	18368.3
4395			Quinoclamin	-3.3815	MS1 mz matched	223.02	350.041	4.15761e+06	4.02883e+06	3.87679e+06	3.96193e+06	3.95176e+06	3.65037e+06	4.6104e+06	4.34788e+06	4.35285e+06	4.48385e+06	4.29774e+06	4.39372e+06	4.68601e+06	4.37045e+06	4.77998e+06	4.6735e+06	4.10631e+06	4.03823e+06	4.65728e+06	4.14308e+06	3.75128e+06	3.75239e+06	3.76978e+06	3.25935e+06	3.73129e+06	2.41892e+06	4.05223e+06	3.89795e+06	3.64335e+06
4397					Unmapped	223.038	203.725	3651.05	3807.51	3547.48	2887.71	3062.8	3274.84	5766.97	3642.33	4263.35	6148.14	2856.38	3356.87	5668.66	3899.09	3967.69	6249.15	4408.33	6517.76	4455.68	2516.81	3618.81	1979.38	1833.7	1956.09	1943.26	2304.46	2107.25	1880.57	1903.23
4400	4-Hydroxycinnamic acid	0.8539			MS2 forward	223.06	299.443	8292.14	7782.37	8358.82	7451.26	7808.51	12229.6	10890.5	13869.7	13846.6	9660.29	11714.5	9511.01	12246.7	10562.7	16018.9	11051.2	19968.2	5937.83	20711.8	5432.76	9407.84	5158.19	4638.16	3853.01	4112.54	4332.99	5364.23	5711.39	4433.2
4405	D-Quinovose	0.9978			MS2 forward	223.082	193.516	64960.8	64437.2	68830.8	67773.5	66235.8	118089	51529.3	22064.9	56973.7	69383.3	14112.1	17646.8	14633	17287.2	21721.2	21771.8	18851.5	144622	71329.3	69565	51155.3	111223	77407	63027.3	53074	63803.4	121417	54862.7	114428
4413			Dehydrochorismic acid;Nifuradene;1-[(5-Nitrofurfurylidene)amino]-2-imidazolidinone	9.78913479201251;-19.652635124063	MS1 mz matched	223.169	43.612	28516	36536.7	37156.1	34401	27170.4	80180.4	17550.5	28463.1	22487.7	29126.1	13089.2	54697.2	77102	12501.8	14338.1	18426.9	11654.9	18454.1	26676.5	44415.9	25443.4	66937.5	21300.3	35480.4	101909	44014.9	46302	135381	81361.4
4429			Lanthionine ketimine;2-aminophenol sulphate;2-Pyridyl hydroxymethane sulfonic acid	-18.9323738526957;-18.9323738526957;-19.0466515986798	MS1 mz matched	223.984	328.128	12672.8	10329.7	10411.2	10876.9	10644.1	14496.1	9854.01	11934.6	13000.2	13099.7	9478.54	7598.07	16600	5988.69	5260.54	12315.6	6619.34	12090.7	12120.7	9054.34	13032.1	10751.2	10807.1	8145.74	10041.6	7005.61	8429.98	10096.2	8484.57
4433			Kynurenic acid;1-Nitronaphthalene-5,6-oxide;1-Nitronaphthalene-7,8-oxide;Quisqualic acid	-13.71701454942;-13.71701454942;-13.71701454942;7.40589488067322	MS1 mz matched	224.002	177.205	516330	453747	547182	499356	591685	1.83637e+06	142615	499377	598629	212448	503997	688368	710628	809281	508304	194494	186443	739330	287668	418358	678877	48078.1	34171.6	1872.74	14442.9	10154.5	28505.6	16357.7	3135.17
4485			3,4-Dimethoxy-1,2-benzenedicarboxylic acid;4,5-Dimethoxy-1,2-benzenedicarboxylic acid;Prephenate;Chorismate;Chorismate;Chorismic acid;(3R,4R)-3-[(1-Carboxyethenyl)oxy]-4-hydroxycyclohexa-1,5-diene-1-carboxylate;Prephete;Prephenic acid;Isochorismate;Isochorismic acid	22.2360110401446;22.2360110401446;22.2360110401446;22.2360110401446;22.4045632846657;22.4045632846657;22.4045632846657	MS1 mz matched	225.053	319.396	20045.1	16387.4	16163.8	13017.7	11808	43701.3	14046.2	13219.1	16810.1	11696.8	12871.4	38783.1	36132.1	15221.9	38865.2	25638.9	11969	8372.63	46182.6	26010.8	14485.2	8513.81	4797.59	8859.69	10666.5	5370.35	11567.4	22326.6	15503.5
4498	L-Carnosine	0.9659			MS2 forward	225.099	408.481	33766.2	29041.4	28193.1	35469.9	37694.5	22633.7	16388	14301.6	24691.6	49342	14587.6	16303.2	38685.6	9139.17	11929.8	25046.1	28617.8	53238.6	22119	12739.3	25331.8	87186	105570	36277.6	20872.4	15222.9	49375.6	61747.7	32844.7
4507	Myristoleic acid	0.949			MS2 forward	225.186	43.189	72606.8	72814.8	80741.8	86579.4	82908.9	123510	22954.1	31511	25663.4	34061.5	24931.8	70981.2	73257.3	20516.6	25774.2	27477.1	20293.6	36341.3	32109	64077.2	33404.5	83288.1	48988.9	47301.3	206135	97594.9	160666	517462	323154
4510					Unmapped	225.549	101.978	10837.8	13888.6	12603.2	16323.6	14358.7	410.424	170220	16468	2413.61	9408.08	42.7845	0	262.727	0	373.172	472.492	32015.3	679.77	23.6169	37.8467	33.73	24999.9	6994.28	13068	5445.43	9307.01	5284.88	2144.14	15983.5
4533					Unmapped	226.028	25.682	98276.2	122182	129585	132755	136746	59784.4	66158	98640.4	26539.8	68127.8	55954	79172.9	32828.9	49377.7	29097	179879	259144	535852	34646.6	16404.3	332865	11241.2	11349.9	141870	15483.7	104060	157199	77869.1	52245.3
4534			4-Chlorophenoxyacetate;4-CPA	8.60176	MS1 mz matched	226.028	159.046	383966	280078	389223	404394	292892	51746.2	387181	283051	220704	308291	231159	168604	35123.5	465439	203236	422111	371337	428932	34079.9	148672	334176	331633	512079	182838	226669	267365	273179	244412	75162.8
4535	alpha-Guanidinoglutaric Acid	0.36505			MS2 reverse	226.027	350.311	4688	5137.98	5571.35	4977.64	4336.95	4006.56	5248.27	4664.88	5376.16	5877.17	4379.35	5385.22	3417.71	2960.98	6145.7	6676.39	5558.33	5494.45	4415.21	4318.03	4756.39	5607.5	4312.94	4619.97	4844.11	3153.49	4402.49	3859.95	4933.61
4587			2-Hydroxy-3-carboxy-6-oxo-7-methylocta-2,4-dienoate	5.05254	MS1 mz matched	227.065	359.23	82545.9	72993.7	73733.4	75508.8	75969.5	66380.9	103522	90817.7	79592.3	133292	161198	106464	176464	99924.1	100761	141625	100342	74510.7	118696	80221.9	85296.4	90342.2	68168.9	67216.6	72206.1	51749.5	84430.3	78883.4	75851.4
4588	2'-Deoxyuridine	0.9031			MS2 forward	227.067	110.573	61062.7	54774.8	55457.8	53500	55222.7	59890.2	34235.4	29803.7	28564.2	26547.3	26418.7	72451	43591.8	30046.3	45547.5	46191.5	32459.2	54353.4	43271.9	57140	35630.7	106484	66140	95970.1	104616	102644	67288.4	58672.8	81522.4
4594			Epoxyoxophorone;2,6-Dimethoxy-4-methylphenol;2-Furanylmethyl butanoate;1-Ipomeanol;1,3,5-Trimethoxybenzene;Ethyl 2-furanpropionate;(4-Hydroxy-3-methoxyphenyl)ethanol;4-Ipomeanol;N-Trimethyl-2-aminoethylphosphote;2-Trimethylaminoethylphosphote	19.9650587019042;19.9650587019042;19.9650587019042;19.9650587019042;19.9650587019042;19.9650587019042;19.9650587019042;19.9650587019042;17.848749695	MS1 mz matched	227.103	404.552	13091.9	11613.9	12142	11524.7	11398.3	8572.18	12861.4	21770.5	16188.4	14169.6	16196.4	17611.3	14620.9	16249.1	16966.8	16097.6	20654.2	28973.9	12455.7	15416.9	15510.8	12026.7	9046.86	7940.53	8108.5	3783.68	8420.09	8187.55	7069.2
4595			Propyl propane thiosulfonate;Tebuthiuron	14.3897556240059;-6.3308702810103	MS1 mz matched	227.103	176.177	5634.23	5945.49	6989.45	6897.5	7788.28	25873.4	7913.38	10709.9	5131.65	8969.74	14016.3	7577.38	5872.24	10640.9	10753.2	11049.9	12392.9	7395.21	6205.23	6567.92	4377.97	7232.05	9806.18	17742.2	414.072	4643.18	6701.09	9572.25	6868.7
4599	(R)-mevalonic acid 5-Phosphate	0.329			MS2 reverse	227.128	99.4245	54826	30945.5	54637.9	33793.1	60142.2	106221	18359.9	64974.2	21370.5	30333.4	15107.9	27891.6	43950.3	18924.5	44709.8	44158.4	19315.1	35392.1	36739.1	40991.5	60650.4	17132	6314.38	59584.9	22944.6	16810.4	14259.8	23126.4	17565.5
4601			Metyrapol;Deoxyguanidinoproclavaminic acid;Deoxyguanidinoproclavamite;Deoxyamidinoproclavamite	6.20752727352304;24.0187057638246	MS1 mz matched	227.128	177.007	10446.4	10801.4	11416	13306.8	10667.1	26339.3	7112.61	23066.1	14826.8	7494.61	9797.15	14736.2	6385.04	6964.58	7128.61	6241.38	12333.1	19920.9	17141.6	13254.8	13752	10259.6	6869.61	14467.9	4545.59	5106.32	10415.8	3134.78	9974.68
4605	Traumatic Acid	0.3876			MS2 reverse	227.128	264.618	6503.29	5916.55	6066.98	6237.32	6269.56	13637.8	6321.27	8465.63	6929.89	6329.91	5489.99	6190.49	6099.39	6592.3	4245.68	5328.48	6018.05	11849.5	7296.35	8769.95	8054.23	4205.6	3532.55	2316.58	920.197	2881.77	4096.59	607.22	2725.58
4613	Myristic acid	0.9999			MS2 forward	227.202	43.979	622231	711681	688175	746648	804447	944218	301897	363292	243990	471388	325911	770126	1.00703e+06	254259	303768	374525	280058	324703	401851	632781	307760	602448	300739	586622	1.63643e+06	734947	1.13012e+06	3.7418e+06	2.38171e+06
4625			Dimethoate	-11.3537	MS1 mz matched	227.984	122.255	19801.7	17881.3	19936	23389.8	24617.4	17308.5	33202.3	28451.1	48951.3	31042	53717.8	24688.1	24554.5	80491.7	39468.1	84006.2	72262.6	8836.31	26915.6	11239.8	9392.67	238622	355907	57887.2	36273.1	59978.1	94157.5	13002.8	14087.4
4626			Perflutren;Chloranocryl;Cypromid	-17.1586127178796;-4.80336549990631;-4.80336549990631	MS1 mz matched	227.998	34.9805	1.26877e+07	1.29934e+07	1.28809e+07	1.3254e+07	1.3096e+07	8.06055e+06	1.56897e+07	1.35759e+07	1.79062e+07	7.6544e+06	3.12841e+07	1.6127e+07	2.01035e+07	4.31535e+07	2.67051e+07	2.16111e+07	4.00574e+07	5.32359e+06	1.77564e+07	4.93322e+06	1.24912e+07	305678	161152	444895	110574	66462.3	361969	418134	247340
4629			Dimethoate	-17.3917	MS1 mz matched	227.996	64.495	437942	295702	294842	317413	306307	112245	226457	213285	298434	264380	870503	236573	431548	986033	395259	513972	1.5745e+06	45960.4	314441	75936	207687	61434.3	60475	19372.3	26890.2	27303.8	46315.2	11844.2	7883.89
4639			5-Phosphoribosylamine;Resazurin	14.9784876917356;4.66692135570391	MS1 mz matched	228.039	328.128	19360.1	16984.6	17807.1	18345.7	17238.6	23658.3	17974.6	19417.6	23888.8	20546.2	15463.2	11669.5	30721.5	7930.47	7220.47	21799.9	9753.33	23443.7	19291.1	13382	23683.5	19053.5	18817.7	13704	17127.4	12014.6	13670.8	17269.9	15546.6
4646	Phenylpropionylglycine	0.4983			MS2 reverse	228.067	359.154	7341.21	6616.05	6346.71	6612.31	6135.62	5730.17	8405.53	7538.92	6831.82	10676.3	12395.7	8844.88	13383.5	7683.69	8201.96	10917.5	8496.48	6153.54	9696.63	7179.88	7437.98	7689.78	6131.2	5774.44	6805	4041.67	7413.89	6181.74	6242.8
4648			Malonylcarnitine;Linamarin;Semustine;Methyl-CCNU;1-(2-Chloroethyl)-3-(4-methylcyclohexyl)-1-nitrosourea	13.8106954087986;13.8106954087986;0.809360087567255	MS1 mz matched	228.087	341.261	11821.2	10794.1	13383.7	10784.1	12159.6	34368	5100.65	45896.9	29560.2	9031.32	9319.65	8694.49	12755	6633.89	5473.36	4008.86	6367.17	12787.8	28257.9	24163.5	33689.8	6445.19	7487.83	832.347	6600.33	948.033	5385.63	3618.11	2938.53
4671					Unmapped	228.882	22.335	2.27703e+06	2.52772e+06	2.66643e+06	2.56931e+06	2.66843e+06	3.51143e+06	2.16064e+06	671009	3.39631e+06	2.09904e+06	1.53763e+06	3.10482e+06	8.0362e+06	723798	2.71085e+06	1.37676e+06	362511	1.36417e+06	6.56717e+06	1.58027e+06	1.26201e+06	3.72925e+06	2.3498e+06	1.83497e+06	832871	1.16283e+06	2.38302e+06	2.62087e+06	3.40014e+06
4673			Di-2-thienyl disulfide;	-18.8483510920051;	MS1 mz matched	228.931	357.168	61013.9	87606.8	92959.9	67987.9	90107.2	87937	61357.5	59766.6	85291.6	83882.6	62395.1	85082.1	81586.9	63144.8	84815.5	79702.4	79969	95848.9	86234.5	58276.5	88458.9	90408.8	87550.7	91846.6	63101	75838.4	70870.8	88670	68744.2
4697	Maleamic acid	0.4791			MS2 reverse	229.046	380.973	3220.26	3368.44	3292.32	2871.56	3258.74	2400.54	5467.36	4753.78	6522.79	3707.64	5375.22	4042.73	4060.18	6195.76	7155.75	7044.34	8444.3	2375.25	4324.48	3108.23	4100.62	2541.33	1413.37	1239	1574.41	1032.24	1982.49	1559.88	1561.93
4711			Quinic acid;Quite;Quinic acid;Kinic acid;Chinic acid;L-Quinic acid;L-Quite;(-)-Quinic acid;2D-5-O-Methyl-2,3,5/4,6-pentahydroxycyclohexanone;5D-5-O-Methyl-2,3,5/4,6-pentahydroxycyclohexanone;D-5-O-Methyl-2,3,5/4,6-pentahydroxycyclohexanone;Valiolone;2-epi-5-epi-Valiolone;(2S,3S,4S,5R)-2,3,4,5-Tetrahydroxy-5-(hydroxymethyl)cyclohexan-1-one;5-epi-Valiolone;2-epi-Valiolone;(2S,3S,4S,5S)-2,3,4,5-Tetr…	-3.12229076224222;-3.12229076224222;-3.12229076224222;-3.12229076224222;-3.12229076224222;-3.12229076224222;-3.12229076224222	MS1 mz matched	229.109	191.329	19728.7	20311.3	21135.5	20862.5	20147.4	25609.5	21037.1	37350.8	30254.7	19481.2	15254.1	23660.7	23283.7	21270.4	23755	28564	16523.5	21183.9	34719	24881.7	17575.4	19113.4	1596.81	22486.2	44008.8	19021.6	25049.5	35560.5	27228.3
4712			Dicyclohexyl disulfide;	10.6211514955619;	MS1 mz matched	229.119	259.009	7126.13	7168.44	6651.55	7244.79	7153.16	6871.18	12921.7	9492.95	7765.67	9664.16	10029.5	17319.5	12096.9	16192.8	14158.5	14692.9	9434.56	5511.85	13048.4	8197.26	8328.19	4192.56	2936.61	1513.08	1992.81	1008.09	1857.7	1929.87	1552.19
4717			Ibudilast;Camoensine	6.72237394080218;6.77973024466291	MS1 mz matched	229.143	267.043	16382.9	18259.3	16694.6	15397.1	15152	62081.7	10701.4	19991.4	14840.4	10078.9	12310.9	17863.9	18894.5	10979.3	15378.7	13465.5	9609.24	28010.3	25209.6	27439.7	13648.4	11023.6	5598.81	10480.2	8534.02	6701.92	12749.8	18790.7	12899.2
4749			2-Anthramine;2-Aminoanthracene	-0.517896	MS1 mz matched	230.039	367.295	228720	167097	214311	258604	253305	139464	174281	260048	177530	323411	356571	268101	287440	169573	234097	264821	182150	274637	252916	198412	259313	340129	168369	378281	324907	353657	317390	318462	336749
4761			Isocarboxazid;Triaziquone;Tris(aziridinyl)-para-benzoquinone	10.0428048453238;9.94198202697647	MS1 mz matched	230.103	312.334	15619.9	16154.6	16467	14554.8	13882	18929.8	21772.1	17064	19453.7	15196.3	24076.2	22399.4	45706.3	32977.3	32922.5	18532.2	41328.1	13681	25516.4	9951.39	20972.6	11133.5	8845.1	6474.13	3957.42	5593.24	6265.86	5863.25	3649.12
4763			Melatonin radical;	0.331561902392928;	MS1 mz matched	230.114	287.011	175136	162260	163018	157127	162773	185608	298165	146064	214358	137092	155370	117475	174794	223764	343531	531706	184570	228165	392502	52368.5	160402	44998.6	33714.1	13645	12146	5715.67	31678.6	26390.5	16233.8
4797			Vanillin 4-sulfate;2,4-Dihydroxyacetophenone 5-sulfate;Chlorfenprop-methyl	-0.684039462497264;-0.684039462497264;-7.75842672899949	MS1 mz matched	230.997	220.968	328751	333660	339374	345462	329315	299613	612123	410254	454355	573556	836456	694752	228619	845584	853925	963538	1.17018e+06	186520	922778	89840.7	248489	31848.2	13325.5	1845.56	5654.08	6052.69	7874.07	15523.9	2770.4
4800			Diuron	-18.2275	MS1 mz matched	231.013	328.212	7592.93	8594.89	8671.68	8705.05	9672.76	11486.5	8704.75	10027.7	10507.7	10254.9	9206.78	8794.26	9395.62	7246.9	6191.08	9288.16	6373.88	12358.7	8827.33	8940.5	9584.45	11480.1	7365.11	12808.7	11623.2	13717.3	11286	12126.3	11086.9
4802			Acetyl citrate;CNQX;6-Cyano-7-nitroquinoxaline-2,3-dione	3.52552900984965;-2.43423828557938	MS1 mz matched	231.023	373.809	5389.02	5840.44	5298.15	5751.07	5215.67	10066.4	4832.96	4746.68	5931.79	5099.94	6553.68	8213.9	3265.83	7891.26	5250.92	6039.57	4083.15	8041.34	6028.49	6778.75	4946.85	5506.44	3486.38	7884.42	13025.5	12610.9	7125.19	7301.08	8128.9
4804			4-Nitro-6-oxohepta-2,4-dienedioate	6.51143	MS1 mz matched	231.023	261.249	10540.3	10908.8	9115.29	10338.2	10527.9	5586.05	14402.9	10060.9	9821.24	8143.95	9949.04	5905.33	4022.68	14100.2	7996.41	19103.2	13604.9	9968.88	1440.56	8477.79	13487.9	25045.7	22808.8	16053.3	11077.3	14807.2	18136.8	13921	5857.09
4817			Salfredin B11;(2S,3S,4S)-5,7,9,11-Tridecatetrayne-1,2,3,4-tetrol;Dihydrocoriandrin;Cassiachromone;Fluometuron;Parafluron	20.7093820716865;20.7093820716865;20.7093820716865;20.7093820716865;-16.955192188343;-16.955192188343	MS1 mz matched	231.078	176.345	3.31276e+06	3.09787e+06	3.24227e+06	2.98725e+06	3.13716e+06	1.18078e+06	4.10585e+06	3.91941e+06	1.51848e+06	2.78459e+06	5.30405e+06	5.41904e+06	4.8047e+06	5.1302e+06	3.33948e+06	6.69684e+06	2.12726e+06	1.51183e+06	5.40051e+06	882993	1.14921e+06	3.13205e+06	4.34054e+06	2.22523e+06	2.32457e+06	3.5533e+06	2.02014e+06	1.97889e+06	594608
4820	sn-Glycerol 1-phosphate	0.49885			MS2 reverse	231.087	364.622	10252.5	10118.6	10576.9	9311.47	8607.38	23002.4	10475.7	22763	19224.1	12040.7	8120.77	6959.03	11404.6	8145	8758.86	4930.14	13747.8	12004.8	12724.1	12970.5	13941.6	11253.9	5803.9	7577.33	3807.02	7949.93	3993.54	3014.79	2029.6
4822	Suberylglycine	0.4525			MS2 reverse	231.105	312.351	1610.57	2422.06	1766.95	1771.89	1728.62	2218.87	2361.24	1940.38	2281.04	1827.83	2993.6	2828.77	4435.54	3487.16	3313.6	2212.11	4254.91	1681.07	3940.95	1298.27	3377.19	1487.79	1100.3	1077.35	1138.65	496.328	875.351	800.386	1179.01
4824			Monomethyl phenylphosphonate;9-Oxononoic acid	-24.9828170508344;23.821988159856	MS1 mz matched	231.123	329.478	15503.6	9576.56	10378.7	8913.89	9114.52	30771.6	7373.11	9362.34	8615.45	8002.59	15653.5	22504.6	22009.9	17352.6	14429.6	22808.1	10360.3	8608.49	27166.2	19451.5	11022.2	6712.23	2589.35	10165.6	9257.01	7832.17	10761.8	24025	15425.3
4826			Aminoglutethimide;Melatonin;Melatonin;N-Acetyl-5-methoxytryptamine;Aminoglutethimide	12.1565814318922;12.1565814318922;12.0609405776078;12.0609405776078	MS1 mz matched	231.124	125.287	1.34779e+06	1.49876e+06	1.30737e+06	1.5528e+06	1.52082e+06	1.9135e+06	1.32786e+06	1.12791e+06	796182	1.19148e+06	955949	1.21816e+06	1.19177e+06	1.42911e+06	1.26044e+06	2.12582e+06	1.04403e+06	1.09599e+06	1.73637e+06	1.68351e+06	1.17828e+06	488203	24992.1	1.94681e+06	1.92414e+06	2.25146e+06	1.94273e+06	3.85484e+06	2.60775e+06
4851					Unmapped	231.991	197.344	291430	274811	276581	283619	279657	588910	117534	572707	905778	129177	278995	124740	949196	277908	281121	308140	802133	166642	690471	132350	549368	36024	26380.4	14706.6	8569.24	13384.7	13560.9	13307.9	4938.11
4883					Unmapped	232.918	44.863	3.38557e+06	3.18405e+06	3.4418e+06	3.32299e+06	3.38224e+06	148610	7.02617e+06	5.36249e+06	1.87188e+06	3.8995e+06	4.93787e+06	1.17361e+06	671504	7.24369e+06	4.33375e+06	4.49389e+06	2.7132e+06	8.38457e+06	351606	1.6938e+06	4.3791e+06	853315	1.78942e+06	250977	605386	1.87337e+06	236586	966883	160065
4884					Unmapped	232.918	75.388	3.5603e+06	2.46965e+06	2.6111e+06	2.49606e+06	2.62552e+06	92972	1.17523e+07	8.26732e+06	1.55738e+06	2.57516e+06	4.08311e+06	1.05246e+06	543212	6.06549e+06	3.89096e+06	4.26738e+06	4.44706e+06	1.30013e+07	375326	2.20907e+06	3.59447e+06	482905	2.35902e+06	149186	337093	897781	190558	602534	75740.1
4885					Unmapped	232.917	100.09	867381	1.16736e+06	1.31283e+06	1.36683e+06	1.28298e+06	62157.2	2.91805e+06	2.14605e+06	927417	1.57015e+06	1.67579e+06	480043	250138	2.58085e+06	1.46311e+06	1.88461e+06	1.03795e+06	3.26582e+06	141582	579281	1.60985e+06	288049	715979	88908.2	162307	450935	80828.6	334914	29320.2
4887					Unmapped	232.924	571.156	73339.8	156047	99838.9	105343	116628	92702.3	134655	58439	113377	122940	103178	109133	126429	110617	97770.1	97124.2	79018.7	124023	72863	102027	90715.6	97397.7	81371.3	116078	93384.7	274523	156557	161298	291186
4894			Chlormephos	19.5208	MS1 mz matched	232.975	249.222	15204.9	14461.1	14742.9	13593.9	12985.2	5802.39	18076.9	20849.8	13286.1	11725.4	30693.1	15132.9	21745.5	31449	34773.8	46341	78174.2	3475.45	21167.7	4475.56	8916.55	3802.58	2141.4	2183.44	2059.15	1574.27	1987.67	3082.32	1832.44
4895			Chlormephos	19.7952	MS1 mz matched	232.975	178.839	59242.2	62920.1	64562.3	62240	61613.9	46714.1	73641.9	122322	75232.6	53501.7	121787	77854.1	123146	151305	134998	119963	204556	24992.3	131655	23024.8	67031.9	6872.66	5574.23	2713.92	2794.17	2621.09	3215.07	4322.58	2071.29
4896			4-Hydroxy-benzenepropanedioate;3-Methoxy-4,5-methylenedioxybenzoic acid;3-(3,4-Dihydroxyphenyl)pyruvate;3,4-Dihydroxyphenylpyruvate	-16.1877461553348;-16.1877461553348;-16.3234324914912	MS1 mz matched	232.975	129.491	66945.7	42101.3	44168.7	45042.7	40479.8	12420.5	13966.8	97638.1	19531.1	20047.2	112345	57199.2	94807.4	99653.9	83765	85460.9	118386	4261.21	60820.3	11737	18150.7	6167.56	3279.32	2478.49	1999.57	1815.09	2985.7	2234.47	1601.68
4897			p-Chlorobenzene sulfonyl urea;2,4-DP;Dichlorprop;2-(2,4-Dichlorophenoxy)propionic acid;(R)-(2,4-Dichlorophenoxy)propanoate;(R)-Dichlorprop;(S)-(2,4-Dichlorophenoxy)propanoate;(S)-Dichlorprop	1.75010029042367;8.120175173574;8.120175173574;8.120175173574	MS1 mz matched	232.976	162.757	242286	230148	267297	242682	243395	53509.9	140691	715592	152773	164050	698084	424135	564505	824517	755485	663426	708255	26858.5	352286	44443.1	126819	18699.4	5226.84	3814.31	3380.39	3031.51	2838.72	6438.51	3370.5
4918			S-4-Hydroxymephenytoin;4'-hydroxymephenytoin;5-Methoxytryptophan;Geranyl phosphate	6.77187955922257;6.77187955922257;6.77187955922257;-0.309266768616865	MS1 mz matched	233.102	369.28	8678.38	7906.22	7946.67	7528.13	7982.69	22166.3	7129.93	13025.2	8918.16	12028.8	5810.33	5639.28	8049.27	5165.53	5390.31	4602.53	8208.61	9740.26	10160	8424.14	11208.1	8718.28	4350.49	3836.89	5803.93	3480.07	6875.48	5872.2	4955.88
4919			Histidinyl-Proline;Prolyl-Histidine;Cimetidine	-0.953505726484844;-0.953505726484844;24.9885270929585	MS1 mz matched	233.102	185.495	14848.1	14440.9	14744.4	14424.7	13774.9	15587.2	11653.4	9893.33	7201.19	11564.9	9370.58	13716.2	10376.5	14809.2	11531.1	16690	11012.9	12372.1	12626.5	13951.8	11994	7028.8	3387.72	22428.8	14808.1	13128.1	17994.2	27771.6	22753.9
4978					Unmapped	234.916	159.096	15041.9	15966.5	15171	16148.9	15395.6	5755.38	33555.1	27192.8	22671.4	19349.8	21814.4	6896.01	5459.93	34254	17826.4	28044.1	18066.5	34872.2	4631.65	7489.56	24390.2	7674.46	263083	6862.2	6910.43	8209.27	7726.09	7483.8	6916.25
4986					Unmapped	234.971	163.078	8961.03	7909.94	10387.6	7778.44	9120.85	3151.04	4262.98	23002.1	4747.7	6267.66	22932.4	14152.8	17509.8	24251.3	24408.5	22427.5	22217.8	1105.18	10947.4	2148.37	4728.25	3270.69	2983.66	3455.19	3739.75	2517.75	3627.72	3093.01	4233.92
5002			L-Formylkynurenine;N'-Formylkynurenine;L-Formylkynurenine;N-Formyl-L-kynurenine;N-Formylkynurenine;N-Formyl-D-kynurenine;N,N-Dihydroxy-L-tryptophan	-2.99432767545121;-2.99432767545121;-2.96510034532751;-2.96510034532751;-2.96510034532751	MS1 mz matched	235.071	225.219	4627.61	5118.63	4537.78	5414.62	4589.86	3870.4	4966.19	13357.8	10055	5063.1	8485.8	3849.11	12869.9	13839	12854.3	9751.32	13145	2702.42	7514.57	2606.32	5384.62	1486.87	1020.95	745.941	799.421	891.413	927.098	1005.89	762.035
5023					Unmapped	235.936	42.322	477894	413043	583225	625649	680310	12643	517183	249084	169647	258263	7010.94	49637.5	39138.3	191337	177549	254873	460422	373987	25754.2	87111.6	368587	2.32611e+06	4.21726e+06	821995	1.43472e+06	1.7408e+06	2.43288e+06	293844	244015
5052			N-D-Glucosylarylamine	5.09583	MS1 mz matched	236.092	160.915	42868	41165	42847.6	44626.7	62607.4	58696.1	43709.4	35041.4	83410.3	115843	34236.7	28710	47442.7	41171.5	37367.2	36872.7	78529.6	58990.1	70028.9	45689.1	50983.3	23552.9	30591.7	29081.6	15627	29972.3	19858.5	15015.9	6678.44
5065					Unmapped	236.883	399.95	17684.9	18356.5	19175.9	17606.6	15290	12690.8	22504.9	20537.2	24129.9	21063.2	17119	18989.1	22232.2	17958.8	17288.4	20597.6	30086.5	18454.7	20350	16827.3	14053.4	14603.9	11643.8	12250.1	13867	12783.2	13659.1	15587.2	13419.1
5090			SQ 26180	-2.17581	MS1 mz matched	237.025	177.26	7172.06	6732.82	7515.72	7201.12	7087.44	7332.05	6064.03	6761.43	4347.74	6240.7	9911.95	14667.7	8038.55	16231.6	9959.39	10820.4	13872.8	5458.71	8771.62	7003.83	9139.8	4627.63	2906.43	1831.6	2816.9	3662.77	2794.27	4297	2923.56
5097			Halfordinol	8.37092	MS1 mz matched	237.076	295.606	36059.5	36698.8	34361.6	30279	30527.8	34408.2	76625.6	54158.3	38121.3	55270.9	41216	38834.6	52870.6	81684.7	78070.2	81464.6	316835	15462.4	65720.3	14068.6	37143.7	9297.19	7161.81	4426.85	2487.85	1745.95	4652.19	8486.14	3678.45
5106	N-Acetyl-D-glucosamine	0.4912			MS2 reverse	237.111	100.073	27982.5	17980.1	19230	18557.4	21631.9	30634.2	21888.9	21053.2	33707.7	33286.2	14469.8	18799.2	29386.1	15220.7	20090.3	25886.5	29672.4	17175.8	27035	18378.8	21967.8	6541.86	3964.53	11719.8	10640.9	10565.1	9722.42	12482.2	9877.26
5107			2,2,4,4,-Tetramethyl-6-(1-oxopropyl)-1,3,5-cyclohexanetrione;1,2,3,4-Tetramethoxy-5-(2-propenyl)benzene;Chloromebuform	12.6377186550464;12.6377186550464;-0.762628835428766	MS1 mz matched	237.124	156.916	40663.1	43995.4	42519.4	32946.6	46631.1	21859.7	32887.6	89830.7	35832.3	19742.8	65648.4	69060	65283.5	82604.6	99452.5	72573.5	74898	10971	81623	29924.5	65709.9	4816.7	1539.29	1396.58	5316.33	6028.45	1517.4	4215.05	4417.85
5109	L-Galactono-1,4-lactone	0.8228			MS2 forward	237.149	45.648	11981.9	17423.8	10965.3	11504	11226.9	15129.8	11274.4	17438.5	6545.66	10598.8	8473.24	17409.2	8850.42	9285.48	8156.28	9298.93	11259.6	6693.27	11911.6	12244.4	10722.4	14306.5	14562.3	13368.2	19736.7	11879.7	17468.3	18783.8	16361
5137					Unmapped	238.03	350.682	19631.6	14696.7	16803.6	16070.1	16598.5	20023.3	19568.1	18471.3	14448.7	21152.4	24250.8	22375	25707.3	18021.1	19958.4	20205.2	19145.8	18159.4	22648.2	26066.7	21209.1	19112.5	19172.3	11052	15159.2	7283.93	17043.9	15831.2	18994.2
5139	Nitrofurantoin	0.48755			MS2 reverse	238.035	327.768	12013.9	9963.06	9855.79	9714.39	9369.8	14624.5	13849.1	20512.8	9766.64	6019.83	13079.6	12411.7	12191.3	12394.5	5176.58	3440.75	6920.3	11728.5	16152.4	16395.6	22989.2	2858.7	3551.5	906.51	3077.93	1056.11	5592.62	2539.59	696.171
5174			Thiram;Tetramethylthioperoxydicarbonic diamide	19.5843	MS1 mz matched	238.986	418.385	12820	12369.9	13813.2	9594.91	9612.24	4509.92	14977.5	29088.1	14267	41155.2	14078.2	22207.5	7614.05	10824.6	22184.4	12456.1	15390	15401.2	19068.9	31313.4	8646.05	3756.25	8315.32	15425.7	5455.71	1801.01	2266.4	9668.42	1089.32
5198			2-Oxo-8-methylthiooctanoic acid;8-Methylthio-2-octanoic acid	9.79998	MS1 mz matched	239.06	33.249	55329.4	62273.3	71226.8	68069.6	71435.6	14728.6	8658.79	18449.7	1413.1	36747.2	19067.5	25209.8	18493	25340.2	23168.9	30247.4	28570.7	21411.6	25150.3	14940.5	25493	22547.8	16571.2	8888.95	15604.5	19130.7	15210	17302.3	26110.8
5207			2-Phenyl-1,3-dioxolane-4-methanol;4-Methoxybenzyl acetate;3-Methoxybenzenepropanoic acid;Propylparaben;Ethyl p-anisate;Propyl 2-furanacrylate;4-Ethoxy-3-methoxybenzaldehyde;Benzaldehyde glyceryl acetal;3-(3-Hydroxyphenyl)-2-methylpropionic acid;4-Hydroxy-2,6,6-trimethyl-3-oxo-1,4-cyclohexadiene-1-carboxaldehyde;Coniferyl alcohol;1-(2,4-Dihydroxyphenyl)-1-butanone;Coniferyl alcohol;Coniferol;4-(3-…	18.6346360670929;18.6346360670929;18.6346360670929;18.6346360670929;18.6346360670929;18.6346360670929;18.6346360670929;18.6346360670929;18.6346360670929;18.6346360670929;18.6346360670929;18.6346360670929;18.8806443408555;18.8806443408555;18.8806443408555	MS1 mz matched	239.092	316.094	14408.6	14110.1	15759.1	14395.1	13376.9	9495.59	15533.4	34513.1	16847.8	10133.3	42994.9	19135.8	31614.1	49933.7	33857.6	37693.8	47387.6	6184.84	19402.6	8704.59	25286.1	11315.4	5269.23	1903.91	2450.69	2601.69	2761.85	3193.1	1690.42
5212	L-Anserine	0.7372			MS2 forward	239.114	406.632	70607.8	65881.8	64905.3	63634.2	77626.2	70298.8	41623.8	54721.5	78829	107683	58516	97459.5	94097.3	41819.1	57636.3	89714.2	74138	106129	41985.3	26575.1	61434	102379	100693	59313.5	48743.4	40493.8	108921	129845	81787.7
5217			Pheniramine;Borrerine;Festuclavine;6,8-beta-Dimethylergoline	6.80913542907549;7.01191609356147;7.01191609356147	MS1 mz matched	239.164	46.571	35811.1	39193.3	29526.9	42885.5	47703.1	101041	13544.8	22928.6	16011.7	24270.2	11890.4	24773.1	34447.6	15388.3	12404.9	16994.6	10324.6	26795.1	16126.1	52449.8	26863.6	66208	23679.2	23682.4	65981	26855.2	39576	50616.4	28153.9
5220			D-glycero-L-galacto-Octulose;Cryptomeridiol;Proximadiol	0.832612429765558;-3.74673877612967	MS1 mz matched	239.201	42.6405	32121.1	30045.3	33167.5	34878.1	30862.4	71155.3	11110.2	20415.7	11277.9	19825.7	26494.9	44127.1	30863.4	23323.4	18453.1	12882.7	13719.4	17215.6	14414.3	28949.1	20003.7	38014.9	19884.3	25335.2	40954.9	25680.5	53752.7	83269.5	73572
5224					Unmapped	239.564	125.996	1464.88	1859.28	2056.53	1938.81	2016.4	105.432	16164.2	1123.1	126.589	1623.69	26.6675	0	91.4766	0	81.0166	85.2751	2594.04	96.1653	11.8345	11.7427	64.7999	7069.49	1921.17	2286.26	1054.67	1219.84	3058.31	1346.97	5441.15
5236			Fosthietan	-9.9191	MS1 mz matched	239.997	41.3925	3.3501e+06	3.1153e+06	3.10806e+06	3.1272e+06	3.0692e+06	2.92286e+06	1.96773e+06	3.54011e+06	6.23668e+06	1.53268e+06	8.48614e+06	699169	3.17596e+06	5.76077e+06	1.27128e+07	2.90206e+06	8.20823e+06	2.02315e+06	2.38773e+06	1.62449e+06	1.10325e+06	353527	88707.6	919172	14151.6	110958	484593	347223	478880
5240			3-Mercaptolactate-cysteine disulfide;	17.1620956046369;	MS1 mz matched	240.009	27.712	1.2451e+06	1.29559e+06	1.2663e+06	1.2918e+06	1.50634e+06	1.55037e+06	337236	1.87865e+06	5.78904e+06	480667	2.47115e+06	157581	812013	1.80431e+06	4.81099e+06	767771	1.77123e+06	1.27299e+06	892122	822276	1.33244e+06	85279.2	42994.3	212683	14171.8	7012.05	104513	84023.6	95350.1
5247					Unmapped	240.043	160.578	35998.5	22430.4	23552.4	20967.3	21007	32445.3	19675.5	29368.9	22802.2	20530.9	19812.5	22957.5	16423	22069.4	19272.7	18354.5	34909.3	30426.2	20874.8	17046.9	30654.3	17906	26120.9	18217.8	31604.9	15928.3	19640.9	19657.3	15920.6
5305	Thymidine	0.7446			MS2 forward	241.082	98.153	460930	471821	481364	488691	493598	429902	174840	476717	394998	504313	655442	715176	998855	530983	440568	497208	513729	429828	785884	347546	584274	207951	369077	288229	285516	400412	260420	213196	190634
5312			Harman;Eflornithine;DL-Ornithine, 2-(difluoromethyl)-	8.79647029049733;-3.84432251226924	MS1 mz matched	241.107	338.574	6492.26	5751.1	5435.29	4807.35	4810.94	4894.42	10264.6	10248.3	8366.87	8404.44	14347.2	7860.21	10115.7	10139.5	8911.85	11724.8	16873	3720.34	9239.1	4633.83	9573.93	3068.47	2181.1	1198.2	1734.67	1003.82	1994.62	1939.91	1451.47
5317			Fructose 1-phosphate;Inositol phosphate;Myo-inositol 1-phosphate;Mannose 6-phosphate;Glucose 1-phosphate;Glucose 6-phosphate;D-Tagatose 6-phosphate;Beta-D-Fructose 6-phosphate;Fructose 6-phosphate;1D-myo-Inositol 3-phosphate;D-Tagatose 1-phosphate;D-Mannose 1-phosphate;D-fructose 1-phosphate;Beta-D-Glucose 6-phosphate;Beta-D-Fructose 2-phosphate;Dolichyl phosphate D-mannose;Sorbose 1-phosphate;Ga…	19.9895592994201;19.9895592994201;19.9895592994201;19.9895592994201;19.9895592994201;19.9895592994201;19.9895592994201;19.9895592994201;19.9895592994201;19.9895592994201;19.9895592994201;19.9895592994201;19.9895592994201;19.9895592994201;19.9895592994201;19.9895592994201;19.9895592994201;19.9895592994201;19.9895592994201;-0.768813244525048;-0.768813244525048;-0.768813244525048	MS1 mz matched	241.12	263.423	6285.69	6219.84	5851.75	6258.18	5588.52	14841.8	9147.4	9776.53	9226.3	6595.84	6249.31	6405.57	7072.01	7999.28	9426.77	9054.11	8057.03	8922.59	9754.07	4544.29	7628.13	2317.47	1458.77	628.821	1114.43	1055	1290.66	857.59	665.861
5331	Pentadecanoic Acid	0.8703			MS2 forward	241.217	42.926	219474	275988	258773	295146	300343	979515	127516	221031	149715	166638	163633	394537	314471	124954	128442	163754	107628	306143	238229	329164	191705	190210	129946	176765	261781	201742	273246	445460	370158
5345			N-(3,5-Dichlorophenyl)succinimide;NDPS	2.46928	MS1 mz matched	241.979	283.63	5532.78	8984.89	5112.29	6626.21	4999.4	1450.27	13595.9	7324.14	7367.5	11476.9	10054.9	7957.38	7639.64	9128.05	10355.8	11689.5	20437	3376.07	7444.62	3781.56	5244.16	2331.71	2023.98	1069.66	838.374	12936.8	1474.46	1218.56	1330.99
5355			Ethoate-methyl	-1.58303	MS1 mz matched	242.015	32.644	7.91039e+06	9.06872e+06	1.35637e+07	9.6066e+06	9.81777e+06	4.53735e+06	3.19644e+06	1.44796e+06	5.44378e+06	2.62138e+06	1.6052e+07	1.07918e+06	2.25576e+06	1.21776e+07	3.26643e+07	9.29501e+06	6.903e+07	9.70201e+06	3.98779e+06	1.14402e+06	9.08826e+06	194300	158646	4.21825e+06	7477.59	13990.9	1.90644e+06	2.25462e+06	2.44652e+06
5368	Phosphorylcholine	0.8747			MS2 forward	242.079	366.232	21186.7	19677.4	19934.1	19758.7	20416.6	34226.2	18109.9	17609.5	26129.6	15257.8	21456.2	29309.8	24837.8	26188.7	22970.1	21915.1	18882	20834.4	25354.1	18037.2	18227.9	21143.9	13486.1	17121.1	21012.2	16474.7	26643.1	24311.9	28088.7
5369	Cytidine	0.9165			MS2 forward	242.077	227.869	31743.4	30234.8	30916.2	29849.3	30517.3	20781.4	25267.4	20994.4	27253.2	24520.3	26523.2	37759.5	30097.9	43029.1	30791.1	37472.3	21735.5	27179.3	23867.3	22394.1	25295	41190.2	36580	43312.7	32545.4	29630.9	34620.8	40148.8	40938.7
5386					Unmapped	242.175	112.242	76798.7	69246.6	66991.9	73755	67833.9	48596.1	61975.6	86584.7	33059.3	42764.4	48751.3	55362.5	119419	29763.9	45720.9	53260.8	73186.3	36512.7	71710.9	51470.1	95316.6	62291.8	30050.7	120430	57790.3	52353.5	115810	68216.9	128090
5403					Unmapped	242.961	155.478	8957.62	8723.24	10574.1	9609.07	9693.35	13102.7	10665.2	10409.5	9551.51	12280.4	9370.69	10381.4	9957.49	7950.39	7422.58	6880.74	5044.14	11300.7	10867	10372.6	10791.3	11657.2	15528.4	11902.1	10239.9	12739.8	13406.4	13819	12152.8
5406	Homocitrate	0.31285			MS2 reverse	242.989	27.578	63264.6	67669.9	66102	63504.3	73101.4	46828.6	97600.8	69439.6	47125.1	72014.2	106757	50921.3	77081.9	78787.1	104563	81071.8	104572	51600	109079	27619.7	64216.3	2039.82	3241.49	114599	1878.44	7823.01	8701.24	14601.3	59672
5407			Plutonium	-12.0184	MS1 mz matched	242.997	182.49	1.34901e+06	1.4146e+06	1.4612e+06	1.40094e+06	1.36055e+06	1.44782e+06	1.35387e+06	4.66098e+06	1.47117e+06	1.47077e+06	1.05712e+06	1.71731e+06	3.17667e+06	1.09897e+06	1.62967e+06	3.03427e+06	1.44271e+06	1.15027e+06	2.52043e+06	1.32689e+06	1.48099e+06	260344	82729.2	66538.6	81737.7	55971.8	60362.1	82933.6	20239
5410					Unmapped	243.017	202.125	6481.07	6517.44	7107.69	6413.1	7565.4	15603.7	8050.78	19783.1	6973.72	11092.4	1948.24	4591.12	2445.53	2572.24	3537.4	3097.53	2679.33	14251.7	15481.7	8051.75	9342.67	3279.69	1984.66	1813.74	1264.52	1321.69	2713.05	1630.56	2733.3
5420	Pseudouridine	0.8915			MS2 forward	243.062	233.217	503064	495892	483570	472109	466588	450229	572868	635595	532961	636867	613332	537421	576636	638552	677634	763515	913395	383421	730743	379128	806762	162921	142329	86735.8	120473	74299.1	111161	117262	103999
5421			1-O-Galloylglycerol;	14.1658774224507;	MS1 mz matched	243.062	153.156	140890	134358	126145	135373	128114	17170.5	40754.4	24468.7	39619.9	29074.2	47495.9	89064.4	61582.3	101774	138887	77009.9	137669	44503.2	40277.4	40096	44904.6	229987	232442	541948	552045	383448	452956	346610	426414
5423	Uridine	0.37595			MS2 reverse	243.061	372.546	4513.27	2723.53	4306.88	3849.97	3019.89	3360.17	3844.45	4223.88	3919.77	3702.24	5146.48	5372.29	3754.73	3888.92	3751.14	5011.62	5231.55	2903.86	3896.13	3768.52	4630.18	3429.71	2752.36	2660.99	2845.58	2432.7	3419.09	3424.3	3285.18
5425			Apiole;Monobutylphthalate;Isodillapiole;5-(3,4-Methylenedioxyphenyl)pentanoic acid;Piperonyl isobutyrate;5'-(3'-Methoxy-4'-hydroxyphenyl)-gamma-valerolactone;Vanillin isobutyrate;Monoisobutyl phthalic acid;(Z)-3-(2,4,5-Trimethoxyphenyl)-2-propenal;Dihydrodeoxy-8-epiaustdiol;2,3-Dihydro-3-hydroxy-6-methoxy-2,2-dimethyl-4H-1-benzopyran-4-one;Dillapiol;6-(Pentylthio)purine;6-Amylmercaptopurine	21.5728626516153;21.5728626516153;21.5728626516153;21.5728626516153;21.5728626516153;21.5728626516153;21.5728626516153;21.5728626516153;21.5728626516153;21.5728626516153;21.5728626516153;21.5728626516153;0.450260002653471	MS1 mz matched	243.076	167.668	52609.7	50380.6	53769.6	50778.8	55321	10970.9	41751.7	56302.1	15729.6	27894.2	166264	68166.4	62386.6	196807	129242	80812.8	38166.5	11998.4	71898.3	12776.7	12431.7	13002.1	2440.86	21885.7	15450.5	12689.9	18042.6	15763.3	19029.7
5433			(2S,4S)-Pinnatanine;Carbidopa;Hydroxyprolyl-Hydroxyproline;	-11.4179942122314;-11.4179942122314;-11.4179942122314;	MS1 mz matched	243.103	161.365	12580.2	9845.76	9685.8	10098	10258.5	16306.2	9416.36	34749.2	14811.6	4986.28	98383.5	50150.9	23252.6	103087	30300.2	84879.9	13039.9	15913.4	35586.7	12407.2	18790.5	59079.8	30297.2	71121.7	33353.7	25146.3	55579.8	43886.6	49096.6
5435					Unmapped	243.123	101.962	85411.9	59047	60003.3	59365.6	70304.9	84005.6	44099.1	46267	34665.2	47313.9	39064.2	59434.7	63167.3	50701.1	74345	74868.3	51710.2	47919.3	92173.8	60794.2	58134.3	17535.4	9783.81	59508.7	54348.7	63077.2	51526.3	73376.6	66186.7
5455	alpha-hydroxy myristic acid	0.49635			MS2 reverse	243.195	67.998	12577.7	16310.2	20089.6	21216.1	19515.7	32138.3	13127.9	9772.69	8103.45	15019.2	10806.9	29755.2	20064.8	12538	14966.4	16753.7	9684.4	11636.2	18550.4	14433.3	12768.5	19422.9	6604.63	12819.3	19071.9	15649.1	32698.2	44427.7	23543.6
5470					Unmapped	243.992	44.193	661476	635790	681390	669151	686063	114417	759927	913649	2.04105e+06	660299	1.23376e+06	320980	1.32273e+06	1.43655e+06	896010	696836	593336	239087	732305	113650	1.1804e+06	15883.4	13687.5	44964.7	26857.5	28030.3	13805	46932.5	9920.35
5471					Unmapped	243.991	59.616	263068	317969	316802	296523	293198	39991.5	416515	415471	841073	277476	475000	131544	483808	691399	356250	366716	278016	130597	288042	42678	448377	9427.2	9663.88	14353.2	6005.57	5937.26	7044.83	15411.9	3543.6
5486			Proglizine	-22.7484	MS1 mz matched	244.062	261.315	10248.7	10155.2	9924.83	11004	11294.9	6157.72	11465.1	9539.77	9758.92	8528.31	9262.43	5402.58	6716.65	13336.7	9249.29	14731.7	14894.2	9660.75	4651.42	6351.09	11972.2	19554	22679.1	15842.7	9537.75	14662.1	13306.7	9673.17	5091.09
5514					Unmapped	244.389	100.371	53309.6	64594.8	59677.7	52876.8	65027.5	37652	53207.1	45205.6	35912.1	36718.9	37575.6	55967	60628.7	48379.6	55782.3	69599.1	58154.4	52426.3	60292.8	59933.4	57122.3	14337.4	448.065	46980.3	49294.7	45988.7	38293.2	50417.2	44781.8
5535			Busulfan;Busulfan	-0.682049554267359;-0.764968507021456	MS1 mz matched	245.023	23.5645	395314	572375	632448	468925	594374	259851	464110	1.0019e+06	456065	305033	1.03792e+06	905908	758209	739321	947635	574491	551968	235863	986891	273177	715916	107705	44714.4	22499.1	6590.98	7976.81	23471.1	18800.8	25754.7
5538			Isopimpinellin;Coriandrone C;Isopimpinellin;5,8-Dimethoxypsoralen;2,3',4,6-Tetrahydroxybenzophenone;Pimpinellin	-3.34643589382029;-3.34643589382029;-3.25133467287564;-3.25133467287564;-3.25133467287564	MS1 mz matched	245.043	322.779	10392.7	9786.89	10282.5	8941.37	10128.7	10871	12683.1	9007.54	12036.8	13291.6	8720.17	11366.7	16204.6	11641.6	8603.27	12552.8	11317.6	10325.1	14817	7230.09	16738.6	7728.64	7618.07	7225.65	4951.63	4469.16	4483.06	5756.17	6941.71
5541	Stavudine	0.8761			MS2 forward	245.052	280.42	52091.1	51150.4	46452.5	50730.6	49101.5	32655.2	54659.3	54492.7	32596.8	63537.6	33752.3	52869.8	30868.5	42748.4	58031	41037.2	135642	29852.3	89212.6	34367.6	36755.5	69081.3	120870	22317.5	57573.9	84376.3	33712.2	23527.2	23631.6
5553			Nigellicine;Methylphenobarbital;N-acetyltryptophan;cyclic 6-Hydroxymelatonin;N-Acetyl-D-tryptophan;Mephobarbital	-1.79723366552891;-1.79723366552891;-1.79723366552891;-1.79723366552891;-1.6253529048034;-1.6253529048034	MS1 mz matched	245.091	35.8835	36424.3	42802.3	43437.3	45705.4	39218.5	6259.4	69926.1	49305.8	9405.07	18400.9	119928	56842.1	22593.2	112156	41507.7	93334	60023.8	1272.74	43875	5966.41	9258.75	3249.21	4723.89	5039.95	3330.99	4384.18	3110.21	637.773	2084.95
5556	Ellipticine	0.49995			MS2 reverse	245.113	288.225	18676.8	18330.9	19397.9	19222.3	18088.1	9023.93	31440.8	17997.8	22044.4	4356.01	22077.6	25802.2	19135.9	29284.9	44704.3	33704.5	42515.6	17289.6	24596	12434.5	16998.2	28093.9	19893.3	21310.8	22137.8	6037.15	12768.9	29626.4	11388.7
5560			Lenticin;Hypaphorine;Lenticin	10.3255576287501;10.438504116429	MS1 mz matched	245.139	100.676	4.56953e+07	4.81848e+07	5.27322e+07	4.98152e+07	4.87733e+07	6.38718e+07	3.87355e+07	3.79652e+07	3.07189e+07	4.0153e+07	3.08228e+07	4.62235e+07	4.79246e+07	4.15962e+07	4.98247e+07	6.44018e+07	4.33593e+07	4.05174e+07	6.30404e+07	4.51517e+07	4.43063e+07	1.20641e+07	109530	3.70767e+07	3.69458e+07	4.17377e+07	3.29958e+07	5.227e+07	4.4547e+07
5561			Lenticin;2-Deoxystreptidine;N,N'-Bis(aminoiminomethyl)-2-deoxy-streptamine	16.9507344239824;-12.187987519559	MS1 mz matched	245.138	314.385	8750.54	7960.56	8745.67	13834.1	7887.18	16595.8	7889.74	7990.2	6982.7	7164.6	8272.5	13139.9	9713.44	9470.66	12134.9	12291.7	6543.46	12667.1	15104.7	11842.9	9368.96	6101.42	2018.98	9498.59	8703.89	7425.03	10097.7	19739	13010.1
5617					Unmapped	246.981	354.685	997378	654687	667774	669495	654653	618801	1.0549e+06	1.06274e+06	1.06121e+06	1.02586e+06	647683	1.05785e+06	618263	1.10148e+06	1.06013e+06	609401	1.01451e+06	667693	1.05051e+06	1.04123e+06	647038	655755	634620	1.06218e+06	657438	1.0809e+06	673602	1.06274e+06	1.07402e+06
5623					Unmapped	246.992	209.137	887093	959498	1.00255e+06	994610	987118	586117	868488	1.42161e+06	965224	660340	2.15806e+06	774570	1.55237e+06	1.8582e+06	1.86407e+06	2.2298e+06	2.92438e+06	163713	1.12339e+06	196189	815601	222363	89187.4	16918	20326.5	17737.6	19963.7	40661.9	6716.8
5626			Linuron	4.43527	MS1 mz matched	247.002	70.079	700641	732034	735909	749124	762650	550131	429867	824591	1.74532e+06	49666.2	1.00522e+06	98431	2.38834e+06	1.24636e+06	519524	977836	1.93611e+06	378438	1.93791e+06	212694	615979	83154.9	28214.6	21345.6	21335.6	20562.2	9163.71	13322.1	8455.92
5628	5-Hydroxyferulate	0.49755			MS2 reverse	247.007	183.108	38630.5	38054.8	35774.5	37483.4	36306.2	77523	40181.4	90808	89650.9	36268.9	39734	60075.8	60385.5	82608.1	52646.7	128303	49347.9	41324.9	64683.6	18706	65195.8	14988.8	2372.11	3619.67	3126.67	3759.97	4280.17	3885.03	2479.82
5639	Jasmonic acid	0.4996			MS2 reverse	247.072	177.497	6732.1	7895.92	8403.5	7087.46	7627.76	3647.63	10018.6	12157.5	4773.56	6644.26	11620.8	15885.3	11519.1	15321.3	8954.22	13817.6	9736.92	682.935	13651	2219.03	3599.19	14277.7	163814	3440.56	4807.69	6218.26	6127.74	4205.88	650.78
5647			4-(Methylnitrosamino)-1-(3-pyridyl)-1-butanone ;5-(alpha-Phenylethyl)semioxamazide;5-(alpha-Methylbenzyl)semioxamazide;4-(N-Nitrosomethylamino)-1-(3-pyridyl)-1-butanone;NNK	15.5639203838965;15.451413031823;15.451413031823	MS1 mz matched	247.118	365.933	2614.35	2204.94	2086.21	2207.15	2174.86	2786.79	1653.31	1519.47	1259.63	1794.3	1855.84	2276.7	1103.47	2086.29	1865.58	2869.59	1600.83	1392.8	1845.81	2576.64	1653.32	2533.26	768.157	4393.37	4821.74	4836.51	4289.05	7473.14	6642.25
5648			(E)-2-Methyl-2-buten-1-ol O-beta-D-Glucopyranoside;Prenyl glucoside;	-3.98346020255621;-3.98346020255621;	MS1 mz matched	247.118	183.503	8981.63	11847.7	10111.8	11576.6	11645.2	24252.9	8834.62	7826.99	5493.1	8278.68	6156.9	10890.8	8537.09	9284.31	8301.05	8810.3	7019.78	9740.09	10055.4	13241.1	14213.7	16417.6	62022.9	22962.9	13375.1	11676.9	15889.5	22114.8	36659.2
5733					Unmapped	249.185	42.941	33055.1	37105.6	37525.3	40606.5	36045.6	83409.1	17994.3	25204.1	19345.3	30887.6	21595.6	65035.8	77478.7	15624.9	14460.3	20046	13419.7	29420.4	20682.6	40378.9	31791.5	29409	13796.2	88773.9	40754	21677.8	50941	86321.1	71614.6
5742	Lamivudine	0.4968			MS2 reverse	250.024	277.041	1510.89	1639.38	1672.87	1561.38	1940.96	2232.44	3066.8	2149.12	1807.03	1776.94	1605.33	2341.3	3119.29	1441.89	2081.31	2632.85	1797.44	2469.66	2364.37	1147.55	2624.64	1506.15	1627.81	2216.39	2936.59	2690.14	2242.22	2181.65	1967.74
5751	N-Acetyl-DL-methionine	0.484			MS2 reverse	250.073	267.276	4554.5	4147	4629.1	3813.26	3821.8	3427.97	6606.44	12550	5841.56	5200.42	10835.3	6043.2	6637	14242.8	15359.9	15412.1	9963.7	4244.77	6378.83	2967.69	5686.42	7945.8	7939.81	7578.64	7252.15	8028.95	8635.87	7473.37	8167.14
5771			Cartilagineal	17.858	MS1 mz matched	250.979	28.241	31581.1	25282.4	30410.6	26100.8	28144.7	27857.6	17902.3	39646	44195.2	23650.4	45756.5	27334.7	50360.8	40693.8	34246.4	28261	58792.5	16145.4	48380	16174.3	26548.3	22862	29794.3	7292.06	3069.28	3671.03	9336.58	5829.67	10243.3
5782			D-erythro-L-galacto-Nonulose;6-Hydroxyl-1,6-dihydropurine ribonucleoside;(6R)-1,6-Dihydroinosine	-7.70913703056374;-12.5880981753151	MS1 mz matched	251.059	254.693	4522.42	4615.45	4499.25	4275.51	4449.47	3648.24	4231.79	7600.22	6657.41	3139.17	2891.84	6423.46	5450.39	4704.74	6822.44	7839.34	8742.22	5894.16	7022.84	7284.7	6012.97	2153.89	1731.62	1398.66	1665.21	1064.36	632.94	1358.96	1304.83
5788			Deoxyinosine;Nebularine;Nebularine;Purine riboside;N-D-Ribosylpurine;Deoxyinosine;N-D-Ribosylpurine;Purine nucleoside;Purine ribonucleoside;5'-Deoxyinosine	-11.3251098564057;-11.3251098564057;-11.5040150996585;-11.5040150996585;-11.5040150996585;-11.5040150996585	MS1 mz matched	251.076	319.406	12931.8	14519	13476.7	14151.1	13134.6	2782.4	63045.5	8451.22	10689.3	63775.6	30910.2	12262.9	20700.2	68287.9	35138.4	32921.1	21144.5	4121.57	19521.4	6847.7	5396.13	12161	2874.3	1541.16	2473.92	1144	2967.15	4492.44	1628.32
5791			Uracil mustard;Benzo[a]pyrene;Benzpyrene;Benzo[b]fluoranthene;3,4-Benzfluoranthene;Benzo[k]fluoranthene;11,12-Benzofluoranthene;Benzo[e]pyrene;1,2-Benzpyrene;Benz[j]aceanthrylene;Benzo[j]fluoranthene;Benz[l]aceanthrylene;Benzo[a]fluoranthene;Perylene	-19.1568358337057;-2.89336632097451;-2.89336632097451;-2.89336632097451;-2.89336632097451;-2.89336632097451;-2.89336632097451;-2.89336632097451;-2.89336632097451;-2.89336632097451	MS1 mz matched	251.093	164.904	27098.4	21614.1	26523.8	25443.8	25720.4	13911.4	32872.5	29748.2	24615.4	34228	75288	60219	59247.2	90094.7	97575.5	64755.7	53031.2	11167.5	44800	13892.2	37316.3	3161.24	2347.89	2942.41	2295.08	2096.29	3309.81	2322.71	2799.12
5805					Unmapped	251.201	42.386	82873.2	98412	107302	86551.1	98799.6	151785	43106.2	65950.7	36227.1	71206.4	63388.8	110059	150978	30510.6	30940.5	47597.7	28203.3	73666.1	43916.3	109224	47433.4	102341	43920.9	51976.6	107895	59855.1	115397	169536	154285
5825			Captopril;(S)-beta-Methylindolepyruvate;3-Methylindolepyruvate;(R)-3-(indol-3-yl)-2-oxobutyrate	-24.249430377983;-8.75277958338718;-8.75277958338718;-8.75277958338718	MS1 mz matched	252.036	188.366	15078.9	15202.8	14177.7	15211.5	15092.8	33719.7	23070.2	15633.8	11640	19109.4	26121.6	13034.8	15175.4	29808.6	24164.8	25275.2	33465.2	7781.13	20709.1	7448.65	14073.9	1082.4	976.295	700.043	808.223	777.497	654.995	743.28	718.853
5830			Sulfamethoxazole;Sulfamethoxazole	5.5443125507876;5.59133870066496	MS1 mz matched	252.054	22.9115	120967	168753	150392	126905	177335	76416.4	560627	69282.8	48988.1	535280	23393.9	24773.1	3846.49	18319.8	76732.9	17646.9	14534.8	674085	67201.3	3235.77	117354	778767	1.14305e+06	242849	36968.6	33161.5	288641	73858.5	356846
5849					Unmapped	252.914	399.959	11637.3	17175.8	17785	13250.3	10259.6	12959.3	11659.6	12092.3	10576.4	10727.3	10679.8	16720.9	10790.2	10682.1	13221.6	10700.7	16498.4	16175.5	10081.6	16170.3	9740.55	15084.5	7106.55	14537.2	11583.6	9024.06	7600.48	13906.1	11677.7
5860			Vanillin 4-sulfate;2,4-Dihydroxyacetophenone 5-sulfate;Chlorfenprop-methyl	-0.684039462497264;-0.684039462497264;-7.75842672899949	MS1 mz matched	252.978	221.352	11408.6	13827.1	11933.9	12370.1	13382.9	11284.4	15557	13498.6	16165.6	15879.1	23276.2	16767.8	9957.93	20965.1	18088	19141.3	16939.1	9825.18	20470.4	5132.36	10423.1	3501.13	2811.33	2387	2515.63	2585.42	2404.12	2563.67	2159.11
5861					Unmapped	252.977	205.602	4979.1	4201.09	4764.51	5085.23	5191.96	5646.3	4475.63	7313.71	7584.51	3722.1	5645.8	4362.22	4104.07	5766.93	6177.1	6035.23	8863.25	5236.65	5282.43	2307.24	5485.48	2697.83	2735.27	1523.75	2073.73	3138.37	404.354	2087.87	1160.46
5868					Unmapped	253.019	151.805	42894.8	46326.7	42590.2	46494.4	45237.5	21686.9	31329.9	27809.4	32680	22182.1	32942.1	49809.2	41209.1	34319.3	48289.7	31586.3	44143.6	44619.3	53165.1	28250.3	39299.3	49224.9	74500.1	97847	147908	65175.9	77249.8	46122.9	115246
5869			S-Acetyl dihydroasparagusic acid;	-16.1622921255446;	MS1 mz matched	253.018	311.064	9922.36	10122.8	9878.36	9432.14	9683.03	9160.69	12538.3	18723.5	17097.2	10817.7	12916.5	13049.2	12482.2	19820.8	15497.3	16768	23783.2	10596.3	14393.7	9196.38	19570.7	5556.3	4106.79	1032.13	2608.08	988.181	2525.14	3056.78	2069.06
5876	Daidzein	0.9318			MS2 forward	253.049	44.226	33564.3	40604.1	43232	40212.8	35271.6	369951	17958	14105.2	24149.4	19774.5	19735.7	201449	42003.7	14504.4	40367.5	13586.1	18873.2	11057	378182	18310.3	23559.2	16810.4	36210.8	13351.6	15410.8	15111.6	3291.99	17607.3	4969.26
5884	Ammeline	0.4386			MS2 reverse	253.092	295.14	15991.6	17189.7	15883.9	15560.4	15386.5	12199	31971.4	25451.4	16507.8	27985.7	24247.6	11682.7	35573.9	29639.3	29518.3	25663.3	36032.5	8006.35	17160.5	19010.8	23137.6	10638.6	6922.19	2071.69	4793.73	1990.53	4818.46	3682.58	3317.94
5887			Methyl 3-(2,3-dihydroxy-3-methylbutyl)-4-hydroxybenzoate;	2.26786706455968;	MS1 mz matched	253.108	267.116	60416.3	54129.8	56033.9	53073.8	54051.6	66166.8	122990	121583	87967.1	109640	60030.8	56110.6	60723.6	42243.5	89833.6	85379.2	86064.4	63631.8	116461	56922.5	114914	4642.21	7933.97	2225.17	6943.53	3026.84	4807.33	5631	2696.48
5901	cis-9-Palmitoleic acid	1			MS2 forward	253.217	42.536	1.34471e+06	1.30095e+06	1.3754e+06	1.67258e+06	1.38681e+06	743760	449678	372626	212221	520595	670078	1.71867e+06	882168	518573	542435	441317	360877	327097	350181	634765	288417	1.27979e+06	1.59167e+06	990998	4.4468e+06	1.43501e+06	4.6041e+06	5.74985e+06	7.2496e+06
5969					Unmapped	254.893	399.954	7370.44	7677.47	7869.92	7215.82	6879.18	5910.53	9211.88	9089.21	9479.68	8622	8528.05	6706.75	8386.99	7878.97	7591.5	8856.62	11884.3	7738.3	8356.35	7195.65	5553.49	5774.69	4863.85	5555.74	5587.51	5095.24	6037.09	6232.2	6128.58
5980					Unmapped	254.982	42.638	1.32679e+07	1.50852e+07	1.50332e+07	1.49879e+07	1.55435e+07	1.32936e+07	1.70947e+07	1.54774e+07	2.03821e+07	2.36309e+07	1.89886e+07	2.6275e+07	2.2964e+07	2.7248e+07	2.43937e+07	2.95901e+07	2.67649e+07	7.91319e+06	2.59276e+07	1.0325e+07	2.13037e+07	4.74111e+06	2.93406e+06	5.59952e+06	2.3686e+06	1.76974e+06	2.3899e+06	2.8429e+06	2.85206e+06
5984			4-Methylumbelliferone sulfate;4-Methylumbelliferyl sulfate	-8.59361	MS1 mz matched	254.993	182.771	31775.3	35359.1	33689.1	39889.7	39315.6	765.05	38402.4	6289.04	11957.5	25921.8	29728.4	3446.35	2942.07	20981.3	5213.6	8812.71	25449.6	12571.7	2862.53	2619.95	11211.3	301399	368925	85728.9	68678	96666.4	204972	30118.7	23304
5992	Barbituric acid	0.47255			MS2 reverse	255.033	229.13	3933.36	4359.34	3907.78	4255.93	4443.57	3163.23	3833.59	3985.42	4201.68	3916.49	4740.39	4960.06	6080.72	5332.35	5427.12	5775.28	4609.45	2547.15	4779.89	3144.32	4437.26	2226.51	1975.37	1630.12	1741.41	1568.29	1877.8	1503.7	1769.81
5998	Primidone	0.4953			MS2 reverse	255.059	291.613	1585.51	1739.72	1367.96	1832.3	1893.1	864.511	1954.43	1733.28	2231.27	1417.66	2512.77	1339.81	58452.6	2296	1460.6	2045.54	1255.68	2437.49	295.924	16350.5	1945	2735.16	3012.1	2990.79	2000.87	3127.36	3244.25	2304.04	1331.6
6005			Ethyl 2-benzylacetoacetate;1-(5-Acetyl-2-hydroxyphenyl)-3-methyl-1-butanone;Ethyl methyl-p-tolylglycidate;Precocene II;Precocene 2;Flossonol;1,2-Dimethoxy-4-[2-(2-propenyloxy)ethenyl]-benzene	-4.29058306545238;-4.29058306545238;-4.29058306545238;-4.08886651623328;-4.08886651623328;-4.08886651623328	MS1 mz matched	255.087	296.384	63850.4	65411.6	62022.6	55576.8	54368.4	101044	118941	102965	67927.8	96407.8	67507.3	69626.2	83288.8	130891	120961	123671	495560	34103.3	120088	35863.5	83291.6	16309.1	14307.1	6940.85	6423.34	4075.07	8820.85	14434.7	6616.19
6021	Palmitic acid	0.9968			MS2 forward	255.233	42.786	1.53667e+07	1.44167e+07	1.41066e+07	1.72939e+07	1.56521e+07	1.78662e+07	7.45477e+06	1.27982e+07	6.86321e+06	9.91429e+06	7.4595e+06	1.20985e+07	9.45461e+06	6.31666e+06	6.26642e+06	6.96288e+06	6.02484e+06	1.04654e+07	9.63755e+06	1.57568e+07	1.08344e+07	1.63882e+07	1.34155e+07	1.27758e+07	2.97525e+07	1.77887e+07	2.24966e+07	3.07027e+07	2.48361e+07
6049			1,2-Dihydroxyphthalene-6-sulfote	7.49971	MS1 mz matched	256.028	35.223	55368.4	60078.1	61450.3	76873.1	67152.1	97772.9	56438.5	67709.6	80443.2	45957.2	64565.7	51498.4	89104.3	88706.3	93302.5	80906.8	59995.2	75497	91497.7	37804.5	57171.4	36578.3	26634.6	15904.4	21630.9	25183.7	11762.3	12922.2	19161.8
6072					Unmapped	256.235	100.059	81044.5	80275.6	73697.7	70741.4	72904	95795.1	64213.9	73553.6	70489.3	76369.6	65902.9	69767.3	81343.9	64513.8	70572.6	75142.5	82233.7	59054.9	74669.9	83839.6	69146.5	41523.7	35677.7	45926.3	53706.7	46704	43218.5	50266.6	46375
6075			Orbencarb;Thiobencarb;Benthiocarb;S-4-Chlorobenzyl diethylthiocarbamate	-17.4567799224037;-17.4567799224037	MS1 mz matched	256.768	36.131	7742.73	8999.2	9692.71	9860.04	10977.3	9772.88	6534.88	6991.96	5174.97	4822.35	7606.6	13557.6	7969.01	11722.4	8564.87	4870.07	5702.51	17052.6	13243.7	15916.3	20048.2	9592.61	6025.76	2038.31	4402.3	6254.47	2080.61	6337.6	3921.08
6098	3-Methyluridine	0.5			MS2 reverse	257.077	335.298	83682.7	79471.6	81400.4	73774.8	68929.8	47364.4	127867	151183	118683	140701	201504	176343	172225	261672	129194	220748	227939	42972.2	137295	78279.7	140592	44629.3	22061.5	6992.36	17408.6	3238.61	16758.3	22079.3	14572.4
6100	1-Methylpseudouridine	0.36435			MS2 reverse	257.077	164.494	17473	14533.7	23489.6	14552.4	14194.9	20920.7	12944.3	12325.8	8623.86	21519.3	13500.9	12957.7	12517.5	14829.3	19665.1	13586.8	11967	13852.3	31263.8	19116	16253.3	8207.1	8137.05	8999.59	19173.8	16832.2	11692.4	10339.6	17238.6
6115					Unmapped	257.138	100.058	70436.4	67341.6	96263.6	68140.7	83961.2	98030.6	46779.9	51225.2	37013.6	46891.4	43640.6	70613.9	78181.4	60708.3	70104.3	78582.5	47451.4	44983.7	106671	68724.3	52151.9	16961.2	12143.9	52383.8	59977.7	65571	47553.3	81872.8	67472
6120			Zinc phosphide	-0.0720443	MS1 mz matched	257.174	46.312	15291.8	23218.4	17091.4	22990.5	25827.3	27765.1	11901.7	11396.9	11594.7	10734	9019.11	32224.2	25512.8	14903.6	12069.4	21913.6	15797	20860	38918.8	16477.9	18715.3	21822.7	225266	40677.1	23649.1	28563.6	38106.4	59933.3	41650.4
6121			Tetradecanedioic acid;Diisobutyl adipate;1-Hydroxypropan-2-yl 2-isopropyl-5-methylcyclohexyl carbonate;Diethyl decanedioate;2-Hydroxypropyl 2-isopropyl-5-methylcyclohexyl carbonate;Dibutyl adipate;Di-n-butyl adipate;Diisobutyl adipate	-0.423342953440951;-0.423342953440951;-0.423342953440951;-0.423342953440951;-0.423342953440951;-0.387322020812909;-0.387322020812909	MS1 mz matched	257.175	222.083	6247.27	6002.77	6043.58	6273.6	5840.41	10416.3	11086.1	6290.01	10985.4	5799.82	4427.6	5790.91	7183.33	4527.09	9833.03	7355.23	4893.63	8292.37	7221.01	8391.48	5671.19	5548.82	3925.87	6337.07	4716.16	4163.23	5554.76	6077.64	4254.67
6152					Unmapped	258.007	42.858	484611	476594	486024	499351	532642	579632	480479	318267	998545	512765	447900	339570	265010	530306	639603	516080	3.33469e+06	591231	266243	135334	804300	26293.6	17261.1	88102.4	17782.8	34464.8	123611	82883.3	43871.6
6158	N-Acetylmannosamine	0.3225			MS2 reverse	258.033	292.396	15608.2	14821.6	14484.6	14891.4	15041.2	10946.5	21620.7	15639.8	11951.1	18769.9	21955.5	14523.2	6566.19	24407.9	11455.4	19322	13583.5	17155.8	6282.25	10436.9	14585.5	16491.2	15785.2	18293.9	17480.5	27682.2	19580.3	15334.8	8564.26
6163			Cloethocarb	15.0544	MS1 mz matched	258.055	28.863	57495.2	51469.5	63740.1	56720.2	42519.4	49028.7	70085.1	33356.3	51694.3	116168	128783	134104	81907.8	155604	53288.9	51237.9	95963.8	32747.5	131965	21569.8	33839.4	10489.6	6061	9524.82	1905.44	3693.71	6985.79	5727.43	7766.54
6167			Aldoifosfamide;4-Hydroxyifosfamide;4-Hydroxycyclophosphamide;Aldophosphamide;Lycomarasmine B;Lycomarasmine	14.4360033925297;14.4360033925297;14.4360033925297;14.4360033925297;-7.21784540100382	MS1 mz matched	258.078	253.446	12998.1	15335.3	14830.2	14879.5	14601.9	17474	26442.9	14555.6	13957.7	20780.2	21635.7	15209.3	29572	25740.8	25310.4	26591.6	26602.8	10649	20300.3	16478.4	13989.1	5970.74	7304.98	6542.06	4179.12	4655.07	5777.8	3824.78	3862.97
6204			Octafluorocyclobutane;Bronopol	-11.1287108128885;-15.0009000539327	MS1 mz matched	258.99	224.612	10911.9	10405.1	10204.3	9638.12	10021.2	5097.84	13700.4	17939.8	11398	8885.04	23620.9	10761.1	20734	23369.2	21326.3	28339.5	56994.6	3279.15	16829.9	3585.4	8327.68	3097.46	1646.47	1968.16	1053.9	996.636	1769.13	1440	1073.68
6207	Aklomide	0.4998			MS2 reverse	259.012	285.701	39781.7	36813.9	37923.8	37404.5	35746.9	40171.5	56025.4	50519.4	57763.6	26759.4	62142.4	49395.3	100111	58345.4	64955.8	62123.7	85121.7	32708.6	61148.3	29423.9	43455.9	19381.2	13522.1	10635.1	7448.09	7591.84	9216.76	11621.6	11569.7
6208	Allocystathionine	0.40015			MS2 reverse	259.012	264.626	13302	13472.3	14035.7	14225.6	13994.1	11538.7	17145.1	19656.2	17970	16178.1	19764.6	15487.9	25894.5	21942.9	20301.6	30181.8	31182.2	9685.52	19431.5	9807.39	16056.5	3537.91	4280.13	3201.91	2506.79	2521.26	2829.06	2967.51	2844.47
6216	D-glucosamine 6-phosphate	0.7787			MS2 forward	259.051	272.07	6371.94	5200.06	4772.11	4285.39	4113.61	6419.46	7298.69	7183.74	7685.94	6841.76	6809.6	5643.74	7574.07	4406.48	5998.36	6080.19	26456.9	7240.01	5785.47	8941.28	16141.6	5342.4	1183.74	3595.65	3083.99	3236.2	4437.75	1589.64	3651.56
6218			Pratenol A;2-Methoxystypandrone;Orientalone;Khellin	2.02446683732681;2.02446683732681;2.02446683732681;1.92257039989472	MS1 mz matched	259.065	377.719	63458.2	66131.9	68436.1	72361.9	66026.4	59859.1	99431.9	102185	81126.7	62116.9	88161.3	104321	96153.8	114331	110232	122057	95148.1	55704.6	74083.8	80882.5	78318.3	79779.5	35882.8	54950.4	57234.2	34929.1	62976	57317.4	60695.3
6225			3-Bromotyrosine;3-Bromo-tyrosine;3-Bromotyrosine	18.5570102082516;20.0949998576215	MS1 mz matched	259.09	342.102	8554.01	6179.76	6221.46	6528.28	7231.9	19828.6	8252.73	8330.74	6060	7494.44	9999.22	5098.95	19613.6	7418.79	5617	12597.9	8746.92	10076.5	11724.2	23350.9	13413.5	9593.75	8041.86	8841.52	11381.2	5362.24	10227.5	8501.67	8101.77
6231			Asparaginyl-Glutamine;Glutaminyl-Asparagine;Asparaginyl-Gamma-glutamate;Gamma-glutamyl-Asparagine;Maculosin;Cyclo(L-Pro-L-Tyr)	20.1397805495799;20.1397805495799;20.1397805495799;20.1397805495799;4.64484897323835	MS1 mz matched	259.117	187.802	11514.5	12068.8	11239.4	11582.9	11508.7	16075.5	9794.39	11404.4	7919.32	10470.8	6982.78	10317.4	7671.36	12564.2	10410	12097.3	8875.54	12774.1	9891.09	13211.7	10695.5	5623.78	1357.42	16290.7	11868.4	12050.3	13203.8	22401.6	15893.4
6234			Fructose 1-phosphate;Inositol phosphate;Myo-inositol 1-phosphate;Mannose 6-phosphate;Glucose 1-phosphate;Glucose 6-phosphate;D-Tagatose 6-phosphate;Beta-D-Fructose 6-phosphate;Fructose 6-phosphate;1D-myo-Inositol 3-phosphate;D-Tagatose 1-phosphate;D-Mannose 1-phosphate;D-fructose 1-phosphate;Beta-D-Glucose 6-phosphate;Beta-D-Fructose 2-phosphate;Dolichyl phosphate D-mannose;Sorbose 1-phosphate;Ga…	19.9895592994201;19.9895592994201;19.9895592994201;19.9895592994201;19.9895592994201;19.9895592994201;19.9895592994201;19.9895592994201;19.9895592994201;19.9895592994201;19.9895592994201;19.9895592994201;19.9895592994201;19.9895592994201;19.9895592994201;19.9895592994201;19.9895592994201;19.9895592994201;19.9895592994201;-0.768813244525048;-0.768813244525048;-0.768813244525048	MS1 mz matched	259.129	260.666	7723.55	8677.27	8479.86	8564.1	8250.66	9739.28	12801.9	8758.65	9697.5	8497.48	6953.37	9337.29	7517.86	11755.7	14099.1	11624.6	18056	12365	14014.9	4524.63	10006.8	2928.37	3303.77	2076.53	1150.84	924.784	2774.1	1313.01	1786.62
6237			Frovatriptan;	-17.1187323333665;	MS1 mz matched	259.154	299.075	4457.87	4337.02	4576.7	4224.5	4130.28	10863.7	3710.88	3402.11	3418.75	3132.57	3661.63	6204.27	4408.25	4496.3	5492.67	6285.05	3799.84	3742.04	6690.47	5821.74	3888.56	3201.98	1697.32	7105.24	5733.01	4827.08	5341.26	9402.25	5967.96
6238			4-Amino-2-methyl-5-(phosphooxymethyl)pyrimidine;(4-Amino-2-methylpyrimidin-5-yl)methyl phosphate;4-Amino-5-hydroxymethyl-2-methylpyrimidine phosphate	4.10706	MS1 mz matched	259.155	98.1085	2.22952e+06	2.57573e+06	2.28768e+06	2.46841e+06	2.57695e+06	2.1132e+06	2.08835e+06	1.82388e+06	1.26621e+06	1.91417e+06	1.30219e+06	1.07937e+06	1.04421e+06	1.9605e+06	1.60965e+06	3.17445e+06	1.8271e+06	2.09502e+06	1.33362e+06	2.26812e+06	2.04503e+06	610751	6026.19	1.76342e+06	2.36201e+06	2.17575e+06	1.9857e+06	3.32035e+06	1.85644e+06
6239			Baptifoline;Baptifoline;Cyclo(L-leucyl-L-phenylalanyl);(3S,6S)-3-Benzyl-6-(2-methylpropyl)piperazine-2,5-dione	11.9222389308616;11.8372877447365;11.8372877447365	MS1 mz matched	259.156	84.5	1.26146e+06	1.15017e+06	1.11568e+06	1.21777e+06	1.18823e+06	1.06485e+06	753835	663833	376800	724766	568309	561387	416929	807143	646677	1.25391e+06	612531	844069	676418	1.13949e+06	775005	542031	5834.93	2.08205e+06	2.36761e+06	2.39229e+06	1.39289e+06	2.68191e+06	2.56344e+06
6243			Pratenol A;2-Methoxystypandrone;Orientalone;Khellin	0.552178144980107;0.552178144980107;0.552178144980107;0.552178144980107	MS1 mz matched	259.242	40.012	34825.7	36727.7	36199.9	37905.9	41845.7	37298.3	18479.3	24195.1	17540.5	14952.5	27009.2	42881.9	22356.5	21718.3	26355	20277.2	16791	31987.1	35472.6	37746.4	26845.9	87471.9	92501.7	66356.1	100097	93300.4	80224	102084	85808.3
6245					Unmapped	259.838	399.958	7911.8	8462.09	8842.7	8038.93	8336.8	8198.3	8597.28	9279.89	9146.24	8279.86	7937.15	7803.61	8485.49	8932.86	9083.78	9194.35	9499.1	9490.14	8892.68	8726.27	7264.35	8059.8	7191.81	8923.22	9215.84	8892.85	8567.45	9256.39	8499.28
6288					Unmapped	260.833	29.383	5464.53	5353.21	4979.88	3184.01	5641.73	4756.58	4416.44	5307.78	4939.03	4302.23	4866.66	4274.6	5600	4708.69	6445.72	5054.97	3704.56	5284.44	6161.72	4785.9	4265.03	4199.4	3764.29	4563.24	4196.95	4029.22	5445.7	6330.92	7505.21
6304					Unmapped	261.006	230.438	153950	153550	152712	145535	142795	210790	209693	542560	298013	246687	397541	149131	271751	397776	429773	380204	956022	82772.5	432914	60873	301277	15019.8	11026.4	4614.31	4583.03	15197.2	7228.69	7430.02	2646.38
6308			Dehydro-4-methoxycyclobrassinin;	16.7408677657173;	MS1 mz matched	261.028	280.316	73853.5	75058.6	75603.7	72760.1	71679.9	50288.2	90463.5	99249.1	99198.6	57700.1	97617.5	108699	211327	106492	141596	174452	201616	40449.2	131489	55589.3	89478.6	37462.1	23923.8	27698.9	10993.2	9166.66	19281.3	23822.8	24569.4
6311			Cinoxacin;Cinoxacin	-13.6110585375281;-13.7201927810805	MS1 mz matched	261.055	27.1945	57956	44619.3	59785	64124.7	42756.8	36758.5	26188.7	116168	63329.6	30218	45402.4	91053.9	60104.8	44503.3	201195	58696.4	36418.7	28835	57417.9	41080.9	121476	31307.3	27931	32117.2	19404.7	11677.3	16421.4	18464.1	19362.4
6313			Cinoxacin;Cinoxacin	-3.73465558072767;-3.8437909021485	MS1 mz matched	261.058	371.402	6097.06	6367.14	6228.86	5695	5369.39	2756.94	9397.32	5557.06	6952.33	5859.73	9644.13	10006.3	7405.28	14498.7	13515.7	9952.9	8912.29	3396.31	7527.46	4166.85	6296.97	5620.37	3777.44	2860.41	2438.93	1847.28	3456.48	3356.89	2821.58
6319			Methionyl-Hydroxyproline;Hydroxyprolyl-Methionine;1,6-Dimethoxypyrene	-2.7768162253279;-2.7768162253279;-5.34148494803739	MS1 mz matched	261.087	225.899	10489.9	11264.6	10979.9	10346.5	11178.2	11226	17464.4	17011.4	13312	16858.3	19267.4	13397.3	22026.4	18154.1	20383.2	20075.3	23879.4	5010.32	17234	5478.52	12609.6	2995.14	1858.92	1568.75	908.4	1251.6	1192.43	942.421	669.309
6329			Thioxanthine monophosphate;Streptidine	-11.4442664224685;-7.62954005321432	MS1 mz matched	261.134	187.804	65148.9	70870.4	70664.8	73407.3	77110.9	80880.4	60641.4	51200.6	29926.4	71238.6	38109.1	37721	15761	50492.1	35412.1	56369.2	39282.9	84516.8	19895.5	62013.4	64988.8	35820.3	2438.98	144097	93126.2	97035.1	108078	183757	133344
6384	Acetylcarnitine	0.9013			MS2 forward	262.129	286.738	5241.11	4321.23	5029.58	4079.26	4295.85	4194.43	3484.27	4673.24	6230.17	3559.05	1991.61	2918.06	6128.77	2789.64	3562.4	3344.95	3040.49	5707.83	4201.44	3610.79	3979.97	6045.29	5985.17	6498.36	6612.08	3186.93	4860.37	6067.23	6428.09
6396					Unmapped	262.83	29.2465	4985.96	5763.43	4390.94	5505.13	5623.75	4480.52	5292.73	3964.2	4746.52	5664.9	4748.63	5492.54	4844.8	4322.37	4833.92	5246.98	3342.68	5548.18	5914.9	6676.65	3704.87	4350.69	4103.34	4892.58	4283.89	3874.3	4816.19	5793.77	6482.19
6411					Unmapped	263.011	350.056	809936	840056	839981	819123	841498	781634	870166	898161	864414	851829	885679	851729	889104	898543	907129	878842	822910	831625	896237	830507	797433	862384	803274	795053	818635	731283	841547	795783	814547
6412	3-Methoxy-4-Hydroxyphenylglycol Sulfate	0.8837			MS2 forward	263.022	40.98	2.01851e+06	2.01765e+06	1.97127e+06	2.158e+06	2.17339e+06	3.09132e+06	2.83503e+06	2.5579e+06	2.43978e+06	2.28428e+06	1.82802e+06	1.80193e+06	3.2662e+06	1.85639e+06	2.1565e+06	3.17402e+06	2.91992e+06	1.67297e+06	4.1389e+06	994989	3.40961e+06	463321	314404	306358	238637	289803	279747	219864	217494
6422			3-Hydroxy-4-butanolide;	-9.53293295586852;	MS1 mz matched	263.071	21.12	8106.17	10995.7	10284.8	8399.94	11620.9	4569.18	1306.56	13219.5	6047.37	2676.02	11406.9	6574.02	2796.81	13338.3	72863.3	9161.87	11150.4	8466.23	15486.8	22169.8	17915.3	11256	12200.4	16103.9	9983.27	5769.1	7036.41	8322.19	7541.08
6428	Alpha-N-Phenylacetyl-L-glutamine	0.9921			MS2 forward	263.102	202.5	17628.4	16409.3	18068.7	16346.7	18187.8	7399.27	42670.5	9992.29	7422.94	32597	49367.1	23238.1	12286.3	49527.1	21373.3	70618.2	84816.4	6741.79	22054	3878.02	10702.2	1572.4	1256.5	1717.64	1022.9	1257.29	879.71	1983.19	1079.88
6452					Unmapped	263.921	44.467	30734.7	20599	27191.9	16402.6	21592.3	846.178	53235.2	32979	52277.8	13670.6	30021.3	8270.71	1881.57	31258.3	8799.76	51965.5	17506.7	20021.2	1355.84	5143.05	30460.2	26862.3	77327.9	7595.75	7489.25	20447.5	6604.39	8769.79	875.544
6473			(E)-2-(2-Furyl)-3-(5-nitro-2-furyl)acrylamide;(Z)-2-(2-Furyl)-3-(5-nitro-2-furyl)acrylamide;AF-2;Furylfuramide;2-(2-Furyl)-3-(5-nitro-2-furyl)acrylamide	14.9167504222414;14.9167504222414;14.9167504222414	MS1 mz matched	264.071	320.31	4494.29	4521.65	4445.23	4902.59	4883.07	1698.41	7533.63	4612.29	4633.34	2751.08	6189.52	2874.73	4304.72	8484.7	3171.41	5187.31	5656.39	6362.94	3363.65	2767.75	4710.1	17258.4	12695.7	4324.2	2403.39	4316.6	3940.73	4378.11	1969.87
6526	Dioxybenzone	0.36715			MS2 reverse	265.05	21.153	2778.47	4779.2	3577.82	4574	5098.57	28763.1	2017.9	7386.92	28299	2675.95	31524.8	30393.8	31581.2	30329.9	28532.1	27682.3	20955.8	13855.4	26893.8	22741.2	4352.35	3882.6	24433.6	19575	25217.5	28505.2	24628.9	15884.8	22230.7
6528			Clonidine;Ergothioneine	21.7302493763221;11.734217368884	MS1 mz matched	265.074	185.35	13085.3	13677.9	13055.9	18754.4	15311.8	8251.45	13456.4	28674.8	31655.1	2869.77	37574.7	20791.3	50516.4	29648.9	35355.5	16039	66070.4	7686.02	24131.2	13512.9	20709.7	3079.04	2579.31	2404.66	2284.16	1946.55	2929.89	3052.52	2485.59
6529			Mevalonic acid-5P;Traumatic acid;(2E)-Dodecenedioic acid;Dodec-2-enedioic acid	-21.9166553430415;-18.4100550460528	MS1 mz matched	265.073	202.426	11307.7	10038.6	10273.7	10739.4	10042.7	7212.7	10811.6	15037.8	10098.6	14030.1	10765.3	17135.2	25115.9	16705.8	14146.3	15288.1	20044.2	6125.98	17470.7	10780.7	15489.5	2811.08	2879.79	2086.46	2174.66	2037.59	2223.93	2620.69	2031.81
6538	Magnolol	0.4668			MS2 reverse	265.119	175.028	49842.9	48826.6	56111.5	53773.5	54088.6	29194.7	35073.7	110837	24484	29960.1	62362.6	59005.6	84585.7	49595.3	40599.4	81223.6	53970.2	20853.9	46190.1	71212.7	71030	12608	6711.73	2430.54	2146.17	3003.16	4198.03	3537.58	2262.86
6545			Atenolol;Practolol;Practolol	-15.9853147094658;-15.9853147094658;-15.8252649692779	MS1 mz matched	265.159	24.224	57189.9	54576.8	65007.4	62159.1	63756.3	29200.7	42430.1	34408.3	58503.4	30097.2	104700	42864.3	24793	30325.6	24389.6	16315.3	19857.5	56994.3	47532.3	77006.4	45484.1	102935	140731	93214.7	127567	141540	105757	93724.1	85650.7
6546			4-Hydroxy-3-methoxy-2,10-bisaboladien-9-one;Tetranor 12-HETE;Juvenile hormone II acid;(2E,6E)-(10R,11S)-10,11-Epoxy-3,7,11-trimethyltrideca-2,6-dienoic acid;(2E,6E)-(10R,11S)-10,11-Epoxy-3,7,11-trimethyltrideca-2,6-dienoate;(2E,6E)-10,11-Epoxy-3,7,11-trimethyltridecadienoic acid;Juvabione;Juvenile hormone III	6.78204381691499;6.78204381691499;6.76213295706914;6.76213295706914;6.76213295706914	MS1 mz matched	265.18	45.6335	10411.4	14614.2	17561.2	11784	14807.2	33253.3	9715.22	13080.3	8343.03	11503.7	13962.6	17688.3	13182.6	9965.18	9536.03	11177.5	9582.26	11637.3	22257.8	19529	16285.2	22340.2	15358.7	26757.6	10811.7	14128.6	14558.7	20233.1	16369.4
6548			5'-Oxoinosine;5'-Dehydroinosine	24.2703	MS1 mz matched	265.217	41.753	27231.5	28301.7	25721.5	27578.5	26684.1	37859	15801.3	17611.6	8876.24	21925.6	12088.2	25172.9	31013.8	9947.57	10663.5	10749	12887.3	25342.4	9789.1	23537.4	11897	36529.3	18452.3	18628.2	36663	25069.5	41434.3	51687	50588.8
6562			Benzeneacetamide-4-O-sulphate;Paracetamol sulfate;	21.0237078672857;21.0237078672857;	MS1 mz matched	265.994	328.12	24386.9	21270.2	21108.6	20634.1	21030.7	27322.1	21231.6	23610.2	28134.1	24639.4	19207.4	15486.1	35069.2	11616.8	10198.1	27359.4	12572.4	25861.6	24590.2	16497.6	27270.5	22559	21469.1	15547.5	19285.3	13736.6	16397.9	19970.3	17230.3
6578	Deoxyguanosine	0.4849			MS2 reverse	266.087	369.392	23540	20796.4	17783.2	20959.7	16495.2	16690.2	18658.8	4113.25	2565.74	26710.5	5958.38	6098.45	3730.19	4935.98	3891.01	12540.8	40632.9	6117.88	2776.22	5261.47	6141.95	94378.3	48575.4	3130.21	5050.23	3420.3	6329.13	75311.7	52684.6
6584			Metyrapone;Metyrapone	14.9789519101946;15.0368890268708	MS1 mz matched	266.138	157.178	6764.38	7778.04	7918.18	7508.11	7180.84	17183.7	6396.97	17880.9	11551.2	9946.92	8485.18	9077.42	15411.7	6280.32	13780.4	7611.26	9307.17	9513.51	10125.3	11952.1	10289	2819.94	1016.3	1983.66	1226.4	1215.2	2006.15	1456.11	565.898
6619			Dichlorophen;2,2'-Methylenebis(4-chlorophenol)	8.55467	MS1 mz matched	267.008	265.623	11978.8	11834.4	12447.5	12593.9	12834.2	10026.9	11129.5	11681.4	16978.9	12184.4	10527	10640.6	18290.2	8684.41	10311.2	9707.51	9189.72	14778.5	16206.5	10802	12601.7	12631.7	10767.6	25707.4	19874.6	15958.7	13834.7	12924.2	20280.1
6621			2,5-Dichloro-4-oxohex-2-enedioate;Nitroglycerin;Glyceryl trinitrate	17.6212230009413;1.76209435479971	MS1 mz matched	267.019	26.724	52088.1	53244.8	56549.6	50613.5	60497.7	46917.7	59486.1	53557.9	42666.9	46159.3	49247.7	52373.1	56526.7	56995.5	43577.5	52876.7	43966.1	50325.6	47774.8	49874.4	55658.3	13062.4	13909.9	31003.1	15211.3	23480.8	30544.8	18747.1	21593.6
6623			(-)-Dioxibrassinin;Coumestrol	-1.8348417184322;-13.7025756126535	MS1 mz matched	267.034	294.997	6414.39	5999.23	5815.41	5881.06	5590.9	5193.71	6172.37	7451.88	6939.33	6176.3	5600.19	3999.36	2373.33	5970.42	3695.46	5367.45	5937.04	8204.32	3472.39	3917.22	7812.13	6191.52	7084.15	5982.92	5641.32	9561.15	7421.14	5763.15	2751.21
6626			L-Homocystine;DL-Homocystine;L-Homocystine;Homocystine;Homocystine;4,4'-Dithiobis(2-aminobutyric acid)	14.3686850374205;14.3686850374205;14.5492475242747;14.5492475242747	MS1 mz matched	267.053	176.625	28950	34032.8	31916.1	32504.6	28877.9	15281.4	45291.7	51675	18781.8	27991.1	71698.3	66234.3	53677.5	67793.6	40102.1	82593.2	31659.4	12477.7	63420.7	7902.05	13521.1	6662.25	6920.36	4811.97	2673.39	3693.4	4179.7	3357.85	1956.5
6638			5-Chloro-1,3-dihydro-1-(4-piperidinyl)-2H-benzimidazol-2-one;N-Feruloylglycine;N-[3-(4-Hydroxy-3-methoxyphenyl)-1-oxo-2-propen-1-yl]glycine	9.79837149154717;22.3037015382997	MS1 mz matched	267.108	305.165	18512.5	17869.4	17270.1	17584.2	17109.6	15741.8	15385.6	10336	16287.2	21973.4	12301.6	8266.14	10088.4	15085.1	11978	15649.2	26700.4	24337	8685.78	7228.74	16324.3	30468.2	40273.4	13847	11696.1	12680.1	21629.6	27779.3	8515.2
6653			Allopurinol riboside;Arabinosylhypoxanthine;Inosine;8-Azaadenosine	23.2449414879392;23.2449414879392;23.2449414879392;10.9417535885844	MS1 mz matched	267.232	41.558	68516	67937.8	63646	69041.1	74681.7	78469.4	31477.5	36711	23888	46522.8	32063.1	110506	50900.9	33025.1	31351.7	32605	21544.6	42499.3	26397.2	64623.1	33154.2	84993.4	83713.8	84581.8	158906	103001	153140	141515	166231
6666					Unmapped	267.992	177.347	75722.9	69228.9	81714.3	77857.2	87576	265522	21785.9	76159.5	94419.4	37205.3	87071.8	98267.5	101342	120494	79887	3914.06	30133.4	112634	49386.5	62041	96538.1	7596.16	6612.93	634.571	445.608	867.438	4750.52	532.566	792.554
6683			4-Acetamido-2-amino-6-nitrotoluene;4-Acetamido-2-amino-6-nitrotoluene	-24.1113401886118;-23.9142911805236	MS1 mz matched	268.085	408.668	48157.7	49806.6	47489.5	40533.5	38592.1	24061	115122	76610.5	52450.1	107667	101216	128456	42924.7	106508	87185.9	107933	45127.2	37683.2	62722.1	47476.1	64471.2	29543.7	23507.1	4542.56	15002.7	1595.48	12546.7	17884.3	15777.6
6711					Unmapped	268.942	35.5995	311853	323189	332286	341370	344882	230525	304740	344324	293143	240879	438951	194511	354169	511833	407640	725409	1.43245e+06	141411	307615	59285.2	267201	16732.4	12117.2	5844.69	712.988	1009.59	3289.83	2503.39	2219.85
6736			Leflunomide;A771726;4,4'-Dinitrostilbene	15.0313847528756;15.0313847528756;5.81935918167955	MS1 mz matched	269.066	218.782	90738.3	92296.6	87957.4	92992.5	90302.5	96923	239300	40142.5	51794.3	46248.4	149203	116566	167464	210867	159679	148654	593753	19739.6	187901	38160.9	100433	14287.9	6874.67	11913.3	4440.09	4099.68	8359.55	13621.7	4224.56
6737	DL-Homocysteine	0.3425			MS2 reverse	269.069	320.098	5302.1	6436.72	4535.25	6328.17	6441.8	967.547	10840.5	8450.68	8731.33	10455	10462.2	12119	5699.36	14357	16242.2	14942.9	8048.81	4878.06	7889.35	761.616	9477.75	3594.05	2929.4	2072.14	2429.19	1780.04	2477.4	1054.38	2813.22
6741	Sedoheptulose	0.6392			MS2 forward	269.086	372.122	2473.98	2493.86	3064.97	2373.8	2291.98	1874.55	3868.47	2938.51	2711.5	2908.54	3684.82	3458.92	5313.3	3839.25	5293.41	5208.32	6273.8	1365.84	3489.91	1858.44	3874.69	1789.63	993.497	1383.17	1582.78	1307.56	1652.64	1494.1	1008.52
6751			4-tert-Butylphenyl salicylate;Hypoglycin B;Hypoglycine B;L-gamma-Glutamyl-L-hypoglycin;Bacilysin	-6.03423012785868;8.75309490235614;8.75309490235614	MS1 mz matched	269.124	299.281	3934.73	3624.35	3699.26	3364.58	3790.92	5170.98	3745.43	3914.09	4771.07	3106.74	2538.47	2866.93	3605.13	3976.01	3680.4	3243.23	4742.75	7698.63	5283.92	2177.21	4094.67	3492.06	3533.95	1811.91	759.336	740.236	2008.35	958.88	1479.35
6761	Heptadecanoic acid	0.9967			MS2 forward	269.248	41.289	182694	186706	165720	175011	172357	283679	93858.6	158782	107570	121671	80947.5	188200	109028	83568.7	67171.4	105367	66799.6	201769	130972	238052	107476	175384	205852	164347	266632	241880	244650	223132	208050
6776			Mecarphon	-15.0404	MS1 mz matched	270.006	247.99	9506.54	9059.5	8979.57	8875.42	8351.93	11521	9081.31	19900.4	21959.9	10059.1	14000.6	8754.94	14106.1	16476.8	15250.6	21422.6	30599.7	5235.07	16197.1	4096.37	16336.8	1683.21	1590.57	5897.72	6194.14	7073.31	725.068	990.546	5456.43
6777			Diazoxide;Diazoxide	-15.9827523566056;-16.0875370720297	MS1 mz matched	270.006	208.486	6190.09	6614.77	7213.96	7326.31	7015.63	12205	6669.24	9384.33	5986.63	6826.26	10376.4	15092.7	9433.2	13763.4	11410.2	10598.2	17163	7581.65	9157.27	2863.57	6610.69	850.31	648.441	2700.88	3355.44	2775.29	3004.42	3577.53	2344.92
6810					Unmapped	270.941	356.539	190789	145087	211565	149856	202888	138395	132994	136305	198200	134540	140299	135936	131419	199711	143271	126984	186034	211446	198525	188320	142438	204300	204184	155291	202639	164099	211851	143445	206841
6818					Unmapped	270.974	227.771	99043.2	103414	108673	103719	104119	98135.3	109731	37345.7	95834.2	105004	35936.3	97468.4	106777	35572.9	36284.1	100926	90110.7	89666.5	97661.9	92343.2	80685.2	100040	97131.9	97079.4	54271.3	106291	94754.7	97301.3	88157.2
6820			(Z)-4-(2-Hydroxy-5-sulfotophenyl)-2-oxo-3-butenoate	15.4379	MS1 mz matched	271.003	277.16	69882.6	68882.1	65787.1	70908.2	68475.9	71087.8	72667.7	65767.3	65147.8	62447.4	65545.3	73128.7	68069.4	58659.7	62999.7	64630.6	54950.8	75380.5	71933.9	72884.6	73294.2	70549	69323.1	78964.9	75212.7	77145.6	82890.5	72283.2	80799.9
6826			4-Hydroxy-5-(3'-hydroxyphenyl)-valeric acid-3'-O-sulphate;4-Hydroxy-5-(4'-hydroxyphenyl)-valeric acid-4'-O-sulphate;Sedoheptulose 7-phosphate;D-Sedoheptulose 7-phosphate;D-altro-Heptulose 7-phosphate;altro-Heptulose 7-phosphate;Sedoheptulose 1-phosphate;altro-Heptulose 1-phosphate;D-glycero-beta-D-manno-Heptose 7-phosphate;D-glycero-beta-D-manno-Heptose 1-phosphate;D-glycero-alpha-D-manno-Heptose…	-0.0810216244785429;-0.0810216244785429;19.6524414020751;19.6524414020751;19.6524414020751;19.6524414020751;19.6524414020751;19.6524414020751;19.6524414020751;19.6524414020751	MS1 mz matched	271.029	178.377	6626.08	6055.87	6675.55	5924.52	5825.96	7707.55	9918.07	6969.1	7530.17	5056.94	7637.98	9421.51	3914.35	6332.68	8710.71	17627	6081.1	3911.89	19225.6	5961.5	6556.81	3099.66	2027.77	1260.85	1603.12	2000.83	1305.28	1707.75	654.869
6835					Unmapped	271.092	315.728	19715.1	19133.6	19793.9	17718.1	17331.2	10037.6	27401.8	32164.8	24001.1	30886.8	32678.5	44057.6	25204.9	44375	47746.9	38110.1	47312.7	16068.6	33258.2	18027.5	44839.3	9388.32	6764.69	1799.95	3386.88	1206.52	4415.36	6280.26	5014.31
6846			Clorgyline	-15.7989	MS1 mz matched	271.154	98.17	93444.3	103933	89260.8	97507.9	126298	196213	125496	60079.1	45655.7	128351	66656	129756	133338	62026.1	78897.3	101814	57417.9	91156	95872.6	100432	61249.5	31788.3	26299.1	47406.5	77172.7	54681.7	58802.5	197921	141440
6847			(R*,S*)-4-[1-Ethyl-2-(4-fluorophenyl)butyl]phenol	12.4928	MS1 mz matched	271.154	69.622	56191.2	58810.4	70244.9	67032.9	67002.9	78805.6	40933.8	33911.7	33678.4	44533	31669	52300.7	43013.2	57376.4	40656.7	82290.9	43751.9	45035.1	57229.2	53640	53405.9	69205.2	13417.6	80167.1	92220.2	89638.6	75199.3	140190	115134
6855			Pyridine N-oxide glucuronide;(Z)-4-(2-Hydroxy-5-sulfotophenyl)-2-oxo-3-butenoate	-17.520021569918;-17.152693316225	MS1 mz matched	271.227	44.911	84992.5	106129	100896	105831	113459	211515	68439.6	65757.8	62719.4	91540.7	51184.4	132607	131375	57414.3	67791.3	67264.7	57086.5	70844.6	86801.1	86164.3	74113	135095	55322.2	98073.5	128524	84714.6	176713	239592	240646
6856	16-Hydroxypalmitic acid	0.9774			MS2 forward	271.226	98.7945	26347.6	52445.4	61351.2	58300.6	58870.3	128949	13683.5	49784.2	49262.7	86493	40899.6	39255.2	80801.1	29835	46201.7	22512.9	45648.5	47133.5	27214.2	20624.5	85004.1	21855.9	13190.2	20092.4	23410.5	16237.9	25275.9	80049.1	20401.5
6891			Sampangine;Metsulfovax	14.380105693015;0	MS1 mz matched	272.085	367.332	36308.1	32726.8	34872.2	40189.7	37863.1	46316	33213.8	31323.3	30808.1	45661.4	52741.7	46374.2	55357.6	37813.7	40871.1	52140.1	32279.3	46689.7	44799.7	56596.1	41520.8	74720.4	34896.7	64174.4	66556.8	55530.4	83476.6	73689.9	84055.2
6895	5-Hydroxymethylcytidine	0.4515			MS2 reverse	272.095	315.801	2662.67	2935.22	3231.51	2651.06	2954.71	2187.2	3610.82	4704.38	3356.4	4644.4	4080.85	6107.36	3880.04	5622.41	6092.33	5228.35	5672.01	2542.48	4932.81	2877.66	6245.87	1950.84	1506.2	1396.47	1237.5	1435.73	1405.21	1651.25	1688.38
6919					Unmapped	272.92	357.081	5599.84	6748.26	4973.27	5032.29	6753.96	6834.81	4325.74	5088.54	6213.56	6162.77	6544.49	5044.03	5772.34	6888.77	5166.75	4459.14	5694.07	5338.64	6105.12	6767.53	6552.44	5304.23	6522.59	7234.65	5219.16	7006.38	5592.22	4834.5	6872.21
6933			D-Glucuronic acid 1-phosphate;6-Phospho-2-dehydro-D-glucote;2-Dehydro-D-glucote 6-phosphate;1-Phospho-alpha-D-galacturote;D-Galacturote 1-phosphate;D-Glucurote 1-phosphate;1-Phospho-alpha-D-glucurote;3-Dehydro-L-gulote 6-phosphate	-5.75054139546658;-5.8122178469966;-5.8122178469966;-5.8122178469966;-5.8122178469966	MS1 mz matched	273.007	185.204	1.64544e+06	1.68914e+06	1.65082e+06	1.67721e+06	1.70392e+06	2.01359e+06	2.48326e+06	1.96869e+06	1.59067e+06	2.16201e+06	2.31095e+06	1.61469e+06	2.47418e+06	1.8605e+06	2.349e+06	2.44744e+06	3.47926e+06	1.13565e+06	2.66776e+06	1.02643e+06	1.73666e+06	443717	236868	252374	193074	247091	227021	172941	85493.7
6961			Glutaminyl-Lysine;Lysyl-Glutamine;Gamma-glutamyl-Lysine;Lysyl-Gamma-glutamate;Allyxycarb	20.9228702489668;20.9228702489668;20.9228702489668;20.9228702489668;6.35194247630166	MS1 mz matched	273.17	284.085	4431.59	3441.49	3979.99	3495.45	4060.41	4928.09	3021.57	2814.84	2999.42	2415.13	3335.37	5531.27	4446.05	3555.87	4825.06	5628.3	2615.94	2870.89	5544.1	4857.37	2799.98	3138.18	652.596	5924.21	4208.05	3848.01	5254.08	10852.1	6339.13
6966			3-Hydroxytetradecanedioic acid;	-0.0871696414272966;	MS1 mz matched	273.171	84.932	7.19642e+06	7.72672e+06	8.42989e+06	8.13682e+06	8.30981e+06	4.80679e+06	5.75624e+06	5.33536e+06	3.23887e+06	6.33503e+06	3.78496e+06	2.7158e+06	2.00825e+06	5.7636e+06	4.01567e+06	8.82845e+06	4.59722e+06	6.07947e+06	2.39984e+06	6.67506e+06	6.16887e+06	3.7769e+06	24940.1	1.25688e+07	1.66248e+07	1.51559e+07	1.15448e+07	2.25048e+07	1.69279e+07
6984					Unmapped	274.002	235.315	459100	486929	508084	455049	466103	651158	811849	2.17609e+06	1.08518e+06	581820	993041	696496	231437	1.89539e+06	1.33809e+06	1.35254e+06	2.04181e+06	200874	570862	240647	996653	32058.8	15804.5	1798.8	6728.83	1257.25	5595.81	13096.4	3505.16
7007	Ribothymidine	0.4606			MS2 reverse	274.103	408.554	36274.2	32122.9	35771.9	32464.9	31817.4	27952.1	46415.8	37913.9	32115.4	68189.4	56126.8	42197.5	48943.6	39224	41251.6	63836.3	49629.7	31480.4	37588	30801.7	35390.1	36544.4	26934.4	30276.9	20326.8	19740.2	28144.2	27400.5	19473.9
7045			2-Carboxyarabinitol 5-phosphate;6-Phosphogluconic acid;6-Phospho-D-glucote;2-Carboxy-D-arabinitol 1-phosphate;2-Carboxyarabinitol 1-phosphate	-5.63101916866323;-5.63101916866323;-5.51110299594066;-5.51110299594066	MS1 mz matched	275.023	199.055	1.38466e+06	1.46546e+06	1.61202e+06	1.61516e+06	1.59778e+06	2.03903e+06	2.87582e+06	837929	644264	2.72438e+06	2.43737e+06	3.62318e+06	2.393e+06	2.38338e+06	2.28159e+06	2.63542e+06	857730	859428	5.80487e+06	469017	817465	387449	259937	9990.33	9437.79	1338.91	41776.5	49741.6	21522
7046			5-(3-Buten-1-ynyl)-2,2'-bithiophene;5-(3-Buten-1-ynyl)-2,2'-bithienyl	19.9068	MS1 mz matched	275.031	275.274	4818.99	4979.3	5099.48	5278.64	5644.33	4916.12	4815.56	4840.77	4887.55	4816.18	6261.33	5287.26	3456.23	6132.11	4424.73	4492.66	2357.78	3197.18	6536.85	3664.32	4626.64	7513.73	6638.78	6065.03	4727.49	5387.38	7416.94	4000.01	7496.86
7047			Chlorpropamide;Sulfamethoxazole sodium	11.8750061738439;-18.4080750059849	MS1 mz matched	275.037	363.375	6128.98	6317.49	7246.51	5974.32	5476.43	9796.07	10993.5	7739.97	7569.97	6208.43	9706.95	8809.79	8171.16	12980.9	11019.1	11242.1	19226.8	4273.28	11672	4256.99	9502.13	3397.51	3374.35	2402	2199.61	2050.74	2234.54	3188.86	2943.84
7057	gamma-L-Glutamyl-L-glutamic acid	0.9725			MS2 forward	275.088	434.387	1557.18	1666.26	1353.96	1535.54	1204.13	1476.74	1369.02	1544.83	1909.32	1251.08	2383.65	2010.9	1712.78	1971.91	1359.09	2050.04	2520.36	1142.51	1555.6	1598.11	1508.72	1401.01	993.224	2092.58	2335.11	3817.83	888.178	1012.75	1333.65
7065			5-Amino-6-ribitylamino uracil;5-Amino-6-(1-D-ribitylamino)uracil;5-Amino-6-(D-ribitylamino)uracil;6-(1-D-Ribitylamino)-5-amino-2,4-dihydroxypyrimidine;6-(1-D-Ribitylamino)-5-aminouracil;4-(1-D-Ribitylamino)-5-amino-2,6-dihydroxypyrimidine	18.0998681097172;18.0430050668615	MS1 mz matched	275.112	371.85	6911.13	7137.12	7160.36	6351.49	6799.07	17523.5	5422.09	11103.1	11145	9622.81	4101.62	3532.5	7004.11	4318.73	3625.19	2933.91	6102.33	9404.08	9350.31	6438.15	9595.49	13314.3	6499.74	1764.93	2640.92	1665.86	4074.2	3309.77	2448.75
7069			4-Hydroxycinnamoylagmatine;p-Coumaroylagmatine;N-(4-Guanidinobutyl)-4-hydroxycinmide;N-(4-Guanidinobutyl)-4-hydroxycinmamide	-2.26645102230222;-2.17266454842643	MS1 mz matched	275.149	176.752	92916.5	90401.8	104481	93055.9	100436	82948.6	60271	63479.8	33900.2	73716.3	52449.2	58809.3	21078.2	81946.3	47058.8	60736.2	51355.2	108334	35807.4	77562.6	63752.8	52657.6	5065.62	188625	142254	135322	202774	211102	207419
7077	Stearidonic Acid	0.6208			MS2 forward	275.2	42.27	40377.8	47185.6	45559.8	45473	50689.7	37341.5	33411.3	19276.2	9965.58	50011.1	29477.9	61064.5	81732.2	27055.1	26560.5	40501.5	31689.4	13102.9	25143	29951.5	21371.2	59540.9	53334.9	52852.7	83549.1	47308.9	99151.9	120489	116393
7094	Meclofenamate	0.33095			MS2 reverse	276.001	69.348	7580.48	10551.8	10806.5	11537.2	12280.6	4039.04	8847.12	9265.96	5894.65	5759.93	8661.36	6480.37	6441.5	4553.54	8025.97	4822.64	7312.41	5226.96	6737.71	3808.54	6775.07	45037.8	46851	11368.3	32400.8	16898.2	61793.1	9597.19	3098.81
7098			Fenitrothion;Fenitrothion;O,O-Dimethyl O-(3-methyl-4-nitrophenyl) phosphorothioate;MEP	-3.90661409459871;-3.97989440375147	MS1 mz matched	276.016	33.264	109591	103948	131375	109441	125441	78840.6	90214.3	326465	116200	75947.9	231227	91960.7	194928	205460	179347	384273	159620	62895.8	168145	52262.8	109430	12997.4	5469.79	5473.06	2824.08	2388.96	4951.22	2906.44	3040.69
7134					Unmapped	276.923	32.441	7175.41	6819.82	5380.88	7282.57	6535.69	850.059	8108	5489.84	4436.07	3389.04	8512.12	2749.9	2063.81	15365.9	6074.89	16798.5	10352.8	11185	977.969	1872.91	12911.9	1965.29	5505.94	723.486	1977.38	2706.43	510.732	1769.26	848.613
7136			Zinc lactate	-11.9846	MS1 mz matched	276.943	156.938	37210.2	42283.6	42828.3	44444	44485.1	144435	37485.9	11716.4	29359.5	29117.4	12408.9	75331	94156.8	6770.26	29447.9	12538.8	8408.11	12167.8	127016	37557.2	28895.6	28998.8	16617.3	16146.9	6638.97	9139.43	14942.2	19254.4	19475.5
7144			2-C-Methyl-D-erythritol 2,4-cyclodiphosphate;3-Methyl-1,2,3,4-tetrahydroxybutane-1,3-cyclic bisphosphate	-6.1152	MS1 mz matched	276.983	197.816	10080.7	9342.42	10236.7	9898.47	9559.5	19655.5	8672.62	16546.6	14201.6	10429.6	12573.9	9604.79	22379.5	10384.6	18294.5	11649.2	23949.7	2905.05	26991.6	4084.88	9051.94	1116.15	10331.6	1001.47	1075.89	933.342	2560.12	3304.44	1579.11
7145					Unmapped	277.001	264.325	6659.36	6425.41	7200.1	6837.95	6007.68	7580.46	11155.4	20349.5	11169.9	7984.86	10575	6246.79	12558.9	10702.9	8572.94	14264.4	18977.4	3556.48	12423.1	3546.69	13134.7	2265.27	1844.25	1122.64	1421.4	1392.61	1589.34	1687.08	1122.51
7147			2-C-Methyl-D-erythritol 2,4-cyclodiphosphate;3-Methyl-1,2,3,4-tetrahydroxybutane-1,3-cyclic bisphosphate	19.6708	MS1 mz matched	277.001	187.154	17716.5	16593.7	15947.1	16587.3	16373.9	11276.2	11981.9	32809.3	16077.5	17140.8	42538.9	25984.1	30861.3	45758	31369.9	27937.1	40862.8	8808.59	26871.8	8585.12	15392.5	2989.24	2537.69	2191.62	1656.38	1682.71	2094.03	2087.08	1986.82
7152			Fenthion;Fenthion;MPP;4-Methylmercapto-3-methylphenyl dimethyl thiophosphate	12.6120412920103;12.6918926697299	MS1 mz matched	277.024	221.853	33026.9	53126.2	54307.9	48394.2	47713.2	56717.7	61828.6	60871.1	65684	61261	49802.2	45963	57488.3	55163.1	54243.6	54830.4	53282	46791.9	52674	51733.9	36463.2	62267.8	49685.9	47601.2	58031.2	50780	51768.7	59242.1	54080.7
7154					Unmapped	277.037	40.652	153812	129723	144652	141856	134135	148810	264041	159573	89950	154942	161274	199021	168332	166249	229617	453911	193632	100980	187281	65910.2	120104	86097.9	52197	24061.3	30709.7	30360.3	48291.6	1019.47	9176.18
7156			Diphenyl disulfide;4,4'-Biphenyldithiol;4,4'-Dimercaptobiphenyl;4,4'-Thiobiphenyl	-20.1433438361144;-20.1814125521229	MS1 mz matched	277.037	138.91	38159.3	37290.5	36140.5	38115.9	39135.1	31828.1	35335.4	100863	56622.7	44608.8	69599.4	52408.4	58558.1	83221.6	43495.4	73875.7	63893	23290.3	55249.5	44377.7	61827	7149.62	4489.77	3375.19	3129.67	3116.9	3146.13	2986.3	3150.47
7157			Alcoifosfamide;Alcophosphamide;Cyclophosphamide;Cyclophosphamide hydrate;Alcophosphamide;Alcoifosfamide	6.28912756714086;6.28912756714086;6.2326595823262;6.2326595823262;6.2326595823262	MS1 mz matched	277.037	162.887	17085.4	15000	15780	15836.9	14296.3	4374.67	8681.45	15703.2	7244.47	10969.7	16307.2	31072.4	14535.9	52885.2	16573.9	46329.2	34789.4	3215.36	14943.4	5988.28	17007.3	3078.9	2834.49	3148.41	2605.4	3070.53	2584.96	3228.89	2948.64
7160	3-Aminopropanesulphonic Acid	0.4991			MS2 reverse	277.059	98.0615	63171.8	54930.4	53538.4	53119.3	55706.6	75431.7	37044.3	55990.3	42289.7	54092.3	65280.2	73204.2	91326.8	52887	52064.4	67509.8	49168.2	36726.9	77927.1	51508.3	54990.4	23748.8	28507.6	43603.8	56082.9	53546.2	31929.5	51856.8	32136.6
7161			Dehydroxymethylflazine;	6.68107214392981;	MS1 mz matched	277.063	164.475	142720	90950.6	91984.8	91525.7	90645.4	64329.2	67917.8	221804	121532	144269	233236	69247.9	168596	246795	135116	160972	445539	10824.4	153424	18223.9	93193.8	3827.55	3057.08	2872.26	3193.54	2214.6	3072.84	3378.77	2521.85
7163			D-erythro-D-galacto-octitol;Fenoprofen;7,4'-Dihydroxyflavan;4,7-Dihydroxy-2-methoxy-9,10-dihydrophenthrene;Hircinol;Dunnione;Lapachol;beta-Lapachone;4,5-Bisphenol-o-quinone;BPAquinone;Equol;3-Methoxy-4',5-dihydroxy-trans-stilbene	-0.692275439785743;23.5445444192212;23.5445444192212;23.5445444192212;23.5445444192212;23.5445444192212;23.5445444192212;23.5445444192212;23.5445444192212;23.5445444192212;23.5445444192212	MS1 mz matched	277.072	251.2	72179.8	58505.1	58346.2	61315.1	63376.3	58084.8	51097.6	46446	54717.4	53980.7	46486	71917.2	68241.1	55362.5	57871.1	68868.1	47634.8	31500.2	149020	45929.8	55780.2	259908	70278.2	87237.1	89148.4	109277	77646	253216	93028.8
7183	alpha-Linolenic acid	0.9992			MS2 forward	277.217	41.929	1.48013e+06	1.55574e+06	1.52937e+06	1.71641e+06	1.62545e+06	1.52172e+06	690337	823807	323263	1.37291e+06	720215	1.47499e+06	1.70335e+06	498722	427547	783186	728212	691186	497390	1.64758e+06	1.18047e+06	2.90213e+06	1.53664e+06	1.44367e+06	3.79739e+06	1.70436e+06	3.66993e+06	4.42052e+06	3.41341e+06
7205			2,6-Dichloro-4'-biphenylol;2',6'-Dichloro-(1,1'-biphenyl)-4-ol;2,5-Dichloro-4'-biphenylol;2',5'-Dichloro-(1,1'-biphenyl)-4-ol;2-Hydroxy-3,5-dichlorobiphenyl;3,5-Dichloro-2-hydroxybiphenyl;2,4-Dichloro-6-phenylphenol;4-Hydroxy-3,5-dichlorobiphenyl;3,5-Dichloro-4-hydroxybiphenyl;2',5'-Dichloro-3-biphenylol;2',5'-Dichloro-3-hydroxybiphenyl;2',5'-Dichloro-2-biphenylol;2',5'-Dichloro-2-hydroxybiphenyl	-5.04211849655545;-5.04211849655545;-5.04211849655545;-5.04211849655545;-5.04211849655545;-5.04211849655545	MS1 mz matched	278.012	364.352	25562.3	25506.5	25002.6	25049	23416.8	40521.8	40602	35752	35713.8	27685.7	40405.1	38222.3	29676	52321.6	43803.3	41800.4	64226.5	21110.4	44707.6	20933.6	36060	18966.3	9374.33	5509.52	10820.6	4457.49	10404.2	13554.2	7263.66
7284	Gemcitabine	0.32525			MS2 reverse	279.097	245.581	865.45	1072.1	799.68	1174.16	901.582	870.945	2452.29	928.887	1059.16	2146.16	2459.65	2680.31	884.403	2085.7	1456.61	4377.83	2412.13	807.581	2327.58	643.217	1010.23	835.297	668.961	667.416	655.723	720.294	700.753	757.406	564.31
7285			Levosimendan;2-(4-Methoxyphenethyl)chromone;(2-Isopropyl-1-benzofuran-3-yl)(4-hydroxyphenyl)methanone;2-Isopropyl-3-(4-hydroxybenzoyl)benzofuran	-1.29379010478192;-10.7222200998772;-10.7222200998772	MS1 mz matched	279.107	283.942	13894.1	13557	10797.7	13061.7	13346	11059.5	20943.2	14832.3	18812.1	14664	17447.5	18513.8	19978.3	19848.9	18481.7	24789.6	24851.1	10026.3	18133.7	9087.82	12919.9	9091.87	5814.16	4387.76	5330.52	3717.23	2979.33	3236.82	1850.79
7292			Leucyl-Isoleucine;Isoleucyl-Isoleucine;Leucyl-Leucine;Isoleucyl-Leucine;N-(6-Aminohexanoyl)-6-aminohexanoate;Leucyl-leucine	-19.2178930521413;-19.2178930521413;-19.2178930521413;-19.2178930521413;-19.2481981433495;-19.2481981433495	MS1 mz matched	279.134	173.261	12584.1	12927.1	13295.8	11122.8	13338.7	9113.82	8120.16	17588.5	9354.44	9462.74	11422.3	8889.77	24254.7	10363.8	15808.4	14025	7962.68	10362.9	13610.5	10270.9	10744.7	4982.55	2300.76	1066.61	2003.42	1863.7	2541.34	2663.55	814.802
7302	Linoleic acid	0.9998			MS2 forward	279.233	41.646	1.61946e+07	1.8444e+07	1.66315e+07	1.6176e+07	1.92096e+07	2.16437e+07	9.22206e+06	1.27657e+07	6.14256e+06	1.30999e+07	8.64913e+06	1.5535e+07	1.42725e+07	5.35001e+06	6.58512e+06	8.51565e+06	7.53293e+06	1.55249e+07	7.89175e+06	2.08622e+07	1.39674e+07	3.3993e+07	1.76474e+07	1.73907e+07	3.19032e+07	2.79591e+07	2.89905e+07	3.51037e+07	2.94388e+07
7339			Apraclonidine;Apraclonidine	20.3990877527771;22.4390423017237	MS1 mz matched	280.084	287.01	14797.6	14347.7	13739.7	13648.3	13924.6	9146.35	28972.8	21111.9	22203.1	19531.8	16004.5	18656.2	19820.3	18997.7	24154.8	20811	39227.3	9318.8	24804.2	9834.06	20289.7	5921.16	5454.43	1654.22	2253.72	1720.73	3099.12	2869.03	2052.02
7349	AFMK	0.34295			MS2 reverse	280.136	173.334	1859.09	3038.97	2299.05	2241.2	3416.41	3013.98	8200.5	5824.16	2444.29	2451.33	2717.66	1920.83	3773.43	1285.76	2888.81	2660.41	9433.33	3760.83	3417.19	1540.47	2759.98	1963.55	708.677	1178.19	890.623	1277.79	1370.72	1080.26	1248.01
7365					Unmapped	280.958	24.217	24160.5	28745.1	30990.5	28531.1	27036.6	29471.4	16764.3	31592.9	36846.9	20212.7	21599.1	14323.5	28270.7	16740.4	16580.4	27818.9	25187.1	39276.6	25831.2	29021.5	27153.3	50610.8	52687.1	64486.8	65926	73980.4	63236.3	55353.2	55366.8
7376	D-Biotin	0.4506			MS2 reverse	281.032	43.542	17440.7	12384.9	13264.4	10586.7	18548.2	19149.8	25335.3	30141.6	23722.1	22358.7	32020.8	29120.8	4401.54	31711.4	26186.3	25585	26091.5	33673.9	13238.7	20657	24415.5	5024.62	3613.42	10041.6	14312.3	11875.5	13311.5	13519.6	14204.4
7378			L-alpha-Aspartyl-L-hydroxyproline ;Aspartyl-Hydroxyproline;5,6-Dihydrouridine;(-)-Columbianetin;(R)-Columbianetin;Decursinol;Marmesin;(+)-Marmesin;Nodakenetin;(-)-Marmesin;Torachrysone;(+)-Columbianetin;(S)-Columbianetin	-4.82028202641344;-4.82028202641344;-4.82028202641344;-21.1305494105474;-21.1305494105474;-21.1305494105474;-21.1305494105474;-21.1305494105474;-21.1305494105474	MS1 mz matched	281.053	159.814	1.47428e+06	1.32345e+06	1.39249e+06	1.38239e+06	1.31694e+06	1.40898e+06	1.5766e+06	2.00451e+06	1.42413e+06	1.74107e+06	1.59244e+06	1.4527e+06	1.43985e+06	2.25608e+06	2.0237e+06	2.06943e+06	2.8029e+06	1.13918e+06	1.97087e+06	1.19718e+06	2.15053e+06	239485	215082	101190	117099	146799	77542.3	78363.9	131088
7382			4,4'-Diaminostilbene dihydrochloride	23.8364	MS1 mz matched	281.076	328.124	4670.74	3887.82	3831.05	3794.82	4371.82	6992.27	3649.55	4586.72	5561.89	5116.07	3618.51	2737.36	7526.97	2650.31	1062.64	5108.73	1301.59	6547.43	4525.13	3637.35	5107.88	3767.36	3564.64	3301.27	4586.83	3832.04	3596.35	5277.56	3224.74
7385			Methocarbamol;Benquinox	-24.9801921874862;16.1768603699995	MS1 mz matched	281.098	251.478	16520.8	15203.8	17512.5	17908.7	16979.7	31288.8	15527.1	18991.8	29001.1	11984.9	12057.7	7443.17	15839.6	8613.33	10488.5	15412.8	14397.7	34310.2	20047.8	11135.3	17031.1	8374.43	8857.75	9127.59	7162.62	7160.5	6837.96	6670.32	5098.56
7386	Salidroside	0.749			MS2 forward	281.099	271.918	5521.19	5657.37	6205.07	5140.06	5473.9	8919.71	8900.7	8044.24	9032.88	7479.69	6456.64	6681.46	8123.81	6105.47	7799.5	8559.9	10521.4	6896.94	8664.55	5470.31	7854.46	2189.86	2058.1	2058.62	1896.63	1366.98	1762.48	2104.59	1574.78
7392			N-Phenylacetylglutamic acid;2-(2-Phenylacetoxy)propionylglycine;	11.2314443734872;11.2314443734872;	MS1 mz matched	281.124	300.374	15131.2	15525.8	13785.5	12390.7	12380	15630.7	25590.7	18752.2	18263.1	21688.7	19991.8	15609.4	28761.4	23162.2	22923.9	20478.1	33374.1	14929.7	18130.7	9139.97	17314.8	6485.73	6649.53	4794.7	5722.19	4287.68	8340.26	6324.89	4403.79
7394	Ethosuximide	0.37825			MS2 reverse	281.146	26.727	5529.39	6373.38	8841.46	5117.81	9776.92	6699.45	3331.7	6231.57	6396.65	3561.47	3237.85	4200.22	2373.11	2692.29	3412.94	2619.69	1690.74	17817.5	3729.59	14190.8	19883.6	23967.7	12773	15854.6	15769	32309.7	11266.7	10236.3	12450.6
7402	Oleic acid	1			MS2 forward	281.249	41.031	6.9114e+06	8.10829e+06	7.67102e+06	7.20541e+06	8.7793e+06	1.07264e+07	3.36041e+06	5.90218e+06	2.49189e+06	5.02705e+06	2.91139e+06	6.92132e+06	4.96389e+06	2.0056e+06	1.81514e+06	3.09848e+06	2.37019e+06	6.61339e+06	2.75339e+06	9.04842e+06	5.79822e+06	1.33373e+07	7.057e+06	7.80417e+06	2.12891e+07	1.47979e+07	1.72412e+07	1.91985e+07	1.56765e+07
7434			Methyl 4-chloro-1H-indole-3-acetate;Chlorbufam	13.4222557185198;13.4505021521446	MS1 mz matched	282.056	350.027	17214.7	14605	15911.8	15060.1	13808.6	24263.7	15528.4	16142	15687.8	16199.6	16543.5	14176.8	22753.9	12875.7	16805.4	21390.9	19942.7	17364.4	18139.5	24812	19035.3	15957.9	19115	13950.7	16904.4	9676.4	15503.6	13869.9	14536.7
7471			unsym-Bis(4'-chlorophenyl)ethylene;DDNU;1-Chloro-2-[1-(4-chlorophenyl)ethenyl]benzene	12.0959938069089;12.0959938069089	MS1 mz matched	282.988	229.649	8420.87	8767.74	8526.3	8690.09	8257.85	10666.8	9675.28	15004.8	13438.8	8940.43	13395.4	7902.41	13158.2	13102.5	13399	15012.5	17472.3	5663.17	15303.7	4689.6	11124.3	2659.85	2131.77	5533.43	3808.59	4448.87	3738.17	1646.09	4086.58
7473			Linuron	4.43527	MS1 mz matched	282.99	69.156	151264	273142	183989	186453	197558	90015.3	125060	307271	132147	155511	714699	645842	227819	713324	337597	456299	147517	126748	353980	121260	128496	114988	24753.1	4097.59	4107.88	3401	11413.8	10335.7	14197.7
7480	Hieracin	0.41805			MS2 reverse	283.029	371.616	12369.7	13014.5	12688.6	12855	12253	9780.82	15689.2	16497.9	13277.1	17138.6	16238.4	16348.2	13800.6	18502.2	18090.7	16518.4	13712.3	9075.52	14889.3	10588.6	13371	16757.4	9507.87	8641.64	8950.48	6458.85	9264.47	9219.57	9884.12
7482			Fludiazepam;Neostigmine bromide;Neo proserine	-0.724685135367743;-3.3105676629589	MS1 mz matched	283.03	254.762	15953.9	15120.4	15959.4	15164.4	15531.4	10827.6	12039.8	11254.6	10243.9	12035.1	11368.7	19865.6	16098.3	14622.7	15120.4	12410.6	10457.8	9016.5	16464.3	12814.3	13364.7	41457.6	25734	33136	25043.5	29013.7	22771.6	31286.3	34261.5
7488	Xanthosine	0.9997			MS2 forward	283.067	288.711	27125.1	29294.4	25520.3	28797.5	25522.7	12466.7	23812	8155.2	11629.8	11335.8	18812.9	35448.4	22050.5	26289.8	23585.2	16548.6	15165.9	12594.7	21989.5	15415.2	12070	22382.1	17728.6	112314	72909.3	44154.3	37726	33697.2	184164
7489	5-Hydroxymethyluracil	0.41695			MS2 reverse	283.069	31.986	11731.3	9237.03	10450.5	11193.9	6470.09	35461.5	2949.44	10305.1	5603.18	4479.58	16846.9	12815.5	4138.76	9845.5	7584.93	10744.3	11634.7	14384.1	31795.3	10337.1	15804.4	16613.3	1684.82	20350.3	23016.1	19985.8	18484.7	18769.9	28012.2
7492			Methionyl-Valine;Valyl-Methionine;6-Hydroxymelatonin	6.19379060464078;6.19379060464078;19.7488192020613	MS1 mz matched	283.082	203.775	869391	900361	875570	885917	901400	380304	1.6369e+06	961985	368422	2.91863e+06	619618	1.74933e+06	156090	1.6568e+06	835937	1.4757e+06	2.18039e+06	346180	694608	552050	1.22121e+06	60302.4	140693	101752	142283	120510	67564.2	110965	110311
7498			Coformycin	0.69374	MS1 mz matched	283.112	327.756	9002.12	8871.61	8908.36	7843.02	9967.17	20142	6407.79	13661.4	11819.5	13890.4	8131.66	5976.23	15079.5	4472.61	3608.92	11815.3	5866.41	19689	11513.1	8171.56	12950.6	7001.16	9464.43	8095.82	10693.6	13877.1	6947.94	14018.1	8115.01
7503	D-Mannitol 1-phosphate	0.35015			MS2 reverse	283.123	28.054	18615.9	18522.9	19424.7	18317.6	21869	19940.3	13073.3	17047.5	11746.4	14848.4	18545.1	15750.9	3642.19	23953.5	14698.6	15184.3	14895.3	22706.8	16174.1	17395.2	23408.8	35744.6	37138.7	26125.2	36103.4	32132.7	27112.3	45431.1	34489.1
7514	Stearic acid	0.9935			MS2 forward	283.263	41.558	3.21076e+06	3.20339e+06	3.12274e+06	2.82342e+06	3.07099e+06	3.17782e+06	2.30047e+06	2.95637e+06	2.48467e+06	2.15065e+06	1.37504e+06	2.38931e+06	1.22881e+06	1.59692e+06	1.32093e+06	1.73505e+06	1.5947e+06	3.00606e+06	2.58974e+06	4.44816e+06	2.28082e+06	3.95374e+06	5.4661e+06	5.86113e+06	4.70496e+06	5.88964e+06	4.3341e+06	4.62561e+06	3.76642e+06
7524			Emtricitabine;Forchlorfenuron	21.4938559722821;-12.9527806381533	MS1 mz matched	283.986	176.81	300210	290768	286467	275406	294209	580945	62738.2	923319	1.65111e+06	84354.1	242691	43313.6	1.25951e+06	141390	283434	375578	236961	266805	880791	172244	584493	43391.3	43594.8	8472.51	13329.2	25968.4	18258.2	18908.7	9012.14
7547	N4-Acetylcytidine	0.8916			MS2 forward	284.087	153.786	71686.5	67349.4	68698.6	69016.8	66839.1	130415	74271.2	68508.6	71737.6	104731	40440.3	47859.3	49194.3	51080.3	49722.5	43804.3	63948.6	107643	87275.8	84593.4	109627	23803.8	29878.8	23903.6	40755.8	21105.2	32053	31401.6	30128.4
7549			Arborinine;Arborinine	-0.378814307410574;-0.350753998244469	MS1 mz matched	284.097	370.742	8314.79	7580.83	8810.07	9266.49	8818.98	6696.81	8162.2	7162.11	8215.25	5700.59	9634.29	8867.38	9133.3	11439.2	12215.7	8804.18	6753.32	7383.09	8176.87	9013.83	8989.01	14589.1	7995.88	8328.61	8266.92	6081.81	10228.8	12328.1	13851.6
7570					Unmapped	284.859	53.272	28482.4	46665	50679.5	46942.2	50715.3	1981.95	78526.3	50972.9	58037.9	31788.7	31120.9	12041.5	15869.1	40002.7	37562.2	71362.1	45227.8	84291.3	5229.57	10349.6	48020.2	4076.75	4754.07	2329.78	3979.22	3993.19	4103.67	2656.36	1647.59
7573					Unmapped	284.937	35.878	96819.8	101821	101799	108794	106794	82469.9	78907.8	144964	119572	51851.2	158352	102116	211051	132781	155767	116645	206906	63528.4	119207	30110.9	56608.4	4172.58	3391.37	1868.35	3310.05	744.353	2375.85	2863.55	2365.55
7581					Unmapped	284.955	156.782	10765.7	12875.6	14552.6	13716.1	13530.2	37348.7	11316.9	9387.53	7529.85	8358.35	7668.73	19944.5	20343.8	8528.5	7440.81	6552.72	12261.1	5510.02	29007.8	12728.8	9627.13	14870.4	13734.1	9273.83	5050.99	4504.48	8959.21	9305.64	10032.7
7597			Glycineamideribotide;2-Methacryloyloxyethyl phenyl phosphate;Phenyl-P	13.7235077693637;-0.252743649420294	MS1 mz matched	285.061	272.441	45864.1	44236.5	43354	41637.3	42732.2	16283.4	85589.7	35575.9	39539	36666.2	94557.8	63449.6	118467	119924	122261	73232.7	284891	16687.6	57443	20790.1	29674.6	15518.2	5815.26	4961.4	3473.12	2367.24	5923.35	6677.76	4929.84
7616	Pentobarbital	0.4997			MS2 reverse	285.143	178.437	6510.68	6427.2	7744.54	7075.31	7608.74	2301.77	1557.6	8303.07	2778.03	2475.05	9652.38	4644.44	2889.99	14099.8	24045.7	22586.3	18179.7	2908.51	6449.97	4944.84	13016.3	1969.74	1092.68	880.975	1043.13	1347.78	1208.02	1478.83	1583.73
7625			Orphenadrine;Orphedrine	11.277297555697;11.1450415709527	MS1 mz matched	285.205	182.926	10420	10083	9607.57	10788.3	9890.63	17725.5	8403.63	6482.15	5190.55	8651.38	5177.92	6606.35	7386.43	7507.87	7330.89	5991.02	7993.41	12691	7580.79	10687.7	6167.18	11049.1	7615.79	14389.7	12007.5	12622.8	13658.8	12798.7	12542.5
7626	Hexadecanedioic acid	0.4723			MS2 reverse	285.206	99.431	36230.8	28339.6	42993.9	43424.8	44582	53821.2	26763.3	22481.8	11204.3	23766.7	23114.2	33809.5	45453.8	15126	21546.6	23638.7	41693.1	37632.9	38967.4	51848.6	71041.4	86302.3	8710.64	27265.8	13060.3	25789.3	28743.3	12738.4	29026
7647			Sulfapyridine;	-0.792187506178224;	MS1 mz matched	286.001	239.978	10981.8	10943.5	11979.4	10726.3	10240.6	7363.75	13847	44058.9	14733.9	7905.07	20746.8	23378.4	13622.9	32098.6	21561.2	43292.4	33472.1	3719.51	27003.9	1756.8	21993.4	1935.73	1536.26	841.029	780.627	810.559	910.295	1098.21	828.001
7649	Cytidine 2',3'-cyclic phosphate	0.4998			MS2 reverse	286.017	198.332	1902.64	2536.29	2320.23	2862.94	2253.16	408.525	2883.07	1659.3	1331.24	1400.72	2687.5	1077.05	1256.34	3168.74	1764.07	3031.6	4600.19	865.385	795.794	770.118	1261.52	6172.91	6447.8	2740.08	1959.05	2475.66	4885.4	831.216	734.306
7657			Tricetanidin;Nifurtimox	16.2132374296384;9.11733394284463	MS1 mz matched	286.06	334.104	858103	856410	720972	761988	703511	584232	1.07583e+06	303766	276235	742873	316836	172049	433886	268813	134175	133518	816819	109565	299244	116699	775366	934903	885129	334738	261307	342111	224267	1.10592e+06	704139
7670	Deoxycytidine	0.8228			MS2 forward	286.102	193.864	12975.7	12493.1	13410.5	11753.1	12778.3	9160.8	9811.15	7551.32	6990.33	9259.08	10980	13116.8	10342.9	10436.6	12788.8	13957	11621.6	9703.06	9876.52	8336.26	8917.59	19154.5	20150.6	20843.6	21992.3	20710.9	17777	18360.8	18905.1
7695					Unmapped	286.856	53.271	54813.8	93912.8	103574	94582.4	102003	4447.57	162690	107456	115982	67219.1	62902.7	24185.3	30246.1	86555.4	79081	156084	97440.1	173317	10252	22510.6	102993	9262.27	9063.97	5612.37	7262.36	8365.89	6652.4	5069.58	2040.48
7701			Triclosan	5.65999	MS1 mz matched	286.953	156.916	7073.2	7824.78	7866.76	8178.1	8072.22	23763.1	6498.86	1849.75	5177.82	5440.02	2294.61	11926.8	11833.4	1279.65	4423.44	2312.51	1675.13	2847.54	17556.7	7473.53	5341.93	7844.78	4855.8	5482.08	1772.52	2097.23	4649.32	5220.56	6128.24
7702			1,6-phthalenedisulfonic acid;2,6-phthalenedisulfonic acid	-13.9219838305544;-13.9219838305544	MS1 mz matched	286.972	355.386	189385	317949	208066	315768	314182	296020	306334	191013	303935	186186	197335	304344	192075	215331	308073	192433	201695	207339	194415	300767	314218	207410	209505	226777	203831	342733	205163	310870	317685
7703			1,6-phthalenedisulfonic acid;2,6-phthalenedisulfonic acid	16.6680440952718;16.6680440952718	MS1 mz matched	286.973	198.057	1.29096e+06	1.22693e+06	1.29871e+06	1.29826e+06	1.32066e+06	3.12696e+06	1.35713e+06	382243	930180	1.00685e+06	469767	1.92416e+06	2.98277e+06	325210	991713	496382	322519	478612	3.3195e+06	1.11754e+06	875638	1.22082e+06	682604	625612	286364	283460	597437	784084	828959
7716			N-Desalkyl flurazepam;Furamizole;5-[1-(2-Furanyl)-2-(5-nitro-2-furanyl)ethenyl]-1,3,4-oxadiazol-2-amine;NF 161	16.1605813177726;5.98473526252181	MS1 mz matched	287.051	286.401	165723	174174	162335	164107	158993	72883.1	244608	164432	116920	173158	314597	283876	676012	364438	327704	817105	549554	57934.6	248556	73611.1	155735	46841.8	42930.8	22440.3	28941.8	28894.5	27863.8	41607.1	26871.9
7717			Orotidine;Dihydrokaempferol;Aromadendrin;(+)-Dihydrokaempferol;(+)-Aromadendrin;Fustin;2,3-Dihydrofisetin;Eriodictyol;Okanin;Micromelin;3,5-Dimethoxy-1,6-dihydroxyxanthone;Gentiacaulein;2,8-Dihydroxy-1,6-dimethoxyxanthone;2-O-Methylswertianin;1,8-Dihydroxy-2,6-dimethoxyxanthone;Swerchirin;5-O-Methylbellidifolin;3,5-Dimethoxy-1,8-dihydroxyxanthone;(+-)-Dalbergioidin;2-Hydroxy-2,3-dihydrogenistein;…	-4.73999516766764;-18.7458733043099;-18.7458733043099;-18.7458733043099;-18.7458733043099;-18.7458733043099;-18.7458733043099;-18.7458733043099;-18.7458733043099;-18.7458733043099;-18.7458733043099;-18.7458733043099;-18.7458733043099;-18.7458733043099;-18	MS1 mz matched	287.057	218.884	86709.7	85198.9	85454.2	88669.8	89715.3	56972.6	61620.1	66169.7	62102.2	107177	114016	156078	104590	123075	121057	151702	264025	47308.3	106597	68931.4	140833	27979.9	49985	29722.8	34432.5	18710	24304.6	32289.7	34763.6
7719			Orotidine;Dihydrokaempferol;Aromadendrin;(+)-Dihydrokaempferol;(+)-Aromadendrin;Fustin;2,3-Dihydrofisetin;Eriodictyol;Okanin;Micromelin;3,5-Dimethoxy-1,6-dihydroxyxanthone;Gentiacaulein;2,8-Dihydroxy-1,6-dimethoxyxanthone;2-O-Methylswertianin;1,8-Dihydroxy-2,6-dimethoxyxanthone;Swerchirin;5-O-Methylbellidifolin;3,5-Dimethoxy-1,8-dihydroxyxanthone;(+-)-Dalbergioidin;2-Hydroxy-2,3-dihydrogenistein;…	-1.65209001036507;-15.6580113960356;-15.6580113960356;-15.6580113960356;-15.6580113960356;-15.6580113960356;-15.6580113960356;-15.6580113960356;-15.6580113960356;-15.6580113960356;-15.6580113960356;-15.6580113960356;-15.6580113960356;-15.6580113960356;-15	MS1 mz matched	287.059	299.544	4425.16	4847.3	4082.46	3972.98	4065.58	1741.5	8675.39	4563.95	3497.97	3397.62	5546.2	5316.38	2232.5	12565	5328.03	9599.16	6341.68	2555.05	1049.78	2470.09	3761.18	6488.07	3974.04	4226.71	3210.23	3293.22	6236.1	3389.71	1877
7737			Hydroxymethoxyphenylcarboxylic acid-O-sulphate;3,4-Dihydroxyphenylglycol O-sulfate;(+)-12-(2-Cyclopenten-1-yl)-2-dodecanone	19.9819363295399;19.9819363295399;5.19522662572153	MS1 mz matched	287.185	47.609	200024	248677	244266	276059	266575	216963	244180	123314	135216	183812	143376	84037.7	44279.8	234202	143138	277687	120513	253112	49994	173163	166416	131350	18766.3	361901	490252	662922	333962	649488	591184
7738			Menthyl lactate;11-Hydroxy-9-tridecenoic acid;Menthone 1,2-glyceryl ketal;Menthone 1,3-glyceryl ketal;	19.5264509487504;19.5264509487504;19.5264509487504;19.5264509487504;	MS1 mz matched	287.185	75.628	99340.4	147980	145303	130445	150539	108495	98514.8	86386.8	52637.1	102614	60614.7	45728.3	22702.7	96418.3	69022.6	136342	79981.7	113958	24192.3	90401.4	111088	78656.9	3985.5	180259	266187	195694	208070	365895	248533
7754					Unmapped	287.934	28.743	4357.47	5964.34	4451.35	4007.27	3201.92	614.988	6460.19	3398.11	5407.99	4913.91	4690.66	723.877	2418.38	7850.25	2938.88	5370.03	6639.86	4422.77	131.909	432.413	1707.15	849.77	1110.51	689.997	124.634	276.206	96.7729	406.853	102.735
7766					Unmapped	288.017	250.796	24581.8	24796	26304.4	29213.1	28251.6	16764.7	80067.4	46481.9	32871.8	73729	35966.2	41541.6	23094	61722.7	38659.3	76318.1	128877	8561.12	63727.4	5099.25	21584	4349.12	1959.89	2050.91	2080.78	2553.3	2508.95	2574.23	2104.51
7814					Unmapped	288.948	482.548	86307.2	81931.7	115734	96084.7	97211.1	83572.8	85357	98107.7	140560	83612	90786.8	93643.8	101823	104945	97900.6	96721.7	105224	130165	104573	76821.7	120620	112403	52979.8	56140	96738.3	46813.4	88415.6	83563.5	82424.8
7833			Sedoheptulose 1-phosphate;D-Sedoheptulose 7-phosphate;Sedoheptulose 7-phosphate;D-Sedoheptulose 7-phosphate;D-altro-Heptulose 7-phosphate;altro-Heptulose 7-phosphate;Sedoheptulose 1-phosphate;altro-Heptulose 1-phosphate;D-glycero-beta-D-manno-Heptose 7-phosphate;D-glycero-beta-D-manno-Heptose 1-phosphate;D-glycero-alpha-D-manno-Heptose 7-phosphate;D-glycero-alpha-D-manno-Heptose 1-phosphate;D-gly…	-8.23609732273489;-8.23609732273489;-8.29401983094964;-8.29401983094964;-8.29401983094964;-8.29401983094964;-8.29401983094964;-8.29401983094964;-8.29401983094964;-8.29401983094964	MS1 mz matched	289.038	359.502	11868	11144.5	11101	10608.9	10757	9737.37	14961.1	12338.4	11154.3	18032.9	20209.6	14299.6	22088.3	14231.9	13575.9	19018.4	14441.1	10465	16113.4	10679.6	12649	12971.5	10813.7	9348.78	9935.78	7137.37	11666.7	10784.6	10525.2
7835	D-Ribose 5-phosphate	0.38825			MS2 reverse	289.037	43.9965	13900.1	15019.8	20484.3	18657	20277.7	37972.1	38458	29056.5	26115.1	12486.5	17044.8	41022.4	2270.32	19082.3	19938.7	19531.1	25323	31005.6	12151.1	22113	18568.6	7854.01	8885.27	3418.21	12744.6	8758.83	11614.8	5317.63	1543.27
7850	Pindone	0.4503			MS2 reverse	289.108	157.874	4261.07	2894.87	2092.13	3522.27	2927.65	6698.42	6821.56	4976.71	4199.84	3982.73	11954.9	12843	6490.88	23749.6	9182.44	12223	9144.46	3634.47	14892.8	4809	5664.98	2787.7	2481.19	2519.18	3382.14	3290.97	2206.16	2679.78	2428.07
7851	Argininosuccinic acid	0.9405			MS2 forward	289.113	450.067	4340.91	3864.53	5200.85	3398.09	2844.71	2708.62	7569.1	5847.76	5738.81	5215.63	4235.4	11479.1	3570.79	13896.3	12868.6	15129.4	6747.62	2525.57	5249.47	2810.58	3906.56	4276.35	1880.3	991.756	1556.61	731.57	1473.93	1881.77	1209.99
7859			(2E)-Piperamide-C5:1;(E,E)-Piperlonguminine;alpha-Erythroidine;beta-Erythroidine;Lucrine;Norgalanthamine;N-Demethylgalanthamine;(-)-8-Demethylmaritidine;Normaritidine;Sanguinine;4'-O-Methylnorbelladine	-5.46796211975585;-5.46796211975585;-5.4917596147764;-5.4917596147764;-5.4917596147764;-5.4917596147764;-5.4917596147764;-5.4917596147764;-5.4917596147764	MS1 mz matched	289.165	175.867	250483	279995	295037	260187	274401	464218	170242	197930	227630	182024	169729	290204	149680	191203	230030	259653	114827	268127	265367	318778	230527	214765	5265.71	766233	583626	314867	760974	963407	873870
7860			Sedoheptulose 1-phosphate;D-Sedoheptulose 7-phosphate;Sedoheptulose 7-phosphate;D-Sedoheptulose 7-phosphate;D-altro-Heptulose 7-phosphate;altro-Heptulose 7-phosphate;Sedoheptulose 1-phosphate;altro-Heptulose 1-phosphate;D-glycero-beta-D-manno-Heptose 7-phosphate;D-glycero-beta-D-manno-Heptose 1-phosphate;D-glycero-alpha-D-manno-Heptose 7-phosphate;D-glycero-alpha-D-manno-Heptose 1-phosphate;D-gly…	14.1969066912982;14.1969066912982;14.1969066912982;14.1969066912982;14.1969066912982;14.1969066912982;14.1969066912982;14.1969066912982;14.1969066912982;14.1969066912982	MS1 mz matched	289.166	161.914	348498	333048	346097	352744	342645	191247	230162	209110	85007	268275	172264	106586	40823.1	283281	109576	222181	163177	299701	47134	176808	224480	108128	3582.39	615632	409944	1.00734e+06	369904	515173	483597
7862			Sedoheptulose 1-phosphate;D-Sedoheptulose 7-phosphate;Sedoheptulose 7-phosphate;D-Sedoheptulose 7-phosphate;D-altro-Heptulose 7-phosphate;altro-Heptulose 7-phosphate;Sedoheptulose 1-phosphate;altro-Heptulose 1-phosphate;D-glycero-beta-D-manno-Heptose 7-phosphate;D-glycero-beta-D-manno-Heptose 1-phosphate;D-glycero-alpha-D-manno-Heptose 7-phosphate;D-glycero-alpha-D-manno-Heptose 1-phosphate;D-gly…	7.86044200164904;7.86044200164904;7.86044200164904;7.86044200164904;7.86044200164904;7.86044200164904;7.86044200164904;7.86044200164904;7.86044200164904;7.86044200164904	MS1 mz matched	289.164	280.158	2390.86	2408.01	2539.31	2691.1	2611.09	4410.08	2140.57	3376.59	3141.93	2836.24	1615.81	1906.29	2313.63	1327.41	2117.32	1782.93	3212.48	2116.47	2959.27	3006.2	2890.03	4718.35	1123.71	692.362	1110.08	792.317	942.684	738.832	806.753
7883			N-Acetyl-L-glutamyl 5-phosphate;N-Acetyl-L-glutamate 5-phosphate;N-Acetyl-L-glutamyl 5-phosphate	-7.63074599970441;-7.80581801064062	MS1 mz matched	289.996	168	51117.2	58336.8	78699.9	60673.5	61280.9	32117.7	52259.9	173251	55761	34315	125864	96595	118726	104116	137068	160330	206277	11340.1	144291	19857.5	53685.8	10958.4	4900.66	1316.88	1749.96	1222.14	2478.26	2327.96	1171.36
7884			Cloxyfoc-sodium	-7.98316	MS1 mz matched	289.994	28.029	65391.2	72652.1	53090.5	67638.2	72283.8	48592	50096.7	83580.1	48090.8	61482.5	105043	53114.5	95933.7	97981.6	80163.5	128699	139314	16048.2	55724.4	32485.2	59748.5	6206.03	1773.85	6197.48	2772.25	2837.26	5731.89	3324.9	2985.01
7894			Parathion;Parathion;O,O-Diethyl O-p-nitrophenyl phosphorothioate;Thiophos;DNTP	-3.23846403501188;-3.13607048003101	MS1 mz matched	290.032	189.301	5907.07	5568.84	5596.8	5420.23	6248.08	10981.1	8883.89	5957.68	2756.07	14297.9	12996.3	6985.92	11678.8	7771.4	8292.26	6990.28	7327.97	17453.4	21212.6	8555.03	6310.25	5023.91	12085.4	696.587	6590.89	4350.25	9980.6	9203.55	14781.3
7930					Unmapped	290.924	40.757	359548	353591	343046	402989	380562	431730	222858	287661	230309	201977	294997	323448	419930	260892	245107	258075	242805	348578	409615	369977	370071	120642	32654.4	21931	17391	2538.77	49680.7	36435.1	22429.5
7957			Salfredin B11;(2S,3S,4S)-5,7,9,11-Tridecatetrayne-1,2,3,4-tetrol;Dihydrocoriandrin;Cassiachromone;Goniothalenol;Altholactone;2-Hydroxy-7-methoxy-5-methyl-1-phthoate	10.5186476717518;10.5186476717518;10.5186476717518;10.5186476717518;10.3415468196055;10.3415468196055	MS1 mz matched	291.088	255.9	10590	11579.6	11012.7	11269	12227.9	7611.9	12939.4	18269.5	15806.7	13774.3	17052	10072.7	22208.1	24550.7	15705.5	27416.7	25903.6	9275.27	18358	9855.68	17346.8	5714.37	3336.2	1796.67	1999.18	1756.64	2409.75	1964.98	2886.44
7976			Dimethindene;	1.54383758415701;	MS1 mz matched	291.194	99.07	4002.64	4558.23	4968.68	4639.2	3572.85	3141.21	833.362	613.314	1467.35	1457.9	971.853	336.422	1204.94	514.283	612.443	1156.23	1159.83	1594.86	1214.15	864.727	785.467	11343.1	6278.6	17467.2	1397.62	3071.32	871.433	1015.25	5168.57
7987					Unmapped	291.972	26.721	356802	366943	386058	396038	393952	272536	469705	456361	332454	371130	613978	460902	500231	669930	516973	605937	592125	166841	500345	262416	355703	16650.8	15526.3	46801.5	21377.4	17920.4	29293.8	21363.4	23546
8013			Citreovirone;Simecozole	-14.7218251842411;9.15752415248953	MS1 mz matched	292.139	288.983	30030.1	27845	25331.7	28640	26272.6	22873.2	32642	10382.6	16498.6	42867.3	9420.19	6456.9	14882.4	6636.71	7875.59	8389.29	48597.5	6245.74	11136.6	7177.57	11903.6	104115	53752.7	12866.4	7841.72	10113.3	11839.3	85619.5	58550.1
8027					Unmapped	292.89	573.484	44444.9	30781.8	37988.1	38768.5	41245	37922.9	29353.4	41986.9	42389	35268.3	46243.9	39416.4	37220.6	42107.6	36823.8	37810.2	40058.4	38356.7	28877.9	41980.6	29126.4	46284.2	28578.2	52940.4	39486.3	41386.5	41226	37295	32507.7
8037			2-Keto-3-deoxy-6-phosphogluconic acid;6-Phosphonoglucono-D-lactone;D-Glucono-1,5-lactone 6-phosphate;6-Phospho-D-glucono-1,5-lactone;2-Dehydro-3-deoxy-6-phospho-D-galactote;2-Dehydro-3-deoxy-D-galactote 6-phosphate;2-Dehydro-3-deoxy-6-phospho-D-glucote;6-Phospho-2-dehydro-3-deoxy-D-glucote;2-Keto-3-deoxy-6-phosphoglucote;2-Dehydro-3-deoxy-D-glucote 6-phosphate;2-Deoxy-5-keto-D-gluconic acid 6-pho…	7.48602590254479;7.48602590254479;7.36393863759636;7.36393863759636;7.36393863759636;7.36393863759636;7.36393863759636	MS1 mz matched	292.978	179.214	11836.5	12638.2	11934.1	11796.7	11318.7	6342.04	10603.6	21315.8	12018.4	11885.8	21717.2	17498.8	39871.3	22163.1	25520	23851.7	39059.2	4401.01	30685.2	4688.66	13002.2	499.483	1260.94	926.216	1058.94	844.244	814.065	1214.76	692.813
8043					Unmapped	293.012	218.782	2633.95	2992.14	3023.84	3453.12	2753.35	6721.65	10813.7	6861.36	1852.29	10017.4	3464.78	5026.54	8640.63	10362.9	2756.73	3167.88	4972.79	1118.92	2645.79	2427.14	4547.49	6909.1	1187.35	3453.09	5183.93	5129.15	4228.65	4551.63	4177.36
8047			4-[(2,4-Dihydroxyphenyl)azo]benzenesulfonic acid;Pyrifenox	3.9842731965684;-1.65423777695398	MS1 mz matched	293.032	73.164	102612	117474	113922	117586	119134	130293	161252	138320	88333.2	119211	128949	95332	112946	160334	180110	234335	179398	104184	156625	42925.7	104331	49875.6	16398.6	21736.1	4816	3125.82	9114	3876.08	11726.4
8066			Distichonic acid B;Distichonic acid A;N-Glycosyl-L-asparagine	-1.00915887982715;-1.00915887982715;-0.956116886856183	MS1 mz matched	293.106	206.24	5087.54	5813.14	5790.96	5782.89	5384.97	10732.9	4915.05	6761.77	5723.25	7345.42	8808.2	9747.68	16764	8534	7553.41	8296.1	9195.3	3767.63	12087.7	3214.76	6449.52	2262.05	1474.12	1127.47	1022.73	1058.16	1087.75	1054.33	453.642
8067	N-Methyl-D-aspartic acid	0.36175			MS2 reverse	293.105	116.128	24808.7	23217.5	21629.6	24031.4	23467.2	6163.99	10608.6	18619.4	12155.1	10194.1	56815.9	102257	69969.3	42006.5	54176.3	42465.5	22876.2	6577.5	61535.9	19918.2	26991.3	4521.93	2352.82	2622.54	2138.15	1995.72	2488.81	2686.31	2802.84
8079			Proparacaine;Proparacaine;Proxymetacaine;Propoxycaine	-9.99747300718337;-9.85233228521012;-9.85233228521012	MS1 mz matched	293.191	23.595	17732.5	21972	22378.9	21227.3	22136.3	12104.9	17482.8	9225.99	22773.8	12111.3	36977.7	14356.9	8326.39	8207.99	10659.5	8508.62	47052.6	23182	15082.1	33154.7	15362.9	41147.1	50475.1	40239.1	67358.3	59974.9	46499.6	45101.6	33916.7
8081	9-OxoODE	0.4904			MS2 reverse	293.21	43.5035	65115.4	70486.1	78251	71440.5	72645.4	130458	37811.2	48574.4	20003.8	53442.6	29701.2	72006.6	80928.8	21583.5	25484.8	38439.4	33237.7	41765.2	32070.7	72348.4	145348	238780	55480.3	53585	83868.1	86185	85108.8	116568	97394.9
8111	Prunasin	0.337			MS2 reverse	294.1	376.07	1882.19	1726.43	1504.9	1397.9	1173.85	1340.9	1536.78	1083.73	1153.57	2699.46	1223.35	1049.09	1129.88	1250.03	1071.67	1352.7	3412.27	954.176	1126.51	1112.65	1248.32	4292.95	2324.15	983.045	946.862	870.947	1218.2	3085.38	2582.55
8115	gamma-Glutamyl-L-methionine	0.4186			MS2 reverse	294.118	291.569	10794	8802.38	9374.55	8465.97	9149.03	8959.09	11250.1	7051.87	7308.28	8930.46	10219.6	10580.4	25988.9	6823.09	9368.43	9728.37	9041.14	7708.05	11540.6	13317.3	8205.19	17964.1	8560.71	13988.7	7218.18	9518.03	11250.3	10922.1	15655
8135			3,5-Dibromo-4-hydroxybenzoate	-13.1796	MS1 mz matched	294.902	357.124	42537.1	45506.2	64144.7	48060	47550.8	57992.3	43729.8	42292.3	45040.3	57945.2	59604.7	43664.1	40753.5	45933.8	44101.5	40188.9	40864.5	49400.8	59594.9	55682.7	59070.7	43602.1	62037	64257.3	44725	71992.4	67836.9	60806.1	63610.1
8136					Unmapped	294.902	326.073	32849.5	31203	30279.4	30904.1	29774	25167.8	37503.3	33613.7	35512.2	26997.3	29395.4	30028.2	34769.3	32205.3	42055	32345.7	35049.9	26119.4	29027.2	26850.6	31281.3	42834.4	27404.2	28942.5	31564.1	19395.5	30923.2	25256.3	30066.2
8143			4-Ketoifosfamide;4-Ketocyclophosphamide;4-Ketocyclophosphamide;4-Ketoifosfamide	6.99186658309411;6.99186658309411;6.93420280929303;6.93420280929303	MS1 mz matched	294.992	488.68	92764.9	108322	131692	57046.2	93987.4	152257	88196.1	385222	371110	148342	125647	76846.8	328079	44604.2	84951.4	39609.1	98526.1	212213	529013	246672	239678	37055.3	73080.3	1914.79	45575.6	2091.29	26490.4	22307.6	8017.28
8151			Medicagol;	19.9708080295115;	MS1 mz matched	295.032	334.629	6609.73	6479.11	6374.69	6191.35	5824.23	3701.36	8953.08	10659.6	8625.08	9738.25	14080.9	11436.5	13197.9	17646	10340.2	15400.2	15340.2	3738.75	10440.3	5630.19	10728.4	4142.81	2662.85	1581.29	1756.52	1461.07	2310.27	1849.04	1841.26
8163			Parakmerin A;exo-Dehydrochalepin;Cryptotanshinone;(E)-Arachidin II;5-[(4-Hydroxypheny)ethenyl]-2-(3-methyl-1-butenyl)-1,3-benzenediol;4-Prenylresveratrol	-0.825619546580836;-0.825619546580836;-0.825619546580836;-0.825619546580836;-0.825619546580836;-0.675353513819216	MS1 mz matched	295.128	198.706	59542.2	57580.9	55499.3	56352.8	60009.4	28003.4	23463.6	49710.4	45333.8	22013.8	33057.8	22567.7	26080.7	34606	29990.2	34749.4	30008.3	147981	30576.6	32152	49977.1	18771.1	10155.4	2216.54	2006.69	851.68	8190.95	2625.81	3073.38
8167			Diclofenac;Meclofenamic acid;Diclofec;Meclofemate;Meclofemic acid	6.02433234624783;6.02433234624783;7.37501376005906;7.37501376005906	MS1 mz matched	295.151	28.123	19730	18384.1	20742.9	21196.3	18071.8	13557.8	15680.3	19414.4	13263.4	15575.2	10042.7	12453.7	10977.5	7576.74	6956.02	9434.81	12865.6	11330.6	11738.7	28406.4	20412.3	37748.2	27093.1	32227	17292.7	41313.2	42476.6	32522	52336
8176	13(S)-HODE	0.9734			MS2 forward	295.226	44.489	228970	224837	286011	238394	253914	572180	113023	198440	90331.7	288051	86954.4	401347	251931	65901.3	85314.1	171951	122641	132146	119106	271732	712915	1.06662e+06	114701	113713	263015	118740	265574	426960	293649
8180	9R,10S-EpOME	0.9648			MS2 forward	295.226	61.71	15256.6	18967.4	19578	22546.7	19561.6	39524.7	7102.11	13829.1	5831.09	15659.5	7102.99	23280.9	16318.7	6596.91	7075.08	10461.9	9764.61	10895	9957.74	4218.56	36971.5	75892.2	11952.7	15687.6	16299.6	10798.3	20052	25790.2	15070.6
8182					Unmapped	295.263	39.759	22479.6	25132.3	24620.8	24581.1	24516.7	55017	11881.3	20074.5	12418.7	13986	10995.7	25342.3	11336.8	8427.36	6874.58	9020.57	6416.87	27197.1	14586.6	36693	17786.5	33264.6	25788.2	22004	71367.9	45055	63102.1	46774.7	48563.3
8196					Unmapped	295.983	235.793	16969.5	18559.6	18056.6	18376.8	18810.9	22071.2	26498.9	37138.5	29734.4	19700.7	23730.2	24050.8	13828.8	35023.1	30325.8	32875.5	33513.6	10432.2	20478	12178.8	26120.1	3697.22	2443.59	644.159	1132.92	772.294	880.589	1661.64	769.939
8204	S-Methyl-5'-thioadenosine	0.7937			MS2 forward	296.081	99.422	12770.2	21092.6	18718.2	25595.8	14806.1	16813.3	14611.1	15548.2	19480.1	16178.6	17464.7	14155.3	26257.4	25139.5	11886.1	9900.8	36274	20012.8	26564.8	9561.2	19722.4	4974.4	5794.9	2122.05	3113.45	2980.51	2383.95	2582.96	1869.8
8209	Sepiapterin	0.39865			MS2 reverse	296.099	286.552	5587.7	4340.53	3470.19	4318.29	4595.17	3699.51	3930.95	2396.2	4591.86	3516.34	3409.51	26716.2	8673.26	3323.37	4105.27	2690.46	3533.24	3887.95	5556.19	3866.99	3221.29	5189.06	3625.8	8706.47	6868.38	5082.24	4740.16	37696.5	5432.9
8211			(+)-Erythraline;(卤)-Clausenamide;(卤)-Aegeline;Lansamide 3;Oripavine;Codeinone;(5alpha)-7,8-Didehydro-4,5-epoxy-3-methoxy-17-methylmorphin-6-one;Neopinone;Oripavine;(-)-Apoglaziovine;Glaziovine;3-Hydroxyestra-1,3,5(10),7-tetraene-16,17-dione 16-oxime;Tuduranine	-9.70261163830111;-9.70261163830111;-9.70261163830111;-9.70261163830111;-9.70261163830111;-9.72448689419682;-9.72448689419682;-9.72448689419682;-9.72448689419682;-9.72448689419682;-9.72448689419682;-9.72448689419682	MS1 mz matched	296.134	285.071	39819.1	33332.1	31493.7	34966.2	33391.6	42479.4	31363.8	30078.1	51263.8	27167.7	25511.1	25836.3	56825	15682.8	26135.5	30187.4	24701.7	38854.1	30768.3	40067.2	31351	42264.4	26109.2	42226.9	37162.8	34704.9	37243.8	36784.8	37803.4
8250			Irilone;3,8-Dihydroxy-1-methylanthraquinone-2-carboxylic acid;Glyzaglabrin;Aflatoxin P1;3,8-Dihydroxy-9-methoxycoumestan;Isotrifoliol;Trifoliol;Sativol;Quilphos;Phoxim	17.9169284560062;17.9169284560062;17.9169284560062;17.9169284560062;17.9169284560062;17.9169284560062;17.9169284560062;17.9169284560062;-3.4282366858551;-3.4282366858551	MS1 mz matched	297.053	38.677	64347.6	68354.7	66608.2	84705.9	80660.1	40049.6	68494.8	32582	59826.3	46582.7	137801	92597.8	409675	115780	91765.1	72688	85906.7	44575.8	80209.9	21671.6	26753.2	8010.69	6730.54	7734.15	15828.9	4319.39	14883.2	8129.46	6480.64
8254			Benzoyl glucuronide (Benzoic acid);D-Prephenyllactate	-5.27864588377957;-5.38801599221228	MS1 mz matched	297.067	28.639	19549.5	19439.5	21009.6	21925.8	21597.8	7853.61	12115	6370.57	11017.3	13740.8	38634.8	66419.9	131142	45554.9	31356.4	25860.9	42013.9	7829.39	18294.7	7419.51	10911.1	3303.68	3439.52	4788.08	1789.48	2139.44	3960.63	3403.4	2216.9
8258			2-Phenylethanol glucuronide;Thalassemine;L-Thalassemine	-4.20287796947179;-0.670906347534316	MS1 mz matched	297.098	188.948	567067	552121	541793	544167	543696	173284	649814	678501	501381	910188	1.06099e+06	923262	289854	1.50006e+06	1.37918e+06	977456	1.85423e+06	319589	843716	552535	311214	161631	15880.3	84375.9	7388.56	2867.97	53530.3	32498	70231.1
8266			2,2,4,4,-Tetramethyl-6-(1-oxopropyl)-1,3,5-cyclohexanetrione;1,2,3,4-Tetramethoxy-5-(2-propenyl)benzene;Chloromebuform	23.0593325235432;23.0593325235432;9.65884538158565	MS1 mz matched	297.144	227.85	5184.04	5433.76	5489.51	5303.59	5310.73	7792.71	2052.29	4711.19	6168.23	2517.89	4158.52	2768.06	3850.14	4311.37	2995.59	3502.12	5075.6	11677.9	5086.63	1858.22	6057.37	1947.57	1396.65	1277.93	836.708	938.931	2601.89	958.982	1708.36
8267			Trimeprazine;Trimeprazine;Methylpromazine;Alimemazine	1.13566855778816;1.03303567601513	MS1 mz matched	297.151	8.533	9463.9	7931.53	5781.31	10617.4	5667.53	6141.11	5317.54	3793.75	6425.78	5601.83	6561.01	5736.93	4769.59	2950.89	8699.54	5488.88	5045.8	2649.56	8616.46	9466.97	2795.22	6291.49	4445.75	6588.41	10652.4	5334.04	5816.18	2759.12	9303.76
8269			2,9-Dimethyl-2,9-diazatricyclo[10.2.2.25,8]octadeca-5,7,12,14,15,17-hexaene-3,10-diol, 9CI;Fumigaclavine A;Fumigaclavine A	-6.77939662299006;-6.77939662299006;-6.68549050016912	MS1 mz matched	297.166	27.004	273884	292961	311913	315240	329113	218806	223068	314433	224293	160879	64059.4	163190	116298	68815.5	81735.6	93175.7	103721	345133	146140	548688	268860	1.62891e+06	1.22521e+06	1.28879e+06	686253	1.52462e+06	1.62965e+06	1.08252e+06	1.83664e+06
8275	Nname,cis-9,10-Epoxystearic acid	0.9732			MS2 forward	297.242	44.9025	184559	179845	211833	182782	206784	331758	292009	78249	67792.6	653225	97524.6	1.02885e+06	157763	103364	99252.7	366399	80532.9	87084.7	209242	123319	158547	228703	78733.2	113685	99247.8	75370.5	316418	330899	308420
8278	Pristanic acid	0.9726			MS2 forward	297.278	39.826	19018.3	21599.5	23202.7	26656.1	23724.4	50153.3	8701.55	20485.1	14099.4	8746.38	7953.89	15865.3	9387.09	10746.6	5660.35	10386	8117.88	29955.9	13436.8	40997.3	13251.3	37060.7	31608.9	22578.4	54707.8	41060.7	48597.3	35157.3	34882.2
8295			4-Amino-5-hydroxymethyl-2-methylpyrimidine diphosphate;4-Amino-5-diphosphooxymethyl-2-methylpyrimidine	2.67552	MS1 mz matched	298.001	280.876	20927.2	22611.1	20865.2	21634.8	20208.8	25548.5	38635.7	22585.5	12950.8	26094.6	39782.4	17471.4	13836.5	59237.5	32240.4	24262.8	266723	7992.16	29185.7	7787.02	17057.3	7177.69	3013.74	1871.36	2381.53	1464.82	3374.93	4518.75	1849.27
8297			4-Amino-5-hydroxymethyl-2-methylpyrimidine diphosphate;4-Amino-5-diphosphooxymethyl-2-methylpyrimidine	-20.1266	MS1 mz matched	298.001	156.855	13867.6	17708.4	18537.4	18438.7	18162.9	3101.83	8973.34	31726	17764.6	8434.8	43750.8	24938.9	37972	71773.2	48770.5	37268.9	41925.1	1823.72	20964.4	12668	14320.9	1893.04	777.571	2699.43	2625.53	2252.32	2278.24	2365.61	2705.54
8298			4-Amino-5-hydroxymethyl-2-methylpyrimidine diphosphate;4-Amino-5-diphosphooxymethyl-2-methylpyrimidine	-10.7021	MS1 mz matched	298.001	120.857	25267.8	19074.9	17876.3	20099	18587.4	3509.03	10643.5	31152.8	17321.4	8319.31	52666.1	20796.9	41129.2	76031.8	53081.1	48014.7	38585.1	2394.99	19890.6	15104.3	13518.9	2912.26	1980.22	1273.34	1303.6	1178.35	1202.58	1700.08	1247.01
8313			N-cis-Caffeoyltyramine;N-Acetoxymethylflindersine;N-trans-p-Coumaroyloctopamine;2,3,9,10-Tetrahydroxyberbine	-9.55817245843943;-9.55817245843943;-9.55817245843943;-9.69858496258518	MS1 mz matched	298.113	340.223	9704.64	6844.52	7782.73	8241.58	9630.08	10891.1	8640.98	6933.8	8152.25	8111.4	9757.4	6110.5	27852.3	4491.44	8127.28	10968.9	6670.81	11065.1	12123	13477.5	10947.7	23138.9	13082.5	15225.8	11370.9	5607.6	16107.6	15334.2	20274.9
8350	L-Cystine	0.3277			MS2 reverse	299.045	160.228	6835.68	6067.45	6188.88	6212.87	5662.93	4927.24	6287.63	11948.3	12959.1	4089.39	8976.54	8036.94	8374.6	7014.69	9937.03	8772.59	7337.27	5615.74	10529.3	4812.41	12348.8	3609.55	3525.22	3989.04	3061.79	3055.55	3473.95	3472.68	3642.02
8354			Sulfaquinoxaline;Urate-3-ribonucleoside;Uric acid ribonucleoside	3.45121661646939;-4.89251529477051	MS1 mz matched	299.069	110.651	139590	121824	118835	129775	121487	13285.8	246655	67452.9	49956.1	39712.2	170797	34334.1	71087.7	207170	140097	453843	2.23073e+06	5810.19	15299.4	3866.82	17322	4445.09	4074.38	3704.59	3306.51	2943.81	2720.04	4007.44	3830.42
8359			Acetyl-N-formyl-5-methoxykynurenamine;di-Hydroxymelatonin;Alpha-N-Phenylacetyl-L-glutamine;Bluensidine	-15.1716509109542;-15.1716509109542;-15.1716509109542;0	MS1 mz matched	299.087	328.131	259617	255283	249985	221213	254757	464615	213995	299240	375926	355808	219845	152013	503133	83946	49967.3	346847	81987.2	430976	300753	204020	349845	246438	227771	220716	289093	252144	186837	340419	208946
8397					Unmapped	300.039	175.915	439835	454522	505142	478736	434094	480550	458187	612240	606603	407565	531894	515607	557489	563590	685537	585699	1.31165e+06	458049	647444	397709	536322	167015	144969	175607	153935	141458	139134	134223	150544
8463					Unmapped	301.055	284.812	96180.7	89805.8	88472	87601.6	86901.5	78611.9	170718	172887	88486.6	77911.7	97291.3	146786	210256	112492	133151	198732	160974	52567.8	98588.4	68505.8	151043	67109	27804.2	6731.87	10932.9	5330.58	17283.5	12758.3	6828.25
8468	Haematoxylin	0.43			MS2 reverse	301.073	66.558	22472	21741.7	24693.1	24719.5	28222	36659.7	19253.6	32277.2	36890.6	17160.7	32360.2	22052.9	34023	34650.7	36328.9	33044.9	27720.4	29712.2	34093.4	22586	31825.9	2598.15	2177.19	1928.52	850.057	763.325	1076.71	1140.74	1301.49
8470			2-Hydroxy-4-(4-methoxyphenyl)-1H-phenalen-1-one;9-(4-Hydroxyphenyl)-2-methoxy-1H-phenalen-1-one;Benzo[a]pyrene-7,8-dihydrodiol-9,10-oxide;7,8-Dihydro-7,8-dihydroxybenzo[a]pyrene 9,10-oxide	18.8871491705673;18.8871491705673;18.8682805337509	MS1 mz matched	301.091	134.072	22961.3	21906.7	23188.6	22968.8	21820	33638.6	9396.39	73372.4	33133	11773.3	12986.7	3440.1	23390.7	14149.2	15594.8	18767.3	27708.2	8070.2	8626.26	30569.6	106949	25481.1	6716.58	4798.84	3124.69	3251.81	2837.18	1523.01	2242.49
8483			Neuromedin B (1-3);trans,trans-Farnesyl phosphate;Farnesyl phosphate;(2E,6E)-Farnesyl phosphate	16.3228620586167;-2.47580210398435	MS1 mz matched	301.164	307.766	4178.4	4540.86	5079.79	4900.57	4129.39	9041.31	8800.87	7748	7859.81	5622.62	2100.7	3237.39	2362.9	2794.24	3005.78	2684.81	10225.7	8065.16	4070.09	4080.13	11202.2	915.477	1646.22	735.823	1229.36	721.693	1660.04	2022.06	808.638
8488			Arginyl-Lysine;Lysyl-Arginine;Fenhexamid	-13.2515288784616;-13.2515288784616;20.9598860078075	MS1 mz matched	301.203	69.321	51709.1	76574.7	77305.7	71752.1	78426.9	32254.5	58474.7	47493.2	26357.4	59265.5	27040.2	13618.5	7515.44	51434.9	27021.6	67096	37070.6	55496.9	6111.03	31461.2	49851.4	37849.7	7837.91	87210.9	150824	100745	105011	186856	120135
8491	Eicosapentaenoic Acid	0.9812			MS2 forward	301.216	41.054	287867	300077	311380	321264	329455	151972	524624	142075	111964	168858	233947	414108	246563	199905	241375	332095	270226	138362	222148	169801	274193	520969	896610	980273	893676	606358	1.10803e+06	1.06321e+06	1.65165e+06
8532	3'-O-methyladenosine	0.49965			MS2 reverse	302.09	160.62	14137.2	14333.6	13727.2	13390.1	13719.7	13615.8	12210.7	8001.89	5681.59	6815.49	30706.6	24957.4	19071.2	27409.8	19981.2	31258.4	12739.6	10896.4	19727	13296.3	9007.78	4223.64	2720.59	5845.48	5330.69	4089.82	4759.85	5180.47	4251.02
8538			Fenamiphos;Femiphos	-1.3681691308022;-1.36552979194819	MS1 mz matched	302.105	251.494	12127.9	12348.8	12169.8	12019.6	11804.5	21742.7	13515.5	27249.3	14920.9	8082.31	21727.1	9163.27	31839	14096.3	57190.8	10190.9	14240.9	7670.4	20918.3	9690.3	17343.5	3906.44	2627.46	2739.58	2962.99	2805.73	2698.56	2618.06	1924.07
8557					Unmapped	302.926	153.255	8430.41	11066.6	11852.9	12114.8	11088.1	12320.7	11768.7	12591.9	11651.6	14198.1	11223.1	11737.8	11070.6	10336.4	9556.86	7781.37	6773.49	12783.7	9980.78	12640.4	10122.2	16425.6	19259.7	14308.9	13358.3	18720.4	18142.2	19041.3	16784
8579	N-Acetylaspartylglutamate (NAAG)	0.9457			MS2 forward	303.082	414.119	5296.7	5635.06	4574.18	5097.23	4401.36	7974.25	5358.48	7506.46	7323.14	6597.55	7059.93	4722.88	11330.7	5595.14	4657.05	8116.1	11303.4	7379.97	8963.36	4246.6	7090.41	2324.2	1971.5	2590.82	2774.12	1958.11	2326.65	2207.62	1129.79
8580			N-Acetylaspartylglutamic acid;Propaphos	-10.4278110437721;-7.58164200191537	MS1 mz matched	303.087	160.579	57415.3	47822.9	51429.7	49021.1	47789.8	32638	46711.5	26515.2	24087.8	24708.8	139669	107460	79776	109834	79859.5	133484	51851	21554.4	84881.2	49089	24139.5	12044	10655.4	14826.4	17877.7	14668.9	16802.3	10615.4	11744.3
8581			Eugenyl benzoate;Deoxycoformycin;Pentostatin	11.3968171035955;-15.6647913674533	MS1 mz matched	303.088	32.869	11543	9987.12	12234.8	13420.8	9180.78	9127.18	22530.6	17921.8	12246.6	15690.6	14856.4	18745.4	6866.86	16707.9	21671.2	9599.7	11920.9	21971	22344.4	6777.57	11296.3	6965.66	3048.5	5015.54	2051.24	4146.07	5897.59	5080.24	3599.97
8599	1,3-Dipropyl-8-cyclopentylxanthine [DPCPX]	0.49775			MS2 reverse	303.18	157.18	43687.6	31662.1	33606.3	30991.8	30349	38216.7	42860.8	26730.1	15771.8	37902.5	25751.5	9230.11	4130.48	42797.7	12145.3	41442.5	18741.9	36542.8	9629.05	16156.3	38727.9	16201.6	3351	98246.6	52111.5	85043.3	49082.5	65990.5	56826.5
8603					Unmapped	303.216	177.482	6474.26	6815.88	7527.83	6336.96	6779.96	10147.6	4978.45	8579.35	6089.58	6637.89	5986.67	7066.38	5091.88	6268.75	9174.32	5123.94	11925.6	10052.4	9440.65	6154.07	5310.8	4839.19	832	2615.81	503.645	1131.11	1748.14	1108.14	393.89
8604	Arachidonic Acid (peroxide free)	0.9958			MS2 forward	303.233	40.392	4.67252e+06	5.67548e+06	5.14758e+06	5.38399e+06	6.52176e+06	4.87596e+06	2.44945e+06	2.64699e+06	2.21213e+06	1.77673e+06	3.75952e+06	6.43942e+06	3.16758e+06	2.96895e+06	3.21923e+06	3.1277e+06	2.18768e+06	5.39427e+06	4.84224e+06	5.87463e+06	3.84896e+06	1.38762e+07	7.34484e+06	6.74477e+06	1.52165e+07	1.47017e+07	1.10723e+07	6.44803e+06	1.12609e+07
8625			Isoimide;N-(Bromophenyl)-3,4,5,6-tetrahydroisophthalimide;Imide;N-(4-Bromophenyl)-3,4,5,6-tetrahydrophthalimide	24.3822152481093;24.3822152481093	MS1 mz matched	304.013	242.97	87375.1	89712.8	94294.7	88233.4	86660.2	82356.9	190184	309444	171806	93881.5	149488	114991	231014	180466	267415	169502	115692	79655.3	213285	119586	103364	12723	7911.56	2300.26	5660.65	895.752	5566	5144.43	3179.62
8638			dapsone hydroxylamine;Ozagrel hydrochloride	19.4541431024674;-17.4198478716436	MS1 mz matched	304.069	278.257	44494.5	43065.9	41779.6	44522.2	44899.9	33151.3	52095.9	36858.2	52130.5	33640.7	37115.3	44179.4	87615.3	29149.2	43917.9	53195.8	33603.2	44683.7	49664.3	36917.5	39844.8	68493	51856.1	62229.4	48140.9	45710.7	53194.2	67949.4	64690.9
8678			Fenson	-11.5673	MS1 mz matched	304.94	40.246	146233	167068	171951	191628	202406	112565	132942	200546	167758	137813	184435	260238	184802	226404	158796	197060	126425	71388.7	155053	164142	192252	31935.1	8479.08	2399.05	8764.74	3305.05	5619.57	13571.3	4391.64
8684					Unmapped	304.996	177.421	9119.67	7668.46	6739.2	6780.24	7067.62	8841.22	15820.7	23066.7	10725.7	7892.55	8540.54	6070.34	12802.6	12314.1	14763.3	23386.3	6284.12	10160.4	17525.6	8160.9	7501.7	4005.98	4910.9	1119.84	2871.97	2836.63	1165.28	4788.79	406.713
8689			Uridine 2',3'-cyclic phosphate ;2',3'-Cyclic UMP	-9.58907639911308;-9.58286782173983	MS1 mz matched	305.022	350.047	6.34035e+06	6.10256e+06	6.13169e+06	5.91086e+06	5.89906e+06	5.51976e+06	7.05926e+06	7.18789e+06	6.79816e+06	6.89161e+06	6.93566e+06	6.95579e+06	7.59329e+06	7.02944e+06	7.65221e+06	7.48972e+06	6.50078e+06	6.10756e+06	7.25604e+06	6.47581e+06	5.70282e+06	5.84341e+06	5.84077e+06	4.7341e+06	5.86589e+06	3.45471e+06	6.09646e+06	5.71097e+06	5.38094e+06
8698			Kinobscurinone;4,9-Dihydroxy-2-methyl-11H-benzo[b]fluorene-5,10,11-trione	-0.267274	MS1 mz matched	305.053	176.547	36049.9	30105.7	32352.2	30173.2	32339.5	14685.9	30930.2	45719.1	76102.9	39705.3	49536.2	29271.4	64604.5	43160.5	48252.9	36081.5	49706.6	30955.7	46997.9	42384.2	36996	7677.37	12089.1	13118.3	21799.1	8226.88	13800.3	9354.81	13025.8
8702	Floxuridine	0.30545			MS2 reverse	305.086	161.383	6478.98	7653.67	5789.73	6701.86	5663.84	3675.63	6032.16	4683.16	2958.47	5451.58	24583.9	15391.9	10118.5	23795	20460.5	32506	14677.5	5417.69	15085.4	5143.71	4206.32	1925.87	2600.79	3185.16	2330.37	2032.99	2268.37	2401.23	3035.74
8726	Dihomo-gamma-Linolenic Acid	0.9967			MS2 forward	305.247	39.826	318169	348093	331617	365790	379820	345277	220540	155317	99845.4	188917	189711	384821	238112	169091	242841	162176	178262	203153	256329	258054	189831	844117	611814	796945	822184	602866	1.20813e+06	1.10995e+06	1.15923e+06
8732					Unmapped	305.928	328.131	8086.26	7335.82	6814.47	7406.6	7333.82	8516.35	7021.76	7754.99	9316.2	7904.05	6967.3	5520.7	11458.3	4517.01	3998.68	8665.17	4858.03	8393.37	8380.78	5665.37	9412.93	7782.57	7461.79	5909.34	6316.85	4805.9	6370.14	6531.47	6404.89
8747	Pyridoxal 5'-phosphate	0.40145			MS2 reverse	306.039	191.226	14215.7	14180.4	14373.7	14170.7	13879.2	4830.03	11184.9	17934.9	13628.1	8002.4	30000.2	20125.8	55644.9	39115.3	40007.9	58821.9	45080.9	3561.12	20800.2	5424.17	11120.1	1416.14	1050.35	740.545	869.014	780.019	886.675	690.686	708.324
8766					Unmapped	306.898	40.918	67383.9	71385.1	58095.1	66027.8	64902.8	75084.5	34039.4	58949.7	45519.4	46808.2	51121.9	58479.1	69898.6	53021	55212.1	58047.4	66466.7	54543	63841.4	70074.5	58702	20857.1	1303.06	3595.41	5139.22	1538.78	11743.3	8653.87	7207.81
8767					Unmapped	306.918	35.936	29383.4	30484.4	29504.8	31304.5	30929.4	28005.9	25143.4	41096.7	40437.9	14762.8	46629.6	37654.2	55422.6	40689.9	41343.5	29258.2	33884.1	25363.1	37921.5	17248	21039.1	9632.21	4944.08	1151.03	1023.14	384.755	1272.39	957.308	1068.32
8777			2,3,4,5-Tetrachloro-4'-biphenylol;4-Hydroxy-2',3',4'-5'-tetrachlorobiphenyl;4-Hydroxy-2,2',4',6'-tetrachlorobiphenyl;2,2',4',6'-Tetrachloro-4-biphenylol;4-Hydroxy-2',3,4',6'-tetrachlorobiphenyl;2',3,4',6'-Tetrachloro-4-biphenylol;2',3',4',5'-Tetrachloro-3-biphenylol;2',3',4',5'-Tetrachloro-3-hydroxybiphenyl;4-Hydroxy-2',3,5,5'-tetrachlorobiphenyl;2',3,5,5'-Tetrachloro-4-biphenylol	20.0787434811257;20.0787434811257;20.0787434811257;20.0787434811257;20.0787434811257	MS1 mz matched	306.994	53.233	150280	139677	147515	142331	140227	204280	79411.2	419818	148873	101803	185597	148026	303491	268699	214847	173633	394294	93213.8	162865	69413.8	170242	22143.8	6142.16	2689.92	1484.81	1540.71	3799.16	4649.15	2430.01
8783	Oxazepam	0.4912			MS2 reverse	307.023	80.0125	376986	368721	366353	414374	395617	162878	246437	353415	320758	147349	820624	414936	1.23611e+06	893565	673989	1.1945e+06	1.38532e+06	170884	414537	192516	234219	8614.71	4072.47	1996.72	3762.99	1814.13	4194.28	4823.58	2938.76
8787			Resveratrol 3-sulfate;cis-Resveratrol 4'-sulfate;trans-Resveratrol 4'-sulfate;cis-Resveratrol 3-sulfate;Fensulfothion	-9.18790327266484;-9.18790327266484;-9.18790327266484;-9.18790327266484;6.58570934191903	MS1 mz matched	307.033	220.154	46608.9	42126.7	42280.8	37688	36213.8	50511.2	58982.2	52417.3	43469	57524.4	37185.5	35415.1	52448.5	57214.5	48210.3	46657.6	41179.4	40042	48821.8	42328	26045.4	54291.3	32606.7	29141.4	43571.6	39589.8	36161.5	44614.5	37131.6
8799			Alprazolam;Alprazolam	-1.23083764770171;-1.31490582574735	MS1 mz matched	307.082	287.765	78889.1	78861.7	74614.5	88073.6	88647	78447.2	71421	69011.7	76155.3	57870.9	63138.4	75835.3	127710	58581	77282.3	63027.2	51880.7	89691.6	84302.5	88460.7	79089.3	156643	105801	123078	117715	100995	111533	106373	120459
8801	Glutathione	0.3313			MS2 reverse	307.083	274.692	36152.4	34791.2	35455.7	35829.3	37177.7	43662	48849.9	37310.9	29748.4	42294.1	28017.8	39869.5	34816.3	29632	43600.5	34887.6	32493	39778	47990.2	36937.6	40458	31438	30744.6	30777.2	26547.9	23978.4	29998.9	28739.6	28464.5
8802	Bilobalide	0.49465			MS2 reverse	307.083	198.412	4648.4	4842.08	6155.76	5293.21	5056.63	28856.7	4360.27	5918.39	9219.23	3249.78	3763.56	4133.65	5375.95	2815.19	3065.36	2684.62	2331.42	14779.3	8797.15	4760.02	4285.76	1931.68	1440.27	909.73	820.603	874.377	1223.71	570.619	691.902
8808			(S)-5-Diphosphomevalonic acid;(R)-Mevalonic acid-5-pyrophosphate;14-Dihydroxycornestin;Cornexistin;Monocerin	16.5521592617192;16.5521592617192;-12.9817022904989;-12.9817022904989	MS1 mz matched	307.114	372.434	83895.5	77635.1	64879.1	74949.2	61504.8	34497.2	118811	16437	22147.7	298574	27666.2	16656.2	18130.4	21954.4	14394.8	32571.1	266095	15630.5	17357.3	15127.5	20544.2	240403	131582	11803.9	12404.8	11001.2	17813.7	201316	133274
8827	11(Z),14(Z)-Eicosadienoic Acid	0.9612			MS2 forward	307.263	40.23	129298	131656	142785	144299	152491	231385	92852.1	96936.8	45536	107939	63134.6	128967	82769.5	49797.1	54261.5	60956.5	39850.1	137624	88672.5	141180	83271.7	286537	212434	283116	371471	277150	368335	306670	319909
8834					Unmapped	307.951	34.623	33984.7	36509.9	35342.5	42656.9	39123.8	21125.5	42189.4	27276.1	30454.7	29633.3	75429.7	31133.1	44698.1	89341.3	55266	54530.8	110874	11908	40779.6	6442.88	38706.5	900.777	4689.37	4487.31	1794.63	3125.54	1909.67	3802.95	3938.95
8855			Glycodiazine;	-6.92737023290318;	MS1 mz matched	308.076	227.065	95903.3	93698	93897.4	95470.9	88266.9	32542.6	188743	118309	44528.3	132721	259277	157645	175399	355135	189265	319687	496661	11733.1	161589	20809.7	67629.1	14489.2	4908.32	2126.92	3022.03	957.674	4885.39	5962.46	1957.88
8856			L-Homocystine;DL-Homocystine;L-Homocystine;Homocystine;Homocystine;4,4'-Dithiobis(2-aminobutyric acid)	14.3686850374205;14.3686850374205;14.5492475242747;14.5492475242747	MS1 mz matched	308.078	176.293	41776.2	41693.2	45013.2	42940.2	45487.3	36641.9	70039.4	48503.5	44211.2	59552.7	74867.8	53253.1	39380.1	79037.1	61668.5	65554.1	102227	30876	77560	35200.6	43368.4	9434.2	3861.81	5110.4	3097.86	3139.64	3966.46	2968.86	3380.4
8861			3-Hydroxy-9-(4-hydroxyphenyl)-1H,3H-naphtho[1,8-cd]pyran-1-one;3-Hydroxy-4-(4-hydroxyphenyl)-1H,3H-naphtho[1,8-cd]pyran-1-one;alpha-D-Ribose 1,2-cyclic phosphate 5-phosphate;5-Phospho-alpha-D-ribose 1,2-cyclic phosphate	8.35782605310885;8.35782605310885;5.47805627605936	MS1 mz matched	308.096	380.578	9260.22	11646	9231.68	9688.78	10350.8	16295.8	13106.2	12496.9	10736.6	11512.1	13038.1	10752.6	17680.9	10119.2	10333.2	12020.4	20170	21902.8	16669	22403.8	9740.07	10005.7	8124.22	6858.92	9032.87	5788.86	14834.6	9874.96	9046.49
8862	N-Acetylneuraminic acid	0.9238			MS2 forward	308.096	413.676	7358.84	6480.16	6629.38	5983.58	5878.24	10804.3	10102.6	7906.08	8066.26	8928	7085.74	7726.76	8707.96	6868.26	6911.4	9515.44	10738.8	6681.1	8854.98	6492.44	8366.69	4837.58	4109.67	3540.54	4416.15	3063.97	4139.27	4994.8	3914.19
8864			Cryptodorine;Piperolactam C;Lumarine	-7.57230405098455;-7.57230405098455;-7.54642266368843	MS1 mz matched	308.098	276.113	107287	89837.7	92613.7	97335.6	92905.3	62610.2	103642	80340.1	109346	71702.4	108717	94964.3	109390	105452	100875	103594	77665.4	56222.2	113533	69042.8	53052.4	178575	94358.8	129992	89915.9	86381.6	107708	79035.8	158185
8867			Ketotifen;Evadol hydrochloride;2-Amino-1,2-bis(p-methoxyphenyl)ethanol hydrochloride;beta-Amino-4-methoxy-alpha-(4-methoxyphenyl)benzeneethanol hydrochloride	-9.31098531096451;8.594586060992	MS1 mz matched	308.116	166.973	143503	160808	173489	180449	166794	55100.2	1.17769e+06	345317	213646	108651	61844.5	25097.1	89581.3	47283.4	190578	168718	1.26406e+06	42942.8	24314.7	26955	54661.8	26452.9	11183	22399.9	19984.8	44560.7	10443.7	7344.65	26630.8
8868			Ketotifen;	20.2676165908679;	MS1 mz matched	308.116	144.531	60074.1	55364.6	50523.1	57476.8	57482.3	24599.6	489361	118758	82237	42792.3	33872.7	9152.35	38057.9	21792	68718.3	66551	422050	18293.2	9846.86	10902.2	25629.8	12634.4	6203.28	12330.8	9783.02	24537	5027.97	3444.3	10545.8
8895					Unmapped	309.005	148.099	7080.31	7681.63	8714.41	8802.91	7753.33	4819.49	8807.56	28501.7	43390.8	14810.3	1737.29	3737.5	6145.06	2843.03	5124.14	4908.83	8138.72	37432.6	4507.18	12385.9	17272.4	1997.87	2369.78	1812.3	1827.78	3145.4	2118.28	1326.46	1026.78
8905			Mono-trans-p-coumaroylmesotartaric acid;Mefluidide	-8.33750263828848;20.583764620842	MS1 mz matched	309.066	358.945	15079.2	12977.2	13061	12957.1	13692.4	11095	19655	16000.4	14269.4	24153.3	26652.8	18054.6	30451.4	17455.1	17539.2	24875.1	18360.4	13052.9	21382.8	13835.8	15415.2	15086.5	12580.1	10977.9	12161.5	8504.84	14085.1	12574.4	11925.3
8919			Mannopine	-3.66869	MS1 mz matched	309.136	39.619	200490	215374	205285	227452	227560	196697	327031	251716	181152	152789	162874	295392	261705	122103	584286	256544	1.30728e+06	236191	151602	57937.1	107241	11326.8	6432.98	16145.9	12519	7728.82	28113.3	17472.1	16490
8928			Auxin b;12(13)Ep-9-KODE;Sterebin A;(9Z,11R,12S,13S,15Z)-12,13-Epoxy-11-hydroxy-9,15-octadecadienoic acid;Ibogaine;Tabernthine;Astrocasine	-24.283204686054;-24.283204686054;-24.283204686054;-24.283204686054;7.66075282596749;7.66075282596749;7.66075282596749	MS1 mz matched	309.207	175.192	8070.99	7762.55	7592.96	7734.47	8778.04	7762.36	4680.56	6626.41	3127.41	5194.4	3344.51	3230.89	3445.49	4056.77	3001.27	2172.96	2735.53	15950	4649.73	41426.6	4273.88	21638.9	17623	8517.62	11529.4	6826.05	15371.7	17836.8	8477.23
8934			5'-Deoxy-5'-fluoroadenosine	20.7999	MS1 mz matched	309.259	30.0965	3641.73	4904.51	4802.66	6056.55	5305.06	7720.98	5681.78	4474.44	763.333	2864	853.959	187.332	733.497	1745.12	2204.52	2255.16	817.541	10099.1	817.704	2601.42	2736.95	15965.2	2331.66	2101.3	2887.22	2632.9	4501.83	1677.72	2281.15
8935	2E-Eicosenoic acid	0.9999			MS2 forward	309.279	39.7245	202820	199580	204301	228218	257483	513466	65792.9	155554	114676	101565	89124.5	158479	132105	72751.6	49085.9	71489.6	36333	193974	115955	331250	205299	572896	230177	264962	675374	550155	1.00582e+06	545224	474937
8948					Unmapped	309.999	250.775	4016.28	4299.07	4789.33	4204.16	4200.87	2945.28	10822	6137.69	4629.97	9745.71	5011.97	6110.53	2774.7	8281.33	5433.11	10502.3	13557.1	2026.27	8707.18	1082.79	3398.65	690.935	874.772	659.884	812.06	873.345	735.955	457.814	508.894
8952	Uracil mustard	0.4899			MS2 reverse	310.03	25.947	23561.7	23104.8	30432.3	24092.9	28382.2	31954.7	26000.1	39984.3	48249.1	25614.4	29508	26273.8	20499.2	26427.3	33168.6	28371.5	73001.2	20620	26865.1	21425.7	33513.1	8461.81	3982.1	4171.17	3735.72	4330.83	5251.99	1416.85	3517.76
8960			5-Chloro-1,3-dihydro-1-(4-piperidinyl)-2H-benzimidazol-2-one;N-Feruloylglycine;N-[3-(4-Hydroxy-3-methoxyphenyl)-1-oxo-2-propen-1-yl]glycine	9.79837149154717;22.3037015382997	MS1 mz matched	310.095	303.173	7390.25	7163.81	6471.59	6872.52	6213.08	7230.19	7365	2229.15	1979.81	14474	2238.96	1773.53	2663.23	1899.21	1903.2	3055.85	25399	1760.11	1861.97	1907.8	2961.99	24386.3	17996.9	1777.25	1633.63	2157.12	2363.34	21085.3	13278.7
8963	Muramic acid	0.8627			MS2 forward	310.111	167.785	8296.53	9347.9	8605.47	7253.63	6696.27	3423.11	42717.9	14831.4	10043	6290.63	3206.18	3552.99	4268.94	3603.85	8713.09	8425.28	45175.7	2317.06	4684.82	4003.59	2777.09	2423.87	687.324	4316.72	2583.44	3086.01	1910.59	1394.09	1851.43
8967			1,7-Dimethylguanosine;N2,N2-Dimethylguanosine;Imazaquin	1.76425418639466;1.76425418639466;-11.1928569362215	MS1 mz matched	310.124	328.133	21526.6	18605.8	19303.5	21495	21547	20741.8	24161.9	21712.2	31607.3	21389.9	20492.2	19361.8	45483.8	11144.5	11446.1	22342.8	12793.9	29710.6	26304.3	19925	22501.4	35254.5	18516.2	32003.2	23814.6	24904.5	32972.6	32693.8	36050.4
8986					Unmapped	310.903	179.453	6029.81	5107.93	5361.36	4929.77	5656.16	4128.38	4275.65	13030.3	8916.96	9334.04	15112.8	7136.47	20588.7	9542.65	15187.5	11924.7	10034.4	3079.72	15018.5	3726.92	4332.46	365.392	994.097	326.386	212.424	175.283	546.436	601.145	523.635
8989					Unmapped	310.933	356.503	59635.9	62807.5	68220.6	65453.2	90094.8	85202.7	59491.5	56962.6	86451.2	55086.9	91175.5	85419.2	85075.7	61085.7	86074.1	82691.5	82169.8	65876.2	87276	80793.7	86319.2	89557.9	61537.9	92889.4	60746	101051	89905	61717.2	90191.2
9000					Unmapped	311.004	141.601	6921.45	5709.56	5766.66	6109.08	6556.85	1749.83	6156.06	5732.51	4094.75	4987.45	5201.65	2561.48	1972.35	7506.72	3756.21	4828.39	4814.85	8360.33	1682.76	3234.76	4988.24	11189	10780	9260.96	7941.83	11837.6	6706.71	7025.8	3561.79
9005			Flutamide;Flutamide	6.60407007009122;6.52003352747184	MS1 mz matched	311.035	26.099	43914.5	61163.8	51138.6	52840	59274.2	46762.5	78132.3	84283.6	106899	95259.4	79932	71649.7	34860.3	77382	71260.2	71750.7	25941.3	34797.5	77782.7	52335.7	59711.3	21861	14232	6889.74	1910.82	2363.88	7744.78	4297.75	6188.6
9044			Glycerol 1-(5-hydroxydodecanoate);	-1.11678010692928;	MS1 mz matched	311.182	26.715	774113	828565	872115	901074	984241	593167	652154	901533	628560	460938	211184	424708	322855	208924	236435	276593	292457	1.07144e+06	413566	1.71488e+06	741412	6.80642e+06	4.99715e+06	5.09412e+06	2.8443e+06	6.2963e+06	6.4489e+06	4.59811e+06	7.88248e+06
9045			Caftaric acid;Cis-Caffeoyl tartaric acid;(9Z,11E)-(13S)-13-Hydroperoxyoctadeca-9,11-dienoic acid;(9Z,11E)-(13S)-13-Hydroperoxyoctadeca-9,11-dienoate;13(S)-HPODE;13S-Hydroperoxy-9Z,11E-octadecadienoic acid;(9Z,12Z)-(11S)-11-Hydroperoxyoctadeca-9,12-dienoic acid;(9Z,12Z)-(11S)-11-Hydroperoxyoctadeca-9,12-dienoate;(7S,8S)-DiHODE;(9Z,12Z)-(7S,8S)-Dihydroxyoctadeca-9,12-dienoic acid;(7S,8S,9Z,12Z)-7,8…	3.20277744870975;3.20277744870975;-0.32027661642775;-0.32027661642775;-0.32027661642775;-0.32027661642775;-0.32027661642775;-0.32027661642775;-0.32027661642775;-0.32027661642775;-0.32027661642775;-0.32027661642775;-0.32027661642775;-0.32027661642775	MS1 mz matched	311.221	166.306	72906	70818.4	90120.9	80164.1	77786.5	153167	45850.3	29890.5	24273.7	38861.7	41288.5	45142.4	32109.6	41640.5	52490.6	30715.2	78590.8	87923.7	28513.1	63800.8	22829.6	122900	95841.3	225411	68461.3	72532.8	173512	133654	130869
9048			Caftaric acid;Cis-Caffeoyl tartaric acid;Fruticosonine	-18.68500363513;-18.68500363513;9.49970565650429	MS1 mz matched	311.223	150.084	52984.6	50944.6	48219.4	50716.6	51562	120462	43843.8	21568.5	7880.81	32995.6	25976.9	29121.6	21737.3	26133.8	37055.3	22358.6	68928.8	70661.2	19475.7	66749	16177.4	80944.8	57168.4	168726	45937.1	53797.8	114797	89988.5	88649.3
9051	Arachidic acid	0.8864			MS2 forward	311.294	39.141	43652.3	47924.2	51574.2	57237.9	57086.8	109762	30784.6	44974	33368.4	32828.1	28833.5	61985.2	21512	31108	17704	40568.4	32014.2	48344	45848	85478.3	44846.6	118886	58597.9	83479.7	69998.2	86619.4	138434	74887.6	76848.7
9060					Unmapped	311.937	109.338	39200.1	31506.2	31777.9	33348.5	33582.8	1701.3	67895.8	28678.2	42195.6	18936.6	23185.2	7719.77	2488.98	39503.2	11578.5	42079.7	45517.6	36207	1901.97	3423.23	49130.4	6158.54	8468.96	7148.81	10175.7	19532.4	9145.1	1936.03	700.232
9063					Unmapped	311.956	235.853	2959.54	2908.64	2898.56	2971.74	2882.74	3643.01	4082.82	5373.68	4264.2	3332.46	3802.24	3628.85	2125.23	5120.37	4096.15	4746.25	4605.07	1875.78	3214.75	2170.73	3934.24	721.204	881.144	951.372	993.519	996.591	1063.5	1111.43	1018.77
9119	6-Phospho-D-gluconate	0.408			MS2 reverse	312.971	35.3775	30738.5	31554	32954.9	40838.7	35857.8	39025.5	28588	32705.5	35187.2	42340.8	48595.1	26190.7	130596	61236.7	42540.9	41381.9	209786	20948.2	33900	21817.8	28471.6	9523.29	6073.1	14321	3888.55	4513.3	10561.3	10796	9264.46
9126			Calcium salicylate	13.1639	MS1 mz matched	313.014	97.463	8091.81	9516.88	10314.4	11522.1	13500.9	2256.94	3326.96	4031.94	4968.75	5334.62	2669.93	3019.25	4791.64	3374.94	6550.63	7382.57	17683.3	5120.23	3497.62	1166.4	1863.5	60417	67616.6	19813.8	52490.1	41176.2	85383.6	4765.4	3493.64
9129			Ascochitine;Lactucin;Dihydromethysticin;5-De-O-methyltoddanol;10-Acetoxytoxol;Lactucin;Vernolepin;Vernomenin;Dihydromethysticin;Hamaudol;Visamminol;Pentalenolactone;Areemycin E	11.6856307339502;11.6856307339502;11.6856307339502;11.6856307339502;11.6856307339502;11.5900120173667;11.5900120173667;11.5900120173667;11.5900120173667;11.5900120173667;11.5900120173667;11.5900120173667	MS1 mz matched	313.047	42.416	77872.1	96059.8	93437.5	77238.2	91722.1	39413.8	48887.4	21094.7	39666.5	58016.2	207893	220127	522266	184462	129873	96158.7	165877	17827.8	77262.6	25417.4	32316	134608	168280	52208.5	113960	107116	215456	6292.17	18473.6
9136			Geranyl-PP;Geranyl diphosphate;Neryl diphosphate;Neryl pyrophosphate;(+)-Bornyl-diphosphate;(+)-Bornyl diphosphate;Lilyl diphosphate;LPP;Chrysanthemyl diphosphate;Lavandulyl diphosphate;(-)-Bornyl diphosphate;(2R,4S)-1,7,7-Trimethylbicyclo[2.2.1]hept-2-yl diphosphate	1.82762720639966;1.91041187212696;1.91041187212696;1.91041187212696;1.91041187212696;1.91041187212696;1.91041187212696;1.91041187212696	MS1 mz matched	313.07	286.226	9134.89	9218.96	8708.76	9858.06	9267.83	6289.96	8352.35	7019.24	47224.3	4925.76	4389.75	3959.38	5711.65	9896.15	8658.69	2271.99	8777.04	4929.64	2322.92	5384.25	9721.23	61062.7	25714	21596.1	7235.66	9796.35	18190.8	15716.9	3928.18
9138			Aspartyl-Glutamine;Gamma-glutamyl-Aspartate;Glutaminyl-Aspartate;Aspartyl-Gamma-glutamate;	7.33369862111075;7.33369862111075;7.33369862111075;7.33369862111075;	MS1 mz matched	313.091	268.889	16407.8	16391.1	15948.6	15786.8	14875	4725.6	34047.7	16388.7	15089.3	22662.7	27068.9	42984.8	15352.3	50610.3	47205.3	25059.3	47916.3	7343.38	38896.2	9972.77	10830.6	5466.74	2741.67	1880.67	1782.32	1371.75	5103.15	8132.6	10563.9
9155					Unmapped	313.237	78.164	15394.2	21168.1	23695.9	23844.6	23667.6	64212.6	9998.21	13758.2	5659.83	21171.1	7317.9	28080.2	27307.8	4903.63	6888.69	13151.2	14218.7	8895.72	7758.18	25901	55382.4	115332	13586.5	12988.4	7905.15	8956.66	15503.9	17187.1	19860.2
9182			Chlorprothixene;Chlorprothixene	-13.6823462865956;-13.5300084293054	MS1 mz matched	314.081	39.0415	73878.4	71874.2	79662.7	71492.6	84031.6	52737.5	101244	47268.9	54830.8	32778.2	115423	179140	94726.7	80128.3	105606	83816.6	46905.7	27266.7	139279	28653.8	50363.4	6197.19	1512.59	1546.5	1813.1	623.876	1527.3	892.814	833.54
9187			Citpressine II;Hippeastrine	11.8323507357534;11.745713490422	MS1 mz matched	314.114	365.252	15168	16279.4	12693.2	13414.2	16109.3	10833.1	22628.5	17440.1	15928.1	37760.5	40687.6	25863.7	39284.4	21010.6	19208.8	30612.5	16112.1	17375	23148.1	16467.3	19174.1	29263.5	8971.31	24167.7	20882.6	16376.8	29758.2	26948.9	25691.4
9191			N'-Hydroxysaxitoxin;Neosaxitoxin;Neosaxitoxin;NeoSTX	8.94204899100972;8.94204899100972;8.99504361872112	MS1 mz matched	314.132	341.246	2099.76	1597.15	1850.47	1717.17	1764.14	1824	2302.56	1902.6	1470.74	2183	2902.62	1691.74	2496.3	1958.63	2108.39	4136.59	2512.5	2207.99	1987.48	2636.83	2630.11	3564.89	2354.88	3440.77	2721.83	1698.23	3440.38	3728.55	2982.05
9203					Unmapped	314.861	399.952	1585.08	2246.31	2590.84	2006.01	2343.14	1377	3130.79	3250	2684.76	2894.61	2519.4	2449.56	3289.15	2871.02	2803.7	2300.03	2811.08	2685.43	2246.3	2167.56	1650.23	1953.31	1290.39	1741.89	1571.72	1322.47	1288.71	1150.4	1673.32
9226			4-Methylumbelliferone sulfate;4-Methylumbelliferyl sulfate	7.03113	MS1 mz matched	315.016	162.365	18310.7	16743.3	18342.1	20072.8	18605.3	9186.45	19037.7	40187.1	13093.4	16940.7	35531.7	45607.5	22689.4	40915.9	30607.6	18776.4	27119.9	7064.21	34861.4	10362.5	26850.1	1961.83	1831	1609.72	1626.23	1302.71	1285.23	1546.75	1299.21
9227			4-Methylumbelliferone sulfate;4-Methylumbelliferyl sulfate	-8.59361	MS1 mz matched	315.016	183.219	7528.5	6985.19	7324.13	9223.31	7768.8	5172.4	8483.5	12004.3	10128.4	9675.03	16319.7	18581.8	12437.7	15900.5	15612.9	11933.6	7880.34	5566.16	14626.9	6678.64	13261	2862.11	2924.33	1649.29	1265.63	1816.07	1785.24	1161.34	1532.49
9246	5'-O-methylthymidine	0.3252			MS2 reverse	315.123	251.539	3437.03	3754.33	3232.94	3512.53	4898.18	5326.55	3928.86	4106.91	5577.8	3234.79	3080.82	2208.68	3712.35	3256.76	3391.86	3453.61	4085.55	6850.42	4623.44	2594.55	3641.34	2027.27	1932.55	1641.15	1408.44	1356.88	1347.32	1410.97	927.18
9287					Unmapped	316.011	272.135	3487.87	3781.6	3545.4	3498.21	3658.12	3084.56	4877.19	5663.85	3898.6	5171.4	6134.66	3889.94	2603.49	8814.54	7345.2	5289.17	10830.4	2299.29	7152.13	2124.46	3206.99	1182.7	381.561	579.647	727.73	550.554	795.882	940.881	642.316
9309			N-(1-Deoxy-1-fructosyl)histidine;Piplartine;Piperlongumine;Crimidine;Haemanthidine;Hemanthidine;9-O-Demethyl-2alpha-hydroxyhomolycorine	-0.946007265908254;-13.5592664499937;-13.5592664499937;-13.5592664499937;-13.5592664499937	MS1 mz matched	316.115	366.496	18878.5	17199.4	17772.6	17791.6	17780.6	30247.2	16836.9	15448.1	22063.4	15950.1	19081	24517.8	21228.1	21303.9	20035.6	18613.1	19920.2	17202.3	20576.8	15473.5	16369.4	20115.2	12221.1	15338.7	18618.3	13969.8	22146.6	22881.2	25589
9310			Piplartine;Triticozole	14.749012192197;4.72992894058903	MS1 mz matched	316.119	251.539	12651.6	12694.6	12381.7	12679	13082.6	20368.1	13386.7	15393.2	20535.3	9755.35	9751.15	6150.02	12444.9	8769.38	9321.34	12782	11599.3	25217.7	15821.4	8220.85	12648.5	7381.7	7372.4	6068.58	5101.41	5236.65	4952.71	5259.82	3899.2
9343					Unmapped	316.989	153.425	45246.8	49342.5	48484.5	51316	50455.7	41210.3	56174.1	42797.4	54409.2	44420.5	39775.7	51462.9	59346	34016.8	34643.2	30629.9	24434.2	51245	33881	53740.8	35846.6	85153.3	89387.6	96467.8	66518.6	62994.4	91233.1	86457.6	104529
9355	Salsalate	0.49955			MS2 reverse	317.064	149.459	9800.17	9982.08	9100.49	10303.6	11053.9	10384.3	8200.24	16881.1	11504.1	10243.1	13785.7	12302.3	14826.9	12658.8	14004.8	16994.7	17919.5	9949.82	11587	8905.54	13880.5	3312.14	3537.49	3191.7	4161.22	2944.81	3605.39	2980.22	2820.08
9364	Acadesine (Drug)	0.7918			MS2 forward	317.117	43.084	13471.5	8987.18	8133.79	13244	10856.2	5239.47	28628.5	8758.16	10313	25087.2	5012.94	3478	4710.9	3495.49	8094.54	10726.7	11257.6	15726.2	7518.38	8963.85	7023.89	6447.44	7019.68	4929.08	3600.69	8110.39	2004.86	12595.9	4428.55
9369	3-Deoxy-2-keto-6-phosphogluconic acid	0.41385			MS2 reverse	317.141	35.92	12757.8	11728.6	14993.9	13534.6	14108.2	9361.84	28833.6	21699.6	13494.5	14983.7	19791.7	14395.9	26431.1	21779.4	22589.3	19583.2	8798.89	16325.7	25732	21859.3	20309.5	7762.64	3090.11	4255.96	2445.18	4311.85	3858.73	12460.9	1876.2
9372			Fluvoxamine;Fluvoxamine	11.8413789860554;11.880668415236	MS1 mz matched	317.159	287.894	7199.85	8820.39	6601.19	6214.6	6489.53	9647.72	9671	5568.09	6322.69	6453.04	6448.82	9069.16	8033.05	6441.71	10268.3	8948.68	5939.07	5262.78	10340.9	9385.8	6067.5	5531.7	1871.55	13475.2	8601.49	8516.21	9915.74	16751.3	11498.5
9379	12-oxo-ETE	0.9351			MS2 forward	317.21	44.3465	129570	119618	134609	134120	135959	168032	27597.8	75445.4	98942.2	65281.5	143750	226516	140447	54940.9	130505	102879	83246.6	72162.8	256753	100412	151095	50390.1	107382	85487.8	239048	126281	147964	272135	375166
9448			Lorazepam;	-3.36362456830039;	MS1 mz matched	319.011	176.725	4286.31	5266.25	6600.23	6983.61	6568.95	4308.37	9373.67	10184.2	4389.19	9072.39	10347.2	12480.7	9573.34	13774.1	8975.3	4979.24	7560.77	3526.54	9682.46	5054.68	7902.58	7996.89	7786.1	7396.4	4763.03	6506.56	6786.96	6889.08	8095.45
9451	D-Glucose 6-phosphate	0.46385			MS2 reverse	319.047	40.6755	130388	146945	141442	150141	145527	328708	112092	363306	312799	123650	121277	54799.1	158746	78923.5	54389.5	32359.1	67369.5	194533	153045	225918	179387	7999.3	10463	2222.54	6017.34	4733.47	5434.66	4444.61	2884.4
9463			2,3-Dihydro-2,3-dihydroxy-4-(4-methoxyphenyl)-1H-phenalen-1-one;Alangimarine	24.1055384917693;-11.0106926831048	MS1 mz matched	319.113	284.172	42053.7	38964.8	38112.2	38269.5	41081.7	68576.9	46143.7	45661.5	52544.6	46347	27119.7	37865.8	52891.3	38052	42033.3	27771.4	40492.2	59386.2	66561.8	22848.7	44709.9	16020	13488.5	5289.42	4905.76	3301.02	14023	10364.8	6714.01
9476	12(R)-HETE	0.9286			MS2 forward	319.225	100.044	17821.3	16700.9	15314.6	18514.7	18903.1	31080.2	3984.61	11414.9	7943.71	11379.6	11253.9	19504.9	13253.3	6628.29	12398.9	13393	11875.2	11180.1	33547.8	11992.8	19008.3	2121.69	11123.7	8230.31	19128.4	14520.4	9101.77	11593.8	13313.9
9505					Unmapped	320.032	350.682	31954.5	28186.2	27693.9	27196.3	28251.1	34043.6	32359.6	32841.8	26678	34867.4	40881	37650.3	41838.1	29914.2	32687.8	33439.2	31151.1	29999	37504.3	40721.3	33873.2	30328.5	28438.9	18277	28639.3	10927.6	27466.1	26006.9	27268.6
9514			N4-Acetylcytidine;Arborinine	-3.80643599232856;-17.8884539148543	MS1 mz matched	320.064	153.969	55495.9	52318.6	53247.5	53842.2	52613.2	96271.9	56521.3	53862.1	55776.4	78750.2	32364.7	42149.9	36845.9	39693.1	38351.3	33696.5	51719.9	77911	66332.2	63695.7	84035.6	20284.9	23599.3	21648.6	31598.6	18305.9	26879	25014.3	22250.8
9515	(+-)-Taxifolin	0.4419			MS2 reverse	320.072	338.952	10079.2	10642.7	10404.4	9559.94	8860.8	7766.69	15551.7	17494.2	13503.7	17187.4	22000.4	21099.2	14713.8	26829.3	12232.8	20669.9	23477.7	6670.16	15332.8	11118.7	16224	5349.62	2864.07	1440.66	2962.78	1130.88	2670.49	3969.83	2845.73
9540			3,3',5,5'-Tetrachloro-4,4'-biphenyldiol;2,3,5,6-Tetrachloro-4,4'-biphenyldiol	0.400419741758411;0.400419741758411	MS1 mz matched	320.912	40.284	37095.1	32078.1	31281.2	39242.4	34453.9	21637.1	29062.3	35646.2	35274.7	35026.8	35137.6	48681.4	42369.7	44777.7	33526.9	42221.8	28570.6	13349.4	29486.9	36031.5	28971.7	9842.91	21888.1	4442.63	5260.25	2250.63	3596	3832.84	3863.69
9541					Unmapped	320.933	272.047	122345	120238	113789	113332	117349	16009.7	248179	256477	60117.4	242652	184630	59727.3	48201.9	263193	128016	122083	145631	268700	36417.4	80863.9	125384	66774.2	187437	12171.4	19481	50541.2	33107.7	52833	8418.29
9542					Unmapped	320.932	156.826	18340.8	20765.5	21890.2	22239.3	23307.7	65253.5	18126	6369.36	14025	15678.2	7700.15	35461.3	41799.9	5372.89	13526.4	7114.94	5225.7	8299.34	54776.1	19054.1	15627.2	19140.8	11672.9	12475.2	5109.83	6015.46	10827.9	19088.8	20111.3
9543					Unmapped	320.934	36.4795	29052.4	24311.7	29114.1	34620.2	32068.9	28204.3	27465	60153.6	40795.8	21340.1	46248.4	37447.8	48540	48119.7	39790.3	43106.6	24849.9	17522.9	43950.3	11869.9	43789.5	24394.9	13592.1	4608.07	2486.2	1037.68	1871.94	940.4	326.652
9550					Unmapped	320.981	166.895	4904.43	6232.68	6605.65	5750.92	5690.07	6313.68	4896.7	3144.75	2696.1	12841.4	1554.9	9990.47	2279.72	12389	4276.36	10808.3	17167.8	3095.6	11026.5	3950.86	6744.31	2750.59	2258.39	2246.61	1596.24	1567.37	2230.08	2742.46	2976.05
9555			1-Hydroxy-2-methyl-2-butenyl 4-diphosphate;(E)-4-Hydroxy-3-methyl-but-2-enyl diphosphate;(E)-4-Hydroxy-3-methylbut-2-en-1-yl diphosphate	-17.9389	MS1 mz matched	321.008	177.363	13910.3	13534.7	13339.7	13576.9	13831.5	8757.26	15900.3	31227.5	15502.9	23743.3	6657.9	21828.9	31793.1	21806.5	22252.9	27526.9	9059.87	12377.7	28790.7	10762.8	7853.89	8088.46	6236.23	5161.06	4288.81	4871.97	5613.64	7007.85	7208.55
9563	Temazepam	0.31565			MS2 reverse	321.038	59.061	936872	1.06154e+06	1.01546e+06	1.05935e+06	1.05303e+06	352561	338871	1.28878e+06	886670	515927	2.45287e+06	771651	7.53626e+06	2.00698e+06	1.55071e+06	4.03559e+06	1.73949e+06	314856	2.97914e+06	365210	939838	15157.7	10099.5	5083.52	5311.2	4290.4	6398.3	20184.7	9788.04
9565			5-Thymidylic acid;dTMP;Thymidine 5'-phosphate;Deoxythymidine 5'-phosphate;Thymidylic acid;5'-Thymidylic acid;Thymidine monophosphate;Deoxythymidylic acid;Thymidylate	-1.86923663814496;-1.86302656123153	MS1 mz matched	321.045	219.176	8228.9	6449.32	6496.45	6531.05	6916.74	5219.59	13369.9	5815.09	3936.34	16752.6	4427.94	4062.14	2509.41	5335.82	5172.32	4167.05	6189.52	7741.83	5596.28	5796.74	3450.1	6140.63	4078.45	5267.61	6040.39	4043.54	3885.2	6003.77	8494.41
9566			L-gamma-Glutamyl-S-allylthio-L-cysteine;Leucodelphinidin	-5.31910082408841;-15.2141358571527	MS1 mz matched	321.057	24.3035	246147	299877	279484	295725	285129	232302	443134	208625	120983	556922	58142.5	211136	54618.2	46026.2	303783	45062.2	81107.5	992625	98200.7	103962	94603.8	812663	489235	1.27501e+06	70383.2	74686.3	438385	1.05735e+06	790275
9567			L-gamma-Glutamyl-S-allylthio-L-cysteine;Leucodelphinidin	15.8818520320354;5.98660721368405	MS1 mz matched	321.071	175.942	17153	22874.6	20644.9	19085.4	22149	4247.79	94537.9	11916.3	5395.14	94218.3	14765.7	13935.4	64175.9	24974.6	39649.7	53590.3	32156.2	3958.41	53318	4053.86	11070.5	5180.08	3356.86	5299.26	2878.23	3219.74	2947.47	6292.92	2523.64
9571			5'-Deoxy-5'-fluoroadenosine	-16.3513	MS1 mz matched	321.081	319.561	25330.8	23058.9	27847	24332.5	24509.6	13773.2	25654.9	26596.1	30272.8	24896.1	32600	39722.2	39411.1	54216.7	33661.4	54407.6	60025.1	10197.3	56335.3	23209.2	56374.3	7964.13	11049.8	2736.61	4922.38	2779.43	4975.86	7279.98	4658.28
9607			1-Chloro-2,2-bis(4'-chlorophenyl)ethylene;DDMU	21.2783	MS1 mz matched	322.002	24.5835	59164.9	72337.8	79645.4	74758.3	70993.8	87783.8	59545	74234	70051.4	27974.5	137030	123279	82761.7	93756.5	87668	48235.2	43471.2	94755.8	91979.3	164478	136021	9377.61	7219.44	6634.54	1399.46	1382.06	3464.21	5735.31	5642.61
9615	Deoxythymidine 5'-phosphate (dTMP)	0.37175			MS2 reverse	322.05	33.253	63641.6	64596.7	66497.7	73393.5	78839.9	113338	226040	97301.6	143193	41190.7	31017.2	66731	50617.8	25816	129155	8465.2	48068.9	123397	92511.3	45161.8	42418.9	15452.3	8794.08	15377.5	8521.91	9986.6	16234.8	8408.19	15617.5
9619			Ascorbalamic acid;Ticlopidine	-15.6478962479533;24.7098023786676	MS1 mz matched	322.076	251.657	12850.6	12913.1	13906.4	13884.9	14091	22900.3	11628.7	15233.2	21950.8	8964.39	10154.8	5852.23	12234.3	6632.73	8952.84	12126.8	9832.5	28288.2	15214.9	9529.46	12783.6	7017.83	5718.37	7450.01	6666.33	5098.7	5542.31	5122	3877.97
9636			CI Basic red 9	-0.926443	MS1 mz matched	322.815	29.5115	13721.9	17262.3	16144.9	12323.4	17302.2	14355.5	14112.8	17556.1	14421.7	12246.9	10816.7	11324.5	11543.7	14821.2	14250.2	17154.1	9201.51	12402.1	14028.3	15163.8	10558.3	12106.6	17556	12260.2	11502.5	7777.24	15619.5	15454.6	18944.1
9643					Unmapped	322.929	156.666	17223.4	20371	21159.5	22221.5	22155.7	63052.2	17709.4	6198.78	13257.4	14780.7	7243.78	34111.1	40839.3	4129.66	12932.4	6254.64	4586.12	5591.16	51382.7	17380.9	14255.6	16479.9	8496.08	10898.3	3098.74	3600.84	9654	12154.4	19117.7
9645					Unmapped	322.929	293.246	55021.2	58941.7	52517.4	48234.3	53939.6	37408.6	99541.5	125104	28048.8	106808	85053.8	30049	18567.3	119719	62456	62009.9	74077.8	112292	16530.1	32961.9	56189.9	36407.3	83673.6	5719.05	9887.59	23004	16738.1	26476.9	4395.34
9649			1,6-phthalenedisulfonic acid;2,6-phthalenedisulfonic acid	16.6680440952718;16.6680440952718	MS1 mz matched	322.95	198.057	7.21699e+06	6.84475e+06	6.74295e+06	7.08312e+06	7.20618e+06	1.69794e+07	7.41162e+06	2.09072e+06	5.12816e+06	5.50603e+06	2.64566e+06	1.01627e+07	1.5457e+07	1.7411e+06	5.48094e+06	2.84758e+06	1.79431e+06	2.73237e+06	1.81722e+07	6.3762e+06	4.83217e+06	6.96395e+06	4.0362e+06	3.60609e+06	1.63956e+06	1.68646e+06	3.4553e+06	4.661e+06	4821279
9667			2-Hydroxy-4-(4-methoxyphenyl)-1H-phenalen-1-one;9-(4-Hydroxyphenyl)-2-methoxy-1H-phenalen-1-one;Benzo[a]pyrene-7,8-dihydrodiol-9,10-oxide;7,8-Dihydro-7,8-dihydroxybenzo[a]pyrene 9,10-oxide	8.95647501800105;8.95647501800105;8.93760656855944	MS1 mz matched	323.073	27.8245	142254	140102	143813	138688	159448	292586	189383	88088.5	160978	100335	2041.12	259042	108456	46243.1	254569	54595.3	88021.6	315233	168220	163205	88510.9	40515	12891.3	117849	13308.2	14141.3	33206.3	33191.3	35483.5
9708			Famphur;Famophos	0.615345	MS1 mz matched	324.014	333.819	14150.6	13736.5	13193.8	14168.2	13128	10862.5	20038.4	6826.22	6706.46	13336.9	7788.65	4354.08	9071.48	7074.31	4171.49	3341.71	16147.5	3078.88	6530.78	3151.59	14444.3	19574.6	14177.3	7441.9	5626.79	6197.45	5372.6	17060.6	11842.3
9713	Deoxyuridine monophosphate (dUMP)	0.37605			MS2 reverse	324.06	33.214	19597.1	19601.6	17954.5	20892.5	26220.5	34657.9	75323.7	27842.4	38982	31235.3	6838.26	16367	13171.9	7250.57	37194.8	9183.85	18002.5	31774.4	22347.1	10782.3	14262.9	2936.5	2038.14	6518.04	744.177	1331.19	3568.9	2141.62	1427.56
9714			Midazolam;Dinicozole	-23.1009028712436;-12.9394794861775	MS1 mz matched	324.071	280.075	45509.1	46887.3	42882	42938.6	43996.1	13844.4	110621	35274.9	44472.3	102494	103126	45109	76288.5	74356.9	107018	70815	176433	17819.4	71236.3	16816.1	55110.7	10850.9	6825.4	4277.78	2613.16	2901.06	6906.59	8053.21	5227.82
9715			2-Amino-4-oxo-6-(1',2',3'-trihydroxypropyl)-diquinoid-7,8-dihydroxypterin;2-Amino-4-oxo-6-(1',2',3'-trihydroxypropyl)-diquinoid-7,8-dihydroxypterin	-0.806635069691103;-0.691796880157395	MS1 mz matched	324.071	304.848	15285.3	16342.3	15650.2	15281.8	14534.4	11232.3	23429.1	11492.9	14498.6	15953.4	21145.9	37624.2	13245.4	42088	29748.4	17873.1	108726	6765.07	14080	9115.49	23245.2	5545.75	2217.28	1251.59	1978.13	619.587	2649.8	4367.89	1719.12
9720			Avenanthramide L;	-13.3810107740806;	MS1 mz matched	324.091	407.312	25560.6	24109.9	22362.7	22777.5	28110.7	26571	16949	23804.8	29792.7	38278.2	24014.7	36678.1	34960.9	17602.6	22094.7	33884.9	25272.1	43437.3	32918.1	12496.8	27396.5	39913.9	33783.5	22832	18256.2	13735.2	38895	48687.9	30955.9
9738					Unmapped	324.813	29.419	26011.7	30334	28807	20589.3	32506.2	26707.2	26257.7	28217.7	28996.4	29035	20376.4	22682.8	23199.6	27528	28481.3	32820	16519.4	24903.9	26636.5	30133.8	20098.9	19680.1	30453.4	26437.6	23647.7	15983.5	30890	32677.7	41338.8
9758					Unmapped	325.021	157.131	8158.73	11294.3	16211.3	10039.4	11837.3	9991.09	14416.7	12671.2	12558.2	11410.6	8747.45	10927.4	14404.1	11431.9	13843.7	7041.72	11126.6	3716.82	10241.7	7666.73	10714.3	21746.9	11765.7	11920.3	8795.58	10237.8	22371.5	22593.7	22642.3
9761			5-Fluorodeoxyuridine monophosphate;5-Fluorodeoxyuridine monophosphate	3.17147240233805;3.26379506277088	MS1 mz matched	325.033	115.603	54241.5	47339.7	49293.4	47842.1	49908.2	23025.7	34041.6	57376.2	46896.7	30595	77934.5	53184.3	92961.6	125624	90821	144241	214959	13654.8	84034.6	27075.4	66549.1	2832.97	2339.32	1384.88	1460.1	1708.34	1045.7	1479.22	1492.2
9780			Arborinine;Arborinine	-0.378814307410574;-0.350753998244469	MS1 mz matched	325.123	370.692	15073.5	15135.9	15803.7	15641.9	14364.3	12567.9	21339.1	16730.7	19439.7	26379.5	25397.2	21539.9	23678.6	29319.1	24639.2	22009.5	16963.1	13918.5	18475.7	13685.5	16781.6	18756.9	9660.64	16603.5	11242.4	11827.7	14615.8	14048.8	18422.3
9794			Ajmaline;Ajmaline;Isoajmaline;Hydroquinidine;(-)-Tortuosamine;Tortuosamine	14.0156591526237;14.1018039885486;14.1018039885486;14.1018039885486;14.1018039885486	MS1 mz matched	325.199	26.105	860674	955591	1.00876e+06	1.0719e+06	1.16844e+06	646913	757895	1.15996e+06	772191	565134	267498	497548	392784	240808	288707	319894	351856	1.19748e+06	473302	1.87836e+06	866469	7.19838e+06	5.32692e+06	5.16681e+06	3.00887e+06	6.61972e+06	6.52546e+06	4.59517e+06	8.47593e+06
9802	Heneicosanoic acid	0.5			MS2 reverse	325.31	39.022	8388.19	6142.31	6350.27	7341.14	8709.24	22712.6	3289.33	4640.9	4072.53	3758.6	4593.29	9781.93	4889.81	4723.09	2576.58	5996.72	4740.94	10036.2	7035.19	11575.5	9000.16	16724.7	7563.54	5934.01	6414.62	8983.11	21435.3	12336.9	9425.18
9815					Unmapped	325.993	242.749	7593.24	7675.73	7057.61	7312.2	7614.56	7024.95	10748.6	15043.4	11026.9	7419.48	9761.14	8073.28	12851.9	9298.6	12668.2	10007	4635.49	7241.84	13220.3	9424.31	8387.4	1591.63	1472.1	917.658	814.631	665.455	937.536	843.978	1074
9820	3',5'-Cyclic guanosine monophosphate	0.38645			MS2 reverse	326.035	178.096	4787.58	5034.74	4675.15	4618	3994.81	3661.64	4578.98	6521.26	4710.99	4020.17	6456.86	5686.4	7452.06	6823.02	7326.76	8578.85	11372.2	3224.91	7355.36	3022.79	6833.48	1474.17	2236.11	1082.92	788.668	698.886	830.178	1034.71	1127.23
9827			Acetaminophen glucuronide;Blepharin;Diclobutrazol	-4.33054065740728;-4.33054065740728;10.7004024879172	MS1 mz matched	326.086	243.24	18053.9	16840.5	17980.2	17468.8	16607.3	7734.59	31111.8	18866.7	11596	18699.2	29140.1	23486.6	29488.6	46401.1	45400.4	32306.2	119264	10793.3	20922.4	8883.28	8342.68	5365.78	2321.47	2873.57	1287.76	827.844	2674.56	2477.56	2181.56
9836			N-(1-Deoxy-1-fructosyl)phenylalanine;	-2.45161123167569;	MS1 mz matched	326.122	279.19	21114	20233.3	17213.6	20675.1	18443	18541	22984.6	16878.9	21903.2	34272.3	9018.01	9343.12	34592.7	8314.77	8033.06	9718.1	47806	11412.5	17158.3	16880.3	10520.8	75761.8	35226.3	10250.2	4205.44	5615.83	4738.17	48666.5	40117
9869					Unmapped	326.948	42.27	30254.4	22999.7	24784.1	24160.2	23598.9	58992.5	7319.7	8032.2	24596.1	37648.9	22290.1	55750.9	10127.8	39259.2	22464.4	42833.8	64188.7	17080	12967	19044.9	43152.6	4463.2	4592.43	2405.72	1974.15	3522.5	1588.16	2548.16	1700.79
9888			6-Sulfatoxymelatonin;Bergenin;2-Succinyl-5-enolpyruvyl-6-hydroxy-3-cyclohexene-1-carboxylate;5-Enolpyruvoyl-6-hydroxy-2-succinylcyclohex-3-ene-1-carboxylate	15.5242932068941;-4.26725969398406;-4.26725969398406	MS1 mz matched	327.071	379.072	32307.4	31315.2	33096.2	29407.9	27306.7	7154.36	80243.3	19543.3	24964.9	62098.1	84233.6	129805	25592.3	123961	75764.9	106840	71522.5	14070.2	109106	14933.8	23130.2	20401.3	5361.59	1286.34	5160.62	4493.01	5313.97	10912	4311.09
9889	Inosine	0.4952			MS2 reverse	327.089	243.205	3378.46	3206.83	3010.95	3515.26	2774.92	2168.42	5423.49	3929.17	2246.31	3341.58	4754.86	4294.94	5427.9	7847.05	7084.24	5822.68	17783.5	1973.18	3704.93	1746.85	1940.31	986.125	749.706	911.118	600.539	500.512	758.864	875.465	667.919
9894			7-Hydroxy-6-methyl-8-ribityl lumazine;7-Hydroxy-6-methyl-8-ribityl lumazine	7.46444933188799;7.4610966898251	MS1 mz matched	327.104	142.537	5018.02	3895.5	4113.19	4814.82	4534.98	5464.38	3369.84	3579.64	2915.81	3338.12	3972.7	4808.71	5925.36	3963.42	4798.38	4880.73	4093.03	3177.93	8670.2	5842.16	3602.03	1633.97	1206.81	3435.03	5141.33	5974.93	3977.97	8109.94	5427.34
9899			Diloxanide;Pencycuron	-19.4321447400405;19.575527329855	MS1 mz matched	327.141	101.338	117910	89681.7	100010	105085	114942	114040	90771.3	81021.8	68811.1	85519.5	62172	82566	97045.4	81632.5	96886.8	97957.2	73532.4	90901.8	112670	92777.9	96969.9	52771	3554.84	154690	161194	173031	117386	134606	152301
9909	(4Z,7Z,10Z,13Z,16Z,19Z)-4,7,10,13,1 6,19-Docosahexaenoic acid	0.9967			MS2 forward	327.232	40.886	1.74264e+06	1.71985e+06	1.61978e+06	1.59586e+06	1.79832e+06	1.85243e+06	807685	845884	772724	864058	938358	1.58549e+06	1.44516e+06	908712	844382	881414	665326	1.94425e+06	967198	1.68961e+06	952521	5.44396e+06	2.93789e+06	4.19037e+06	5.89329e+06	5.04479e+06	6.10048e+06	7.31722e+06	7.45785e+06
9943			N-trans-Feruloyloctopamine;Melicopicine;3-O-Acetylhamayne;1-O-Acetyllycorine;3-Epimacronine	-13.5604468320743;-13.4914772840132;-13.4914772840132;-13.4914772840132;-13.4914772840132	MS1 mz matched	328.122	376.751	14149.1	13569.1	14442.5	13894.5	13210.4	16112.5	16804.5	16326.2	14378.2	13716	19817.2	18350.1	28488.9	18240.2	18277.9	23785.1	17743.4	12301.5	15481.4	22100.9	20614.5	19690.6	9230.2	12514.4	13856.9	8126.85	14709.8	14109.7	14419.1
9972					Unmapped	328.962	34.347	30689	33562.6	37070.1	37678	38006.5	20608.9	27855	74301.9	41828.1	18445.8	59864.6	47979.9	62310.4	57031.9	63789	92170.9	26295.7	14289.3	80194.1	9213.09	32283.2	4200.56	3304.7	669.602	1043.14	736.875	3436.92	496.261	2762
9974			Athidathion	-18.7883	MS1 mz matched	328.983	352.01	760024	436872	748207	800100	805640	756765	811821	773430	779183	794981	811607	787558	832206	795877	785807	796816	736247	797653	806318	775478	757602	788208	763769	767616	757258	756940	797654	769883	783957
9975			Athidathion	-12.7275	MS1 mz matched	328.982	148.826	30326.7	37506.6	36373.1	39592.3	39687	146104	38819	10701.4	40954.1	29822.7	9360.35	61558.1	207305	7565.3	24949.8	8065.4	5292.61	11527.5	166111	23072.3	18666	23617	8675.85	8113.38	2605.68	6124.98	9225.17	14483.6	14194.8
9976			Athidathion	-12.7275	MS1 mz matched	328.982	126.526	36259.8	31818.8	28887.8	30612.2	32000.8	131023	25889.4	7182.45	28682.9	21497.1	7882.31	48873.3	159181	5143.05	19935	7292.73	4669.27	9393.3	130292	25634.4	15306.7	22733	7877.33	10613.2	3970.54	4258.38	6825.44	13033.3	16955
9990			Aflatoxin B2a;Aflatoxin M2;Cicerin;Caryatin;5,7-Dihydroxy-8,4'-dimethoxyisoflavone;Demethoxysudachitin;Pilosin;3',4'-Di-O-methylquercetin;Aflatoxin G2;Prudomestin;3,4-Dihydroxyphenacyl caffeate;1,3,5-Trihydroxy-6,7-dimethoxy-2-methylanthraquinone;Trifolian;3,7-Dimethylquercetin;Penicillin O	-14.2119666219836;-14.2119666219836;-14.2119666219836;-14.2119666219836;-14.2119666219836;-14.2119666219836;-14.2119666219836;-14.2119666219836;-14.2119666219836;-14.2119666219836;-14.2119666219836;-14.2119666219836;-14.2119666219836;-14.2119666219836;-4.	MS1 mz matched	329.069	87.236	1.56562e+06	1.95619e+06	2.05663e+06	2.11638e+06	2.0481e+06	820086	3.78708e+06	5.16287e+06	2.41026e+06	3.512e+06	661599	1.9308e+06	1.76925e+06	1.57388e+06	2.36111e+06	2.48795e+06	4.34822e+06	2.0888e+06	1.55045e+06	1.5566e+06	2.07711e+06	125617	111488	298118	38582.1	37155.3	171895	161373	170399
9992			Riboflavin reduced;Musca-aurin-VII;Muscaaurin VII	0.0451010772949781;0	MS1 mz matched	329.085	281.38	10342.3	8766.88	7209.24	11281.1	9646.65	5043.2	19236.4	10870.5	8086.06	8915.49	13615	13486.2	18661.3	15730.1	21036.7	18156.5	23592.9	5377.27	13084.4	5850.12	8313.65	7674.54	3371.82	8097.79	1925.01	1268.74	1922.75	1767.54	8596.24
10008			Inosine 2',3'-cyclic phosphate ;3',5'-Cyclic IMP;Inosine 3',5'-cyclic monophosphate	9.99422454970501;9.99422454970501	MS1 mz matched	329.189	157.917	18818.5	19235.1	19996.6	19646.5	21660.9	7321.07	12954.3	15585.5	8105.68	7260.84	12091.8	12756.1	27061.4	8147.88	16249.3	13506.6	9967.66	16703.5	10484.6	11647.6	24063	30235.9	11095	40399.7	11074.6	14766.8	19834.9	32423.8	25922.1
10042			Ketotifen;	7.32760504057126;	MS1 mz matched	330.1	70.876	51362.8	58278.7	49386.3	57587.7	55375.9	36158.7	38480.2	134750	82740.4	45299.8	35334.3	64498.9	89330	43390.5	53162.6	65377.1	60379.5	39231.2	90195.8	54801.5	87542.7	13396.4	5016.35	8977.14	1954.96	1487.29	5237.81	1849.81	4829.12
10066					Unmapped	330.917	153.248	12534.1	14475.3	14486.3	14570.3	15401.6	16929.4	13747.4	14316.7	17387.8	16046	16570.3	14342.9	13565.9	16684.2	15254.7	11819	11376.1	18756.9	14669.6	19165.2	17801.4	20585.8	22327.8	20499.8	20949.2	23918.5	23310.6	24517.7	22090.8
10069	D-Ribulose 1,5-bisphosphate	0.4872			MS2 reverse	330.957	34.1695	6385.2	6016.01	3711.19	6884.61	6178.42	2071.24	5936.87	9737.65	5814.31	2262.5	12351.5	8041.67	8406.57	5693.93	12533.2	13193.4	4034.01	3369.7	10240.8	3363.34	5457.66	1058.52	1349.78	1185.81	979.58	1044.38	1833.78	798.487	960.936
10070					Unmapped	330.963	185.802	6678.38	8893.49	5011.33	5235.29	5544.86	7576.3	8432.44	6189.07	5106.21	7073.2	6598.98	5325.81	8035.97	9126.22	6250.59	6712.91	21261.9	4514.88	7674.64	3868.83	6423.62	3010.07	1421.2	2000.69	1146.7	1718.42	1321.59	1104.97	678.298
10072					Unmapped	330.97	28.614	18728.8	19637.6	17599.7	21707.3	22022.4	10228	11764.2	30629.5	17340.7	11667	35763.1	19868.4	42139.9	28573.8	26209.4	30853.5	31666.6	3559.77	21415.8	6036.32	19669.6	1436.05	1242.2	339.857	693.726	1172.43	281.374	589.253	309.523
10073					Unmapped	330.979	148.816	17923.8	21972.6	20112.5	22284	22542.5	84228.9	22859.8	4953.25	22260.3	17261	5748.29	35369	114799	2185.12	14142.3	4234.13	1876.93	8065.62	89101.2	14078.3	10922.2	13575.6	5234.47	6479.39	8043.43	4600.35	4090.42	7105.19	7250.84
10082			Chlorphoxim	-13.1934	MS1 mz matched	331.011	175.192	5876.07	6592.71	6626.8	5884.26	6187.55	6799.41	15431.3	9936.99	5167.34	8691.61	4971.52	5513.94	6030.61	5114.93	7270.06	5440.85	7314.53	8346.35	6379.12	3658.59	6042.82	5739.84	4265.29	2003.72	1068.58	1544.74	1793.26	951.678	1815.86
10087			Patuletin;4',5,6,7,8-Pentahydroxy-3'-methoxyflavone;Sulfadimethoxine sodium	5.36841658686706;5.36841658686706;-1.50577237837704	MS1 mz matched	331.048	359.212	19702	17404	16429.4	15406.7	16547.9	15084.1	24311.2	18297.4	17635.2	31885.3	34917.8	23625.8	38702.8	22771.3	22198.5	32172.8	21951.7	15147.4	28242.9	17789.9	19502.8	18608.4	16681.8	14042.4	15076.2	8574.91	16757.1	16816.4	14673.2
10090			Fluorescein;Hypoxylone	-9.96300541605115;-10.0428074327143	MS1 mz matched	331.065	86.528	63428.4	66596.2	67700.3	59896.4	67578.8	28440.6	101982	177587	90366.7	153415	29810	50385.9	74441.2	45398.6	71711.8	103197	130830	67227.4	52476.8	58216.8	81239.6	7360.35	5938.62	17525.5	19898	10433.5	12223.1	9702.93	15762.2
10095	(-)-Naringenin	0.4041			MS2 reverse	331.081	291.099	14391.3	14823.6	18029.1	13184.6	12325.6	7490.61	28089.4	17295.8	17717.3	34151	28072.5	27493.4	33865.3	30080.8	30792.2	32552.9	60503.2	7566.54	26287.7	9487.39	19530.6	7610.07	8211.43	4983.26	5393.8	2719.31	2847.47	5959.56	4532.05
10107			Eremopetasin sulfoxide;Vomilenine;Polyneuridine aldehyde;Cathemine;19-epi-Cathemine;Perakine;Raucaffrine	13.7653254195811;-8.56743859284363;-8.56743859284363;-8.56743859284363;-8.56743859284363;-8.56743859284363	MS1 mz matched	331.138	268.293	7323.57	7363.77	7629.91	7685.56	7485.74	10306	7362.43	7393.75	5703.22	7022.79	6321.72	11427.6	8951.02	8389.61	10376.1	12341.5	6344.12	5249.29	13052.5	11125.8	5375.84	2911.19	1705.46	8187.88	9239.06	10163	9790.2	17092.6	11882.6
10108			Isoxaben	0.694516	MS1 mz matched	331.174	281.221	11871.2	10564.6	10543.7	10898.7	11635.5	13986.3	10961.1	9712.63	9493.94	9735.37	8980.37	12534.7	11799.5	9015.92	12359.3	13940.2	8411.39	9897.91	13462	14850.1	9737.16	8271.49	2341.71	18850.6	12079	11791.8	15632.5	26951.1	23153.1
10112			Medicagol;(9Z,12Z)-(8R)-Hydroxyoctadeca-9,12-dienoic acid;Laetisaric acid;8-Hydroxylinoleic acid;Vernolic acid;(9Z)-(12S,13R)-12,13-Epoxyoctadecenoic acid;cis-12,13-Epoxy-cis-9-octadecenoic acid;13(S)-HODE;(13S)-Hydroxyoctadecadienoic acid;(9Z,11E)-(13S)-13-Hydroxyoctadeca-9,11-dienoic acid;9(S)-HODE;(9S)-Hydroxyoctadecadienoic acid;(10E,12Z)-(9S)-9-Hydroxyoctadeca-10,12-dienoic acid;9(10)-EpOME;…	3.03816851100865;-10.4646613448602;-10.4646613448602;-10.4646613448602;-10.4646613448602;-10.4646613448602;-10.4646613448602;-10.4646613448602	MS1 mz matched	331.188	45.536	23351.1	16525	21579.5	19172.4	20710.5	44955.8	18726.9	24803.4	16136.4	12126.6	14840.5	17066.9	11144.4	11669.2	12915.5	15713.8	13217.5	33781.1	31118	13596.9	18107	13387.6	20973.9	22045.2	26811.6	29769.7	14144	19076.2	27897
10113	beta-Estradiol	0.5			MS2 reverse	331.188	98.738	18360.4	20128.3	23017	21668.8	15039.6	28880.8	13981.8	20645.7	8460.26	14572.5	11089.7	13829.9	10967.7	12861.7	14493.4	7828.85	10636.5	27622.9	24280.4	9528.42	10650.5	8016.1	16714.7	14013	12891.5	13835.5	10368.5	13471.7	13996.4
10117	Adrenic Acid	0.9988			MS2 forward	331.263	39.07	302899	338345	342811	414959	390545	422640	108015	136633	84164.7	93842.9	136937	397855	206656	136313	134647	138380	50465.3	223478	249518	286150	154290	576742	781988	655084	1.50003e+06	914009	956322	1.06987e+06	927315
10125					Unmapped	331.967	209.677	12199.8	12767.4	11808.2	13636.9	12948.1	7572.26	10551.3	17546.4	13941	8857.54	18688.9	9179.73	12364.5	14814.3	15967	14830.9	12142.4	3762.11	8288.64	4247.86	13739.4	6406.86	2712.51	715.305	1201	1327.57	872.935	1479.63	834.547
10144			Bromodiphenhydramine;	4.36120836849106;	MS1 mz matched	332.074	26.873	59128.6	55156.7	79247.9	71790.8	76839.8	91962.6	46517.8	94076	89630.3	66392	120004	81771.9	49057.5	93881	106002	102693	147912	42693.3	78725.4	32513.8	76656.6	2293.21	3493.13	8015.4	2324.93	1257.49	4777	2397.37	5995.33
10146			Bromodiphenhydramine;	14.7160008387246;	MS1 mz matched	332.078	291.469	51945.6	67229.1	51690.2	56816.5	60436.9	28702.6	144755	58956.7	65403.1	119038	82731.3	86485.8	137266	108084	133305	129124	257668	29942.4	99847.3	30125.8	63907.1	32797.3	17318	6485.69	9583.69	6675.43	18514.3	13442	6754.68
10156			Pefloxacin;Seneciphylline;rcissidine	9.39609971610646;-16.8088616318984;-16.8088616318984	MS1 mz matched	332.145	338.244	2554.19	2557.61	2338.25	2318.61	2416.29	2501.1	4434.17	4413.92	2766.43	3823.16	3488.57	3206.86	1725.01	2717.13	3905.99	3258.95	2742.05	2391.64	4492.36	3590.67	4305.48	1654.96	1365.31	1716.55	1326.51	1248.81	2048.76	2000.95	2153.86
10176					Unmapped	332.954	183.961	3475.34	2535.71	2806.8	3252.47	3243.44	3004.93	7789.68	5195.46	3097.23	2756.25	6153.29	2555.29	2809.13	10937	6282.45	7404.67	18855.3	2812.67	3122.39	1628.88	4221.29	1320.51	1049.7	661.478	526.184	1069.5	1065.37	740.708	664.328
10182			2-Methyl-1,4-naphthalenediol bis(dihydrogen phosphate);	13.6541613487545;	MS1 mz matched	333.005	258.827	2463.56	2276.22	2679.53	2404.27	2427.74	828.216	9857.26	2704.5	1680.45	8605.82	1232.12	2168.26	1220.78	1379.34	2126.42	1627.42	2082.59	2501.56	1636.91	1474.45	2006.21	4701.8	1582.98	1988.51	1386.08	1790.67	3803.77	954.978	2910.54
10190			Nicotinamide ribotide;Nicotimide D-ribonucleotide;NMN;Nicotimide mononucleotide;Nicotimide ribonucleotide;Nicotimide nucleotide;beta-Nicotimide D-ribonucleotide;beta-Nicotimide ribonucleotide;beta-Nicotimide mononucleotide	4.02207288208073;4.02805991553283	MS1 mz matched	333.058	409.575	22875.3	19130.3	22338.1	18023.7	20311.5	23650.2	29607.6	22687.9	20783.2	25007.3	30597.8	30805.5	21857.6	29368.7	39612.9	35261.3	38140.9	21507.2	26748.8	14638.9	22302.5	13231.6	14423.2	14955.6	8559.78	4059.04	10253.3	10807.1	10527.6
10215	15-keto-PGE1	0.6224			MS2 forward	333.205	100.07	114137	109738	108234	120667	114010	208070	84829.1	120182	33885	50306.5	20835.4	49569.3	29163.9	23238.8	94315.4	22641.9	129337	289838	58160.4	47899.2	42218.2	190270	16027.2	153662	75679.4	24145.3	31264.6	29617.3	29349
10219			Caftaric acid;Cis-Caffeoyl tartaric acid;(9Z,11E)-(13S)-13-Hydroperoxyoctadeca-9,11-dienoic acid;(9Z,11E)-(13S)-13-Hydroperoxyoctadeca-9,11-dienoate;13(S)-HPODE;13S-Hydroperoxy-9Z,11E-octadecadienoic acid;(9Z,12Z)-(11S)-11-Hydroperoxyoctadeca-9,12-dienoic acid;(9Z,12Z)-(11S)-11-Hydroperoxyoctadeca-9,12-dienoate;(7S,8S)-DiHODE;(9Z,12Z)-(7S,8S)-Dihydroxyoctadeca-9,12-dienoic acid;(7S,8S,9Z,12Z)-7,8…	-3.20277744852769;-3.20277744852769;-6.72580894662125;-6.72580894662125;-6.72580894662125;-6.72580894662125;-6.72580894662125;-6.72580894662125;-6.72580894662125;-6.72580894662125;-6.72580894662125;-6.72580894662125;-6.72580894662125;-6.72580894662125	MS1 mz matched	333.205	77.261	19150.9	20139.7	20370.6	18978.7	19511.4	20449.4	13301.8	15697.3	6873.55	10583.4	13535.9	16896.8	7272.21	7539.45	17726.6	8055.93	22706.4	16228.3	14847.8	12328.7	9466.74	37684.4	10381.5	45734.5	22915.3	9168.37	15043.8	20151.5	19795.7
10221	Docosatrienoic Acid	0.9681			MS2 forward	333.278	38.481	23521	21960.6	25584.5	27478.3	28478.1	44983.3	9718.22	9084.22	5535.9	8258.13	8650.04	21685.6	13366.9	10990.2	8593.94	7516.6	5367.7	15628.6	16391.7	17730.2	11787.8	38437.5	48106.7	56490.4	103357	51629.3	74967	83090.6	65309.9
10250			Dimethemid	19.2675	MS1 mz matched	334.093	261.324	2843.03	2812.05	2393.91	2674	2670.39	3134.02	3110.88	3328.21	2603.81	3125.86	2538.07	2202.57	2267.07	2832.26	2569.87	4079.69	3111.39	2469.68	1800.57	1543.82	2766.03	5227.47	4898.5	3676.12	2011.31	2086.5	2721.5	4735.6	1813.37
10271					Unmapped	334.836	326.038	20454.1	19821.1	19371.1	19801.6	19032.5	16049.9	24027.4	20772.8	21187.9	17063	21800.5	19989.5	22041.1	23554.6	28986.6	20650.5	23298.8	16656.5	19348.2	18174.8	19585.9	28263.1	16682.5	19834.1	19855.7	13055.4	21446.1	15559.4	20125.1
10276					Unmapped	334.894	356.555	31996.7	36039.3	35899.7	34407	25351.3	25195	33032	23428.2	24271	31253.4	32007.9	23911.4	23139.8	34031.9	25298.3	20966.9	23339.4	26902	22931.8	20703.6	33351.9	24947.2	35242.9	26550.3	24454.3	39246.2	35734.5	25239.3	25339.4
10281					Unmapped	334.966	28.287	17422.2	15167.8	17046.2	8530.1	16875.7	27316.2	25929.9	9892.72	11855	6964.23	12758	14248.2	14179.6	10633.1	14001.4	13577.4	16117.1	34821.6	13776.3	6851.88	12410.5	29781	20238.7	491.64	3316.07	3798.18	8918.91	8763.29	12723
10286			1,7-diphospho-1-epi-valienol	-16.9214	MS1 mz matched	334.995	45.555	110626	105593	94149.7	174504	120206	11327.3	53705.2	64268	28586.6	29818.7	56960.7	35284.4	47166.7	84899.8	26030.9	51407.1	86434.8	161786	40558.5	66447.6	52087.3	11830.6	77762.5	30537.7	98361.7	121791	56120.1	25195.1	9660.87
10292			Dolineone;Dicumarol;Pachyrrhizin;Dehydroneotenone;2,2-Bis(4-hydroxyphenyl)hexafluoropropane;Bisphenol AF	-16.0329872006211;-16.0329872006211;-16.0329872006211;-16.0329872006211;-1.48783619515107	MS1 mz matched	335.048	304.848	11173.4	6877.91	7309.15	7068.18	7012.83	5852.55	5184.03	4351.43	10234.4	4818.94	4417.44	4857.09	15053.4	4448.89	6135.04	4873.76	6261.67	8105.38	11424.3	4199.01	6367.41	6118.04	3748.69	25425.1	16912	6329.92	4851.41	5334.85	9663.92
10297			6-Methyl-griseofulvin;NMNH;Reduced nicotimide nucleotide	0.716503637864479;13.0692115953642	MS1 mz matched	335.077	151.785	16978.7	17338	17583.7	18473.9	18234.7	8624.18	15288.8	13015.8	14882.2	8369.72	18384.6	18507.3	24545.1	20374.8	17501.7	13648.6	14085.3	15412.7	18358.4	11422.6	15354	20853	32455.8	45905.2	48774	21794.8	32190.9	20803.7	55674.4
10305			3-Hydroxymugineic acid;Fenbucozole	-9.59428160251661;-1.62028262999645	MS1 mz matched	335.114	192.944	4738.44	4951.96	5682.63	5559.41	4709.05	12318.6	4367.49	2367.93	4775.33	7172	1677.91	1282.2	2042.79	1626.23	2075.76	1831.01	1963.5	23664.5	8516.93	7991.68	4960.23	10810.5	3799.64	5018.56	3416.54	5838.2	15577.5	4326.01	13192.5
10313			Nb-Feruloyltryptamine;Cyclopiazonic acid;alpha-Cyclopiazote;alpha-Cyclopiazonic acid;CPA	21.2933378621802;21.27102574648	MS1 mz matched	335.155	441.111	11144.4	7717	6022.55	7316.85	6499.72	7972.27	12402.8	1926.8	743.557	16153	2285.39	2609.39	2749.31	2067.96	2059.74	6246.02	19850.2	2950.99	2185.75	2616.04	2725.3	21162.1	12124.8	1633.14	2134.04	1178.17	3204.48	17823.1	10832.3
10322			Fentanyl;	1.22122360460173;	MS1 mz matched	335.221	46.137	41748.1	74493.1	75390.8	66737.2	78551.2	183215	18530.6	48117	37198	56580.4	72615.4	121163	56219.4	36698.5	56626.5	79724.8	41708.3	73488.1	120090	48913.1	89674.2	25009	30018.3	23211.3	50424.2	37925.3	41440.6	97397.2	62005.6
10350	S-Nitroso-L-glutathione	0.48855			MS2 reverse	336.071	295.575	67380.2	66899	64557.8	63639.6	60595.9	27880.9	61276.7	149210	270807	36453.6	161882	19368.7	56861.1	151668	348520	50974.8	375137	37303.6	55618.9	36681.7	70218.5	16597.8	6814.52	6689.56	4969.83	1347.84	10586.4	12263.2	7911.02
10351			3-Indole carboxylic acid glucuronide;2,8-Dihydroxyquinoline-beta-D-glucuronide ;	3.65937123079175;3.65937123079175;	MS1 mz matched	336.071	229.072	15149.4	16076.7	15108.4	14740	14982.1	5817.74	20484	26202.7	20724.9	21266.7	18402.7	21012.2	19036.8	22281.8	27311.8	26645.5	42689	15427.8	18591.1	13551.9	22984.9	2641.68	2138.5	1299.16	1502.28	1386.51	1495.84	2092.71	1305.49
10370	Erucamide	0.4456			MS2 reverse	336.327	32.0205	10066.4	11560.5	13152.7	15009.3	15454.2	16270.4	18109.5	15674.5	5908.66	10871.7	13846.7	9399.48	16446.8	5609.17	5821.47	7005.73	3535.84	20965.3	16819.1	18719.1	14282.1	27053.2	17714.1	14561.3	16344.2	15555.7	28409.8	34938.9	24150.8
10376					Unmapped	336.857	399.954	18413.6	17927.7	16369.8	17606.2	15226.9	13355.3	20660.5	20967.1	20467.1	18027.9	18678.4	17844.5	20919.3	17492.4	18400.5	19654.8	21992.7	18831.2	21630.3	14897.3	15096.1	16197	12789.7	14623.7	13945.1	10988	13157.9	16514.1	12809.2
10393			Versicolorin A	-17.8841	MS1 mz matched	337.037	167.516	99740.3	120425	128011	217623	130943	83036.1	137256	420471	355124	130565	217160	609945	307693	152033	574771	147595	513430	92044.5	118467	93193.2	169938	5118.95	3493.64	4600.78	2367.95	5717.75	1499.9	5399.22	4787.22
10395			Versicolorin A	-18.3004	MS1 mz matched	337.037	148.065	90484.5	83584.7	81963.5	86604.1	87478.9	48171.5	115466	168984	142809	53435.8	98279.1	259921	130995	103788	480444	63406.2	212200	38191	75771.9	60991.8	51613.7	3024.27	1957.05	2316.28	2720.63	1003.36	2460.68	2942.91	2468.59
10398			Versicolorin A	-3.85454	MS1 mz matched	337.041	328.142	6757.65	5559.01	5334.61	5757.77	5721.22	11152.9	4287.99	6595.72	8420.36	8836.25	4380.92	2759.67	13413	1808.84	1503	7239.46	1708.64	10127	7096.55	3955.94	8759.39	4216.18	6844.2	3622.36	5521.54	4068.05	3753.49	6670.22	3769.15
10399			AICAR;1-(5'-Phosphoribosyl)-5-amino-4-imidazolecarboxamide;5'-Phosphoribosyl-5-amino-4-imidazolecarboxamide;5'-Phospho-ribosyl-5-amino-4-imidazole carboxamide;AICAR;5-Aminoimidazole-4-carboxamide ribotide;5-Phosphoribosyl-4-carbamoyl-5-aminoimidazole;5-Amino-1-(5-phospho-D-ribosyl)imidazole-4-carboxamide	-2.21852304041858;-2.36642422641507	MS1 mz matched	337.053	23.072	165356	195220	169065	193986	216873	375136	319592	239893	153572	238059	44436.2	189001	73215.4	52134.8	163986	65056.4	72930.7	687412	83031.1	73820.5	66190	317772	127489	224592	25829.2	17155.3	82766.8	101509	100060
10424			Aspidospermatine;1-Acetylaspidoalbidine;Aspidospermatine;Cororidine;(-)-Cororidine;Epicainide	-3.41928431533219;-3.33619752135828;-3.33619752135828;-3.33619752135828;-3.33619752135828	MS1 mz matched	337.198	26.977	13625.7	14590.6	15590.4	15915.4	14092.8	9691.18	8827.62	17631.7	14133.8	7856.22	5345.93	7525.51	6561.52	3707.66	6356.39	5203.23	4561.58	13002.4	9381.73	24359	13973.5	44394.3	35459.5	42145.5	24223.2	35394	42352.8	34898.8	54676.9
10429	(+-)5,6-DHET	0.34085			MS2 reverse	337.236	44.643	21636.3	29987.1	29617.8	21844.6	30009.1	133605	15756.9	15492.2	15451.5	17941.9	48076.3	48150.9	34876.1	16549.5	15236.8	24743.3	13760.1	23688.6	44638.8	18868.1	34021.1	14492.9	14776.3	11855	22792.8	22106.9	19486.8	26888.4	23546.4
10432	Erucic acid	0.9999			MS2 forward	337.31	38.446	61249.8	61916.9	63367.2	71169.3	78377.6	98553.6	25506.8	28047.6	17831.7	21068	55782.3	64253.9	38433.8	34625.8	28983.4	29358.5	28564.2	40922.7	45852.6	55500.8	46705.8	125351	97610.9	142284	231947	155413	244341	173112	144194
10460			6-Hydroxy-5-methoxyindole glucuronide;5-Hydroxy-6-methoxyindole glucuronide;Topiramate	-7.12631277922676;-7.12631277922676;-17.1041596135556	MS1 mz matched	338.086	270.395	35915.1	34912.3	33532.4	33834.4	36930	25706.8	20370	10613.6	50381.8	41327.8	39776.4	12212.8	24792.2	15302.8	67279.7	11619.1	281409	60071.7	15319.3	17377.9	43188.2	5590.96	2546.53	6486.01	1584.86	2860.29	10640.1	10618.9	11208.4
10463			1-Hydroxyrutacridone epoxide;20-Hydroxyrutacridone epoxide;Rutagravine;Vulgaxanthin-I	-1.98371816091629;-1.98371816091629;-1.98371816091629;9.73145030760019	MS1 mz matched	338.106	281.886	10140	10440	9129.24	10607.6	13176.8	5774.73	20129.9	9838.96	6167.74	9143.28	10629.3	12929.8	7393.46	16304.3	9217.27	16058.9	6460.81	6721.2	7233.4	7158.65	9810.63	29366.1	21203.4	14385.7	5418.8	7663.83	12211.5	10438.4	4658.56
10494	Hesperetin	0.47915			MS2 reverse	339.035	167.583	8054.13	10245.4	7192.16	6703.95	6913.47	4217.36	6519.82	16931.6	10470.6	3409.66	4985.1	16414.3	12508.8	6421.37	23511	4915.01	18993.7	4020.75	5884.02	5265.47	5822.51	939.272	3068.68	1277.43	1751.52	3138.86	1526.8	1388.15	1237.2
10500	Cytidine 5'-monophosphate (CMP)	0.31075			MS2 reverse	339.068	27.8245	78126.2	77714.7	90865.1	88746.7	91855.9	87812.9	63389.3	72153.1	67513.9	54125	57450.5	49503.8	69243.7	81400	81715.6	41244.2	55489.4	179068	31218.9	34577.9	50569.1	20849.3	13916	27278	1629.17	3709.94	11462.4	9371.5	10147.5
10502	Sulfamethoxypyridazine	0.4916			MS2 reverse	339.074	288.526	4908.12	5038.16	4566.56	4271.89	3867.21	2906.9	6597.27	4714.05	4919.35	6521.4	7941.47	4522.88	8942.7	9217.33	6947.5	7866.48	12019.7	3580.73	5618.78	3378.61	8158.25	2085.73	1693.86	1356.23	1575.43	1347.23	2432.83	1313.51	732.16
10529			Phygrine;	-14.5538206800922;	MS1 mz matched	339.215	25.6965	725798	725256	807117	883584	877763	517257	610842	957290	635564	498844	236845	462842	325207	226941	242647	277251	272677	845926	452281	1.38162e+06	696797	4.06743e+06	3.26576e+06	3.23286e+06	2.01831e+06	4.22709e+06	3.84368e+06	2.77936e+06	4.66969e+06
10535	Behenic acid	0.9853			MS2 forward	339.327	38.466	16209.2	17990.9	17865.7	22120.3	21802.4	51563.3	11832	18282.6	11285.2	12793.1	16646.1	49005.2	15658.3	20630.3	13071.2	26919.5	18760.3	21964.2	26784.8	39657.4	29699.5	75240	43104.4	43218.7	19461.5	38986.1	68619.9	54533.2	49458.3
10554	D-Fructose 1,6-bisphosphate	0.4773			MS2 reverse	339.992	23.1315	9888.55	9952.55	10578.3	11695.1	11177.8	10001.7	10719.9	6514.55	10027.8	37440	10225.8	8894.94	10176	8703.22	11030.6	8787.58	8559.36	22255.4	9788.69	11699	8607.46	4257.67	8561.85	2659.69	966.267	2160.24	11948.7	5958.6	11888.2
10570	1-Methyladenosine	0.4998			MS2 reverse	340.123	286.759	4194.9	3326.42	4055.56	3369.24	3094.82	4669.4	4945.24	4280.7	3912.76	3158.66	4909.69	4897.87	7046.55	4960.46	4954.33	4602.11	4480.84	2217.78	6624.82	2728.01	5729.93	3720.45	2651.12	2255.07	2046.81	2013.14	2893.56	4078.01	1790.18
10602			(+)-Gallocatechin;(-)-Epigallocatechin;Phezine methosulfate;N-Methylphezonium methosulfate;5-Methylphezinium methyl sulphate	-22.7160787004578;-22.7160787004578;-1.30690168248327	MS1 mz matched	341.038	204.383	6188.4	5521.07	5637.88	5335.91	5604.46	2556.7	7453.47	6564.02	2910.53	10937.5	5194.06	6739.31	1513.67	6889.53	4977.74	6577.21	5302.55	6058.15	3074.58	5847.32	7020.45	1170.47	2565.49	2530.61	3206.18	3006.3	1850.16	2183.15	2400.95
10611	alpha,alpha-Trehalose	0.8629			MS2 forward	341.107	346.099	26208.3	27049.5	28884.6	28388.7	25830.8	26249.8	38398.6	29540.8	29567.7	28118	27059.1	24513.7	47052.9	27579.8	32505.2	34038.6	73594.6	25181.5	29673.7	21538	30073.7	23990.1	18032.4	28936.3	24912.2	26742.9	24816.2	23051.3	22894
10631					Unmapped	341.918	43.612	16585.1	18333.3	18178.4	18025.3	18089.8	1117.15	35257	16506.7	12647.6	14897.2	18108.9	2157.92	2859.49	22136.8	8316.26	4619.92	26647	6360.05	737.671	590.783	16031.4	7690.97	19964.1	1730.94	1853.7	3828.47	1286.43	11261.7	996.58
10650			DHBOA-Glc;DIBOA-Glc;Coenzyme B;N-(7-Mercaptoheptanoyl)threonine 3-O-phosphate;N-(7-Mercaptoheptanoyl)threonine O3-phosphate;HTP	-12.6237891523073;-12.6237891523073;1.45736266903782	MS1 mz matched	342.081	286.584	10015.8	10412.9	10257.7	16390.4	10514.6	8729.77	14036.6	9874.6	10477.9	9527.22	10700.2	13141.9	20508.5	10826.5	11332.8	13205.2	13381.3	6427.01	12421.4	8318.09	7952.92	5039.1	4653.66	2254.46	900.184	2060.62	4552.11	2691.83	2087.01
10656	Trehalose	0.357			MS2 reverse	342.11	345.424	5265.63	4603.95	3722.59	3474.08	3275.35	4342.02	5228.42	4246.85	3899.96	5512.82	6156.88	3309.3	9428.35	5974.99	5818.58	6991.76	10269.6	3813.77	5627.43	3857.82	4913.76	4868.1	3835.51	5118.69	4454.44	4233.35	3908.36	4065.59	3146.71
10659			Erythrityl Tetranitrate;Bicozamycin;Bicyclomycin;3''-Deamino-3''-oxonicotiamine	9.93015788946378;5.29605966539585;5.29605966539585	MS1 mz matched	342.138	376.428	48422.7	47574.2	46108.7	48130.5	44432.6	33489.6	68168.9	64149.2	53297.6	61709	90367.9	78944.6	101669	83642.6	78736.6	97915.4	61392.3	36493.5	62402.9	52706.6	56412.3	55375	26007.1	41005.3	38715.8	23117.7	45542.3	44797.4	44280.1
10684					Unmapped	342.968	177.299	7536.3	6785.85	7445.68	7289.88	7473.17	3282.03	7149.02	16123.1	11971.5	5582.91	9527.65	4699.05	11328.2	16593.7	8097.44	10310.6	19676.8	2926.72	9445.26	2831.07	4626.34	1111.24	1343.15	426.709	723.798	1549.43	647.873	1106.55	378.136
10691			3-O-Galloyl-1,4-galactarolactone;5-O-Galloyl-1,4-galactarolactone;2-O-Galloyl-1,4-galactarolactone;L787257	-2.3886898908378;-2.3886898908378;-2.3886898908378;-4.24545385306491	MS1 mz matched	343.037	41.914	29117.3	31280.7	31007.4	31155.4	35146.9	22082.1	44395.1	29878.6	26135.6	36553.3	62362.7	34551.4	37894.2	66443.9	44167.1	53492	49315.8	13577	37637.9	18390.4	23565.3	693.17	1864.89	1124.02	1320.18	1324.4	1795.39	774.116	819.03
10695			Thiamine monophosphate;5-[[(4,7-Dihydroxy-2-oxo-2H-1-benzopyran-3-yl)amino]carbonyl]-4-methyl-1H-pyrrole-3-carboxylate	-15.1256654559379;3.22032642131896	MS1 mz matched	343.066	186.176	5540.95	4790.21	4853.64	4879.45	5163.65	3332.6	2106.82	4047.79	3166.75	2845.37	2070.58	3111.16	5782.41	2870.04	2899.67	3242.49	5582.96	1551.05	1862.6	1902.84	2086.96	9832.87	3386.26	3005.15	2000.3	1409.14	6573.71	1629.35	1406.39
10708			2-Phenylethyl beta-D-glucopyranoside;Metominostrobin	-14.0374346691364;20.7661586231717	MS1 mz matched	343.137	168.417	12335.3	11686.1	12359.9	11476.3	11230.7	14293.3	10929.6	21139.9	12183.7	12357.7	14967	10653.5	12525.1	9145.74	6183.79	8125.37	10710	8769.47	13071.1	12619.5	11837.2	5461.39	3549.02	4193.81	6246.18	3764.25	4756.63	5023.53	3606.05
10717			Oxyphencyclimine;Oxyphencyclimine	1.38142415949404;1.36050666750744	MS1 mz matched	343.21	192.353	12928.4	12657.7	12851.7	12838.7	13076.1	24152.6	9535.79	8888.47	6358.19	9666.61	8794.48	13168.1	10397.6	12517.1	13346.3	16193.8	8469.58	10269.6	18729.5	15810.2	10025.3	7321.26	1866.96	16554.7	12652.4	13494.8	13337.5	25875.8	17399.8
10719			Lucernol;Repensol;Aureol;Rhein;Retil;Vitamin A aldehyde;Retinene;all-trans-Retil;all-trans-Vitamin A aldehyde;all-trans-Retinene;11-cis-Retil;11-cis-Vitamin A aldehyde;11-cis-Retinene;Lynestrenol;17,17-Dimethyl-18-norandrosta-4,13-dien-3-one;19-Norpreg-4,17(20)-dien-3-one;17-Methyl-18,19-dinor-17alpha-preg-4,13-dien-3-one;3-Methoxyestra-1,3,5(10)-trien-16beta-ol;16beta-Estradiol-3-methyl ether;9-…	-8.44415108826103;-8.44415108826103;-8.44415108826103;-8.44415108826103;14.0739020597828;14.0739020597828;14.0739020597828;14.0739020597828;14.0739020597828;14.0739020597828;14.0739020597828;14.0739020597828	MS1 mz matched	343.226	44.289	34624	35035.7	37000.6	40096.4	35657.4	109297	19818.4	15350.2	13126.6	17817.8	20336.8	46231.7	38732	19172.6	14686.2	21526.7	13323	24479.4	38801	28227.1	21329.8	23693.9	34998.3	26855.7	110779	58731.3	47411.4	109288	92518.9
10742			Ketotifen;	7.32760504057126;	MS1 mz matched	344.087	82.927	497650	595147	627938	559655	573024	340753	867803	1.09687e+06	998657	1.04841e+06	252573	409450	806281	509096	544757	485555	620529	572204	421157	573388	494826	69322.9	59971.7	101885	38971	27891.3	80898.2	78804.5	70535.9
10748	Maltitol	0.46895			MS2 reverse	344.133	254.743	2915.26	2829.33	2108.02	2291.86	2055.25	2494.1	2771.89	2482.08	2181.79	1723.49	2453.98	4046.25	2511.94	1851.03	2066.59	2670.11	2782	1979.87	2716.48	2791.61	1942.91	9855.41	3802.01	7453.64	5555.75	5031.87	3277.45	5725.93	7220.26
10766					Unmapped	344.93	198.648	10610.5	10098.1	10434.3	11333.4	11764.1	15809.9	10790.1	6371.43	10610.3	8408.19	7500.69	12367.4	16422.4	5954.41	9099.84	6833.81	5173.11	6755.23	14875.1	10616.8	10735.7	15586.1	12047.6	9873.06	6276.59	7020.75	11622.4	11247.3	14098.5
10767					Unmapped	344.94	35.967	7471.23	6843.15	9232.08	8090.36	9132.96	25464.3	5078.95	11820.9	11047.5	5461.99	18815.2	9099	12804.5	18546.8	11558.5	17003.8	17565.9	3755.53	10674	3902.45	7744.38	719.882	720.52	200.089	261.774	405.726	138.649	215.419	192.995
10769			Ribose 1,5-bisphosphate;D-Ribose 5-diphosphate;D-Ribose 1,5-bisphosphate;Ribose 1,5-bisphosphate;alpha-D-Ribose 1,5-bisphosphate;D-Ribulose 1,5-bisphosphate;D-Ribose 2,5-bisphosphate	17.7934138188595;17.7427653873605;17.7427653873605;17.7427653873605;17.7427653873605	MS1 mz matched	344.957	39.141	8790.12	7391.44	7040.44	8891.2	8742.98	13986.7	13476.8	11139	9583.53	12527.8	17809.4	15105.3	14101.8	10574.3	12392.7	6912.58	5794.19	7454.06	17126.2	9410.48	7302.27	3220.18	582.684	2013.72	1721.18	2091.13	3351.69	344.975	593.892
10777					Unmapped	345.014	350.05	1.35858e+06	1.33514e+06	1.3258e+06	1.35725e+06	1.37828e+06	1.28034e+06	1.42614e+06	1.45339e+06	1.40858e+06	1.43228e+06	1.4914e+06	1.45596e+06	1.49327e+06	1.46417e+06	1.50376e+06	1.42736e+06	1.36177e+06	1.38787e+06	1.51825e+06	1.4003e+06	1.32032e+06	1.39747e+06	1.33601e+06	1.32773e+06	1.31564e+06	1.17998e+06	1.38896e+06	1.36553e+06	1.37004e+06
10780					Unmapped	345.023	23.596	13890.1	15006.1	18313.6	15206.3	17695.6	1877.8	13434.6	20091.6	10579.8	11196.2	16731.2	14731.1	6781.46	16445.9	20019.3	33466.8	38248.6	16249.1	4568.52	19830.4	23788.4	12748.5	4720.33	10108.3	4833.23	16503.8	3325.57	1924.32	3060.59
10788			Aflatoxin GM2;Aflatoxin G2a;Limocitrin;Aflatoxin B1 diol;Spinacetin;5,6,7,8-Tetrahydroxy-3',4'-dimethoxyflavone;Tomentin;3',4',5,6-Tetrahydroxy-3,7-dimethoxyflavone;Taxifolin 3-O-acetate;Axillarin;Quercetagetin 3,6-dimethyl ether;Syringetin;3',5'-O-Dimethylmyricetin;3,5,7,4'-Tetrahydroxy-3',5'-dimethoxyflavone;Eupatolitin;Aflatoxin B1 diol;Aflatoxin B1-2,3-dihydrodiol;Aflatoxin B1 dialdehyde	2.6850147111212;2.6850147111212;2.6850147111212;2.6850147111212;2.6850147111212;2.6850147111212;2.59081356352095;2.59081356352095;2.59081356352095;2.59081356352095;2.59081356352095;2.59081356352095;2.59081356352095	MS1 mz matched	345.07	26.725	61449.7	60656.6	61659.5	65482.8	67079.6	54799.1	78021.2	69271.6	42017.1	72846.2	101010	82266.9	76280	107831	68355.2	115923	84274.3	27506.5	76318.6	35340.8	55751.6	8525.45	4083.83	14304.2	7374.42	5714.08	12223.9	7738.61	9334.57
10797					Unmapped	345.154	260.281	14098.4	14177.8	14555.9	13828.4	14531.3	27830.2	13093.9	12261.8	11306	12963.7	11217.1	19601.9	15100.7	15417	17639.9	23237.2	10875.4	11085	23189.8	19568.6	10826.5	4710.54	1310.93	16050.3	19648.9	19518.6	18389.3	33519.5	23167
10800			L-Alanyl-gamma-D-glutamyl-L-lysine;L-Ala-gamma-D-Glu-L-Lys	13.0797	MS1 mz matched	345.19	278.58	8985.71	6092.83	6430.99	6314.99	6050.14	8048.32	6363.4	5452.7	5669.47	5316.98	4364.19	7422.22	7533.86	7827.86	8414.16	10944.4	5046.45	5366.02	8247.26	8488.72	6958.49	3668.09	1204.75	12220.3	5981.79	6639.56	8284.42	12855.6	12820.7
10807	Retinol (Vitamin A)	0.39345			MS2 reverse	345.241	44.217	24742.8	22331.6	24929.3	23262	27053.3	79076.2	12031.5	18444.7	7404.44	11129.8	11378.2	37051.6	24630.9	27427.8	10610	14067.3	14919.3	31784	25229.8	19724.6	16881.4	13050.1	15873.7	32219.8	47725.8	28749.7	34883.5	63858.6	66504
10838			Profluralin	-9.8819	MS1 mz matched	346.106	262.708	8049.26	8037.87	8176.91	7930.69	8211.45	5667.31	9123.7	19471.2	12016.6	7298.27	14600.5	12677.1	8940.35	8479.65	11190.2	12540.1	15922.1	11470	9847.33	9739.58	15794.1	3130.96	2665.24	2871.35	2570.69	1669.07	1812.83	1615.96	1496.08
10888			Orotidine;Testosterone;17beta-Hydroxy-4-androsten-3-one;5alpha-Androstane-3,17-dione;Androstanedione;Dehydroepiandrosterone;3beta-Hydroxyandrost-5-en-17-one;Dehydroisoandrosterone;DHA;DHEA;5beta-Androstane-3,17-dione;Normethandrolone;Methylestrenolone;17alpha-Methyl-19-nortestosterone;Normethandrone;3-Methoxyestra-2,5(10)-dien-17beta-ol;17beta-Hydroxy-2alpha-methylestr-4-en-3-one;2alpha-Methyl-19…	10.7560123507391;17.6954979529444;17.6954979529444;17.6954979529444;17.6954979529444;17.6954979529444;17.6954979529444;17.6954979529444;17.6954979529444;17.6954979529444;17.6954979529444	MS1 mz matched	347.22	43.631	21795.5	22002.3	24553.2	22439.5	25623.5	24521.1	10676.9	25366.9	19824.7	15266.1	19030	22255.5	12804.2	18024.4	12705.1	25066.3	10919.8	32125.9	15352.5	22083.9	40631.8	13821.7	30984.4	15638.5	37316.5	32900.6	25100.9	21666.4	22391.8
10889	trans-Dehydroandrosterone	0.3664			MS2 reverse	347.22	109.093	64643	58093.2	61312	61476.3	59636.7	28965	10260.9	47824.6	41322.1	6946.65	70114.2	20487.7	65232.6	90777.9	55319.7	65712.4	35130.3	54026.3	104506	103923	57044.6	4854.46	3485.23	7420.67	4265.16	4368.54	3578.55	4433.59	4559.71
10917			4R,5R,6S-Trihydroxy-2-hydroxymethyl-2-cyclohexen-1-one 6-(2-hydroxy-6-methylbenzoate);Mecarbinzid	11.0263376889478;-4.21948734513391	MS1 mz matched	348.108	254.12	2869.89	3103.99	3331.04	3223.91	3392.67	2796.16	4918.81	2734.58	2409.67	3993.64	3474.07	3634.98	6209.01	3934.84	4806.67	5518.09	6315.89	1909.27	4791.34	3074.16	4110.28	2088.84	2835.44	2205.45	1466.99	1364.55	2008.18	1927.17	2157.02
10962			Sodium 6-hydroxy-5-(phenylazo)-2-naphthalenesulfoniate;N-Phospho-D-lombricine;N-Phospholombricine;N-Phospho-L-lombricine	14.5414560860148;-1.39355780916699;-1.39355780916699	MS1 mz matched	349.039	281.226	15483.5	18653.7	16144.2	16435.9	15644.5	3106.02	61081.6	31555.3	14622.2	17233.4	13936.5	16498.5	76569.5	18910	19012.9	21910.8	28748.9	8769.75	18058.3	15210	16252.9	8676.64	8882.06	3647.2	6233.53	4244.35	6559.29	18055.9	16345.6
10966			6-Sulfatoxymelatonin;Bergenin;2-Succinyl-5-enolpyruvyl-6-hydroxy-3-cyclohexene-1-carboxylate;5-Enolpyruvoyl-6-hydroxy-2-succinylcyclohex-3-ene-1-carboxylate	15.5242932068941;-4.26725969398406;-4.26725969398406	MS1 mz matched	349.051	378.983	2873.48	3178.14	3045.25	2750.76	2354.26	1636.24	5136.46	2132.8	2369.24	4366.46	5281.15	7373.56	2447.94	7471.17	5141.54	6268.87	4903.06	1421.83	6348.06	1716.52	2143.77	2418.54	677.264	1058.67	1267.15	875.718	1374.36	1389.54	1269.07
10973	Estrone 3-sulfate	0.3978			MS2 reverse	349.112	335.235	3807.38	3004.96	3677.15	3547.53	2886.44	777.411	1963.31	4847.72	4381.62	788.046	3918.29	2501.11	642.684	10614.9	19814.9	7038.36	11582.7	1345.79	3705.05	6254.21	5508.87	2161.87	2620.29	1862.15	4237.43	1817.43	1571.32	2928.76	1117.18
11003					Unmapped	349.997	198.392	3312.03	3041	3250.41	2717.65	3532.61	2093.39	6964.98	3953.72	3361.48	4050.1	6345.36	4111.17	8150.4	7562.04	10110.7	5291.74	6973.3	872.779	9797.02	825.44	2092.11	1023.77	1079.56	537.114	441.158	752.164	694.439	196.803	464.56
11019			Oxoglaucine;S-(2-Hydroxyethyl)glutathione	-4.4205434944224;-2.50462817929061	MS1 mz matched	350.109	287.378	102979	100025	101090	100434	98192.7	132100	144960	123583	153346	97872.2	113712	129656	222470	102352	134826	165716	170271	93761.1	194888	78189.4	172721	31768.3	37179.4	28093.2	18974.1	17368.1	21360.1	32277.4	26200.4
11030	PGJ2	0.33845			MS2 reverse	350.236	41.289	6681.72	8783.37	8130.86	8071.12	7717.48	11317	6039.49	2707.2	2327.26	4934.72	3621.83	5653.48	1348.69	3053.35	2083.89	2646.08	2330.26	6284.28	3995.08	11014.8	5302.76	21320.7	12332	13709.6	26666.8	22913.3	23275.9	30162.9	27583.7
11035					Unmapped	350.867	325.725	19555.7	18893	19635.2	19699.8	17957.4	15631.7	22766.8	19955.3	20434	16526.6	19683.7	18584.1	21065.9	21389.5	26834.1	19600.4	22598.4	15939.2	18691.9	17879	18675.7	27053.6	16266.9	19075.6	18655.4	13221.7	20199.5	15749.9	19066.6
11040					Unmapped	350.944	34.3455	16208.3	16532	15833.7	14738.8	16965.7	12221.2	13659.3	32368.3	22771.8	9744.24	27180.3	25393.5	27563.1	24388.5	28281.8	32483.2	12400.9	7477.42	35652.7	7725.39	16242.7	3614.01	3055.39	3255.91	2679.84	6185.37	4385.73	1745.65	1969.59
11048	Dantrolene	0.4535			MS2 reverse	351.018	176.121	7451.9	9424.69	10482.8	8346.53	8756.23	11074.6	9586.59	18708.5	10305.2	9959.57	13126.1	14678.4	13774.2	14302.3	16096.5	19764.2	9202.21	7251.96	13008	5506.38	7678.86	2126.84	1525.11	1206.03	1231.31	895.422	970.675	1538.17	1099.35
11052			a-L-threo-4-Hex-4-enopyranuronosyl-D-galacturonic acid;4-(4-Deoxy-beta-D-gluc-4-enuronosyl)-D-galacturote;4-(4-Deoxy-alpha-D-gluc-4-enuronosyl)-D-galacturote;4-(4-Deoxy-alpha-D-galact-4-enuronosyl)-D-galacturote;Unsaturated digalacturote	-6.1806913293078;-6.24886029314025;-6.24886029314025	MS1 mz matched	351.055	381.946	4524.61	4035.83	4267.14	3849.07	3713.46	1760.87	5621.41	4042.66	5233.15	4033.49	4655.75	7168.84	6080.42	7766.83	6178.04	6447.13	9084.4	2749.38	5019.61	3791.36	4889.06	1673.99	1919.26	1347.2	1415.56	1147.99	1105.63	8785.07	7285.25
11053			7,8-Dihydropteroic acid;Dihydropteroate;7,8-Dihydropteroate	-2.35042998880612;-2.22849951623992	MS1 mz matched	351.051	42.8375	186433	189951	181407	191726	202142	413427	144300	182383	119151	59649.2	266158	181236	212680	198696	107228	188931	78177.4	276165	165281	241670	169007	9645.04	2312.82	5908.04	7854.9	20336.4	3233.78	26144.2	6788.9
11065			Penicilloic acid;Benzylpenicilloic acid	-8.29429970229839;-8.31559972996213	MS1 mz matched	351.106	28.604	10095.8	8399.11	8335.34	8680.47	8552.29	12023.9	20431.7	6032	24334.6	20524.7	13765.3	15045.6	17195.7	14583	5043.53	16123.8	4963.92	15997.8	17018.9	15712.1	5137.03	8568.19	7296.8	23275.7	4131.54	6605.77	13807.3	13236.6	11376.8
11068			Estradiol-17beta 3-sulfate;Estradiol-17beta 3-sulfate	8.24571422804985;8.37237145814674	MS1 mz matched	351.137	378.859	16559.5	14961.4	13730.7	13134.9	13112.7	20953	19707.3	23918.6	24881.6	19719.8	21389.5	24126.8	38578.9	20173.8	25874.9	25532.1	26233.7	13892.5	28351.5	19739.5	26383.8	13890.9	7329.65	6398.65	10127.5	3802	9671.44	11710.7	8545.19
11073	Acetylvalerenolic acid	0.4616			MS2 reverse	351.184	44.1885	8170.9	8641.78	9314.14	10369.4	7764.22	28093.7	17216.4	15005.5	4453.17	5288.87	11059.5	22285	4439.24	12923.8	4060.36	11513.2	10330.4	15666.2	24483.4	6143.83	21842.8	44086	13546.7	13740.4	10265	12542.3	7075.82	19386.6	13899.6
11075			Methyl (9Z)-8'-oxo-6,8'-diapo-6-carotenoate;Fortimicin KL1	-2.39861095360338;20.4431739389135	MS1 mz matched	351.201	175.984	2242.61	3058.22	3280.28	2192.12	2330.86	1860.53	2469.11	2738.35	2590.5	2963.11	3080.67	2671.88	3170.45	3638.14	3607.14	2359.68	1275.65	2988.57	4183.27	3648.35	2709.35	3192.28	895.69	3619.65	2795.41	3179.3	5307.78	3841.96	3731.43
11076	Prostaglandin H2	0.4419			MS2 reverse	351.216	100.376	21705.7	20660.1	32796.6	35371.4	23537.3	24269.5	5307.38	12375.1	10124.6	21576.4	14128.9	36334.7	16183.3	9902.63	22594.9	13205.2	17149.6	19173.1	36538.1	26535	26522	6643.29	24931.7	19510.5	30452.8	22022.2	12330.1	25853.5	20734
11084			Decarbamoylgonyautoxin III;	2.92032333872895;	MS1 mz matched	351.325	38.232	7709.66	6780.38	7389.48	8395.57	9453.18	18028.2	3483.15	6546.7	3723.94	2613.96	5859.25	8473.45	7369.38	5049.5	4579.3	5201.36	3249.38	11201.6	6794.28	10579.2	7620.96	23674.2	14615.7	6848.05	8572.69	9666.21	13396.6	13621.8	9314.56
11131					Unmapped	352.944	355.823	104415	171215	172240	172722	170679	109584	106514	106892	165438	101000	112894	168256	161144	168027	166127	160221	157237	121848	166308	158711	111626	171102	176452	183629	169938	192864	175679	171434	116369
11152			Chlorpromazine;Chlorpromazine	10.2264806450632;10.3742364325184	MS1 mz matched	353.068	36.506	12230.6	12907	11663.1	14495.4	13686.6	28335.5	18780.6	13103.3	15205	8632.17	11331.4	10571.9	10355.8	8954.86	15244.4	6366.52	3584.56	54387.4	11000.1	8122.6	1668.3	2798.39	3728.91	1989.49	1283.14	1974.91	1840.94	2264.08	1532.99
11168			(-)-Aspidospermine;Aspidospermine	-2.92859968767915;-2.84899078481509	MS1 mz matched	353.23	21.6415	115743	103997	132746	131765	114899	58357.2	52890.1	90686.1	35064.4	27611.9	100658	77932.2	50857.3	87650	55630.2	81504.4	54221.8	58649.1	95281.7	72210.1	116151	86443.1	24693.3	94334	242071	270768	177112	343926	252637
11169	15-F2t-IsoP	0.45285			MS2 reverse	353.232	101.332	12264.9	12835.6	13915.2	10525	18990.4	30340.8	2957.25	7108.1	6362.51	6499.69	13303.7	26020.9	12984.3	22781.1	20553.5	9631.31	8712.18	11773.4	36373	15967.4	29327.4	4584.87	3872.64	4321.74	6139.63	8801.75	3490.27	5652.49	15813.8
11174	Tricosanoic acid	0.7539			MS2 forward	353.34	38.1975	6829.85	7438.72	9087.89	9346.97	9505.32	26399.6	5623.41	7700.98	8468.4	3800.66	6758.57	17022.1	5794.2	7825.59	6649.67	8913.36	6693.69	22258.2	16714.9	20161.8	10967.8	37394.3	36882.9	14870.5	5591.83	21020.2	24040.2	32636.7	20653
11204			AL-321;5-(4-(2-Methyl-2-phenylpropoxy)benzyl)thiazolidine-2,4-dione	-11.8268	MS1 mz matched	354.117	274.072	28006.9	27277.6	26399.1	27229.3	25643	3828.72	85929.9	8874.16	13985.9	62050.1	104249	99178.6	32146	110963	44813.7	48894.2	47716.3	10331.1	49564.5	11092.1	8279.1	8705.39	1902.88	1531.28	1705.16	967.994	4916.09	6344.77	8438.12
11238			Azothoate	-17.0105	MS1 mz matched	355.009	359.261	8469.59	8128.92	8778.23	7952.56	8082.08	7570.12	10412	8644.97	8002.13	13504	14055.2	9869.72	15720.7	10421.6	10443.5	12867.4	9388.02	8389.13	11616.5	7448.39	9386.07	9049.68	7640.51	7431.24	7237.12	5139.53	8599.61	7802.95	7997.3
11241			(+)-Chebulic acid;Y 23684;2-(4-Chlorophenyl)-5,6-dihydro-[1]benzothepino[5,4-c]pyridazin-3(2H)-one-7-oxide	5.72635567613357;3.93215791783946	MS1 mz matched	355.033	210.868	8536.95	8931	8664.93	8488.73	10163.2	4851.74	16095.2	8373.89	7941.85	12065.4	22682.8	5698.3	10946.7	20610.3	27790.6	23303.1	55017.1	3313.81	16080.2	2120.3	7190.27	893.381	1704.56	784.119	605.068	961.072	795.096	633.342	583.538
11246					Unmapped	355.054	189.054	9153.44	8506.72	5535.01	8916.48	9437.46	3452.42	9786.62	10100	8587.4	12583	13151.8	12848.5	5013.34	15182.4	15284.3	12606.1	14728.6	6736.16	11557	9756.9	6272.19	4608.29	723.239	3129.16	747.834	547.311	1943.91	1236.45	2586.03
11248			cis-Coutaric acid;2-O-Feruloyltartronic acid;Caffeoylmalic acid;Phaseolic acid	9.39898584594503;9.39898584594503;9.39898584594503;9.45775961880927	MS1 mz matched	355.066	164.957	8031.21	7056.14	7926.52	7523.39	7345.76	4698.07	9245.35	7563.27	7482.07	9905.31	15094.3	14211.9	13008.1	17118	19174	12613.7	11265.4	3372.26	11561.7	4886.15	10399	1348.87	1909.19	1423.26	1042.52	1731.16	1367.6	1234.91	1791.37
11257			xi-3-Hydroxy-5-phenylpentanoic acid O-beta-D-Glucopyranoside;Zingerone glucoside;	-19.8929028143856;-19.8929028143856;	MS1 mz matched	355.14	162.002	4659.67	4582.65	6455.02	4871.01	4158.24	4017.64	2537.95	17733.2	9909.66	3933.58	8775.31	5546.46	7423.08	3439.86	20450	14155	12926.6	7980.36	9133.48	6543.78	7919.7	2580.43	1918.44	1646.76	1325.88	1784.33	1608.12	1377.63	1672.1
11263	5-Oxo-ETE	0.3773			MS2 reverse	355.172	84.993	26901.5	27083.2	31340.7	34525.2	36350.5	20869.2	21189	21704.9	16946.3	21570	17940.4	14191.4	10960.7	21901.7	17160.2	27292.4	17065	26114.9	14977.5	28542.5	25583.7	25643.2	3364.73	45269.7	64007.1	51859.3	44289.6	67280.4	63036
11269	Estradiol valerate	0.625			MS2 forward	355.226	32.0775	16968.1	16343.6	18019.3	20225.7	19975.8	35233.4	4090.48	12613.7	6421.86	4323.56	16028.6	19709.3	17777.2	6454.22	7029.6	9264.06	6968.48	11725.6	15431.9	22600	20191.9	39508.1	1494.44	21174.3	64146.7	53413.1	36721.8	37309.4	49847.4
11339			Dolineone;Dicumarol;Pachyrrhizin;Dehydroneotenone;2,2-Bis(4-hydroxyphenyl)hexafluoropropane;Bisphenol AF	-16.0329872006211;-16.0329872006211;-16.0329872006211;-16.0329872006211;-1.48783619515107	MS1 mz matched	357.029	304.831	2364.8	1911.56	1670.74	1406.92	1514.25	1584.91	2003.89	989.267	2074.08	1203.2	1011.46	1212.44	4013.56	1323.78	1734.32	1041.35	1715.95	1370.84	2756.99	894.398	1562.62	1662.03	1122.21	6285	3796.08	1417.04	820.479	823.24	2374.45
11349			Dihydrocaffeic acid 3-O-glucuronide;Miraxanthin-I	-19.5121339954824;-1.3692337123158	MS1 mz matched	357.083	21.153	4197.41	2964.5	3164.81	3034.16	3441.59	4811.83	4079.74	7423.51	1999.88	3133.64	2776.7	1926.07	3717.57	3037.91	3780.19	3558.64	2037.8	5310.5	3919.1	2991.07	2520.08	4127.15	940.031	905.055	325.874	483.064	793.678	948.807	816.809
11350			Pantetheine 4'-phosphate;Pantetheine 4'-phosphate;4'-Phosphopantetheine;Phosphopantetheine;D-Pantetheine 4'-phosphate	9.14977190922728;9.03332175350797	MS1 mz matched	357.1	80.556	116673	122181	127453	168095	132101	109792	102987	111222	84303.7	150244	21148.8	22369.3	41475.8	39033	21812.1	26028	19293.4	440288	40752.6	58975.5	84513.5	207501	77943.4	52190.1	36076.3	45039.2	52770.4	78281.5	41944.7
11362	5(S)-HETE	0.3367			MS2 reverse	357.19	45.484	5063.17	4382.58	3515.85	5546.14	5037.96	6271.47	3999.05	3811.76	3340.95	3329.9	2589.85	4971.7	3534.68	3291.1	828.315	3070.64	1961.68	5725.91	4392.44	4556.62	5564.18	3208.14	2623.7	4787.99	8456.21	8757.7	3936.49	8085.97	9508.22
11369			3-Hydroxymugineic acid;13,16-Docosadienoic acid;(13Z,16Z)-Docosa-13,16-dienoic acid	11.2995963069221;-11.2993409511085	MS1 mz matched	357.278	38.402	23829.7	24796.5	25627.8	28485.8	28005.7	24792	9284.19	8406.76	4582.84	6339.2	13476.9	27719.4	18005.7	15053.8	10783.3	9822.15	7654.87	17786.9	15616.7	17887.5	11158.3	55940.1	58891	82073.1	32215.2	9841.16	81600.8	80170.1	90020.5
11392			Tiazuril;	15.2483142778129;	MS1 mz matched	358.052	295.606	14151.3	14661.6	14020.9	14249.8	14441.5	7230.81	11331.5	26424.6	39074.2	7671.17	27997.6	4746.47	11035.6	25842.4	49061.9	10093.2	43077.6	9200.33	11883.7	9168.07	14844.9	4459.28	2210.14	2199.58	1562.99	1124.65	2950.33	3630.72	2545.46
11393			3-Indole carboxylic acid glucuronide;2,8-Dihydroxyquinoline-beta-D-glucuronide ;	3.65937123079175;3.65937123079175;	MS1 mz matched	358.052	229.161	3248.05	3356.02	3331.49	3204.64	3308.66	1559.91	3878.95	4961.3	4490.49	4546.65	3284.6	4279.05	3033.44	3398.59	4628.92	4105.26	4698.36	4173.47	3659.44	3049.5	5053.71	1187.99	620.783	963.424	1043.26	1110.7	1209.52	1238.23	1086.5
11422					Unmapped	358.924	198.351	14046.4	14033	14178.1	14417.5	12757.5	19748.3	14940.5	8000.67	12501.8	14646	9025.83	15091.1	17973.7	6461.01	12461.4	9445.26	6343.57	11583.9	19418.3	16765.5	10714.3	13828.1	11183.9	12104.1	7345.35	7473.75	10928.3	14163.2	12539.1
11427					Unmapped	358.989	152.26	8579.27	8704.73	8163.33	8262.76	9084.25	6703.04	11142.8	7826.87	9220.72	8470.75	7860.48	8838.45	11850	8248.88	8483.53	8521.06	9765.62	14635.7	7979.75	10001.7	7946.64	15381.9	18867.9	17816.4	11880.1	14128.3	16263	19511.1	20257.4
11435			Pyraclofos	-10.6581	MS1 mz matched	359.043	373.647	4017.97	3502.74	3526.59	3759.43	3406.49	6821.36	3317.03	2921.05	3669.23	3211.17	4522.67	6372.2	2349.54	5948.52	4513.99	4944.54	2480.42	4156.12	4382.76	4033.28	3759.8	2985.09	2757.71	4359.54	7196.06	5476.18	3870.68	3666.97	3981.86
11439			Sudachitin;Acerosin;Sideritiflavone;Agamanone;3,5,6-Trihydroxy-3',4',7-trimethoxyflavone;Jaceidin;Rosmarinic acid;3,5,8-Trihydroxy-3',4',7-trimethoxyflavone;Majoranin;Nitrovin;Difurazone	-17.2190130334861;-17.2190130334861;-17.2190130334861;-17.2190130334861;-17.2190130334861;-17.2190130334861;-17.2190130334861;-17.2190130334861;-17.2190130334861;-9.67224669497884	MS1 mz matched	359.078	36.7875	82735.1	85439.1	90550.9	90753.1	88021.3	107835	112479	183076	110571	57730	38088.2	37609.3	75137.1	47010	35332.6	29640.7	28412.2	275041	46689.4	156762	52269.5	40042	19318	19068	6055.02	8746.02	13769.4	12264.1	9013.77
11443					Unmapped	359.095	317.21	3330.78	3343.96	3406.68	3392.66	3402.62	2332.2	5701.96	3688.7	5115.84	3882.43	5467.35	5589.46	9631.06	6431.84	5212.29	7151.06	10025.2	2183.44	8473.73	2774.34	4844.88	1539.22	935.304	761.795	961.174	871.604	776.323	1425.02	1039.91
11453					Unmapped	359.169	249.472	16437.1	16291.5	16260	22798.7	23183.8	32041.1	13892.9	17531.2	13590.6	13960.3	12030.3	19068.6	16923.4	15612.7	24187.2	24374.6	15531.5	12476.2	22559	23050.9	12606.5	6292.98	1269.59	33592.5	23449	35980.6	20881.1	38789.2	25081.8
11454			(S)-[8]-Gingerol;Rapanone;Decylubiquinone;6-Decylubiquinone;2,3-Dimethoxy-5-methyl-6-decyl-1,4-benzoquinone;[8]-Gingerol;(8)-Gingerol;Mocolin L acid	8.03998804642612;8.06916140300565;8.06916140300565;8.06916140300565;8.06916140300565	MS1 mz matched	359.169	231.775	6470.11	6526.8	5760.16	6228.88	6759.9	6991.03	5729.21	4540.3	3577.62	5572.51	4046.37	6744.21	3517.4	6873.96	5918.49	9041.07	4263.39	5102.17	4361.39	7714.24	4331.8	3232.29	744.301	14737.2	11610.6	12856.7	12239.7	19297.3	14462
11457			7-Methylrosmanol;Cortisone;19-Oic-deoxycorticosterone;Aldosterone;Prednisolone;Tricyclodehydroisohumulone;Cortisone;17alpha,21-Dihydroxy-4-pregnene-3,11,20-trione;Kendall's compound E;Reichstein's substance Fa;Aldosterone;11beta,21-Dihydroxy-3,20-dioxo-4-pregnen-18-al;Prednisolone;Cinerin II;Tricyclodehydroisohumulone;Aldosterone hemiacetal;11beta,18-Epoxy-18,21-dihydroxypregn-4-ene-3,20-dione	9.23392119322863;9.23392119322863;9.23392119322863;9.23392119322863;9.23392119322863;9.23392119322863;9.1617371431657;9.1617371431657;9.1617371431657;9.1617371431657;9.1617371431657;9.1617371431657	MS1 mz matched	359.188	121.635	61295	56228.6	52389.5	56669.4	56840.3	118475	10865.1	11345.6	18785.7	6608.76	2179.66	9502.98	2892.17	1555.48	2257.71	3128.33	2504.91	594167	7936.61	38087.6	9297.87	103595	25891.8	5825.93	7068.57	50224.6	7035.39	80657.6	7100.5
11479	Thiamine monophosphate	0.4529			MS2 reverse	360.083	266.502	3424.74	3655.07	3149.74	2987.41	2931.93	2378.32	3727.04	1866.31	2968.5	6866.2	1786.52	1730.06	2768.49	1170.15	3071.41	2059.95	8355.77	2550.22	1662.86	1167.8	2633.02	11485.5	8869.09	1297.69	958.697	1231.72	1317.94	9948.98	6253.66
11486			Huajiaosimuline;Simulenoline;(2E,4E,8E)-Piperamide-C9:3;N-[2-Ethoxy-2-(4-methoxyphenyl)ethyl]cinnamide;Belaxyl	-14.741927381245;-14.741927381245;-14.741927381245;-14.741927381245;-14.7616092367966	MS1 mz matched	360.128	287.11	694561	603026	594436	585355	613680	696403	740035	488647	709824	363565	430253	546741	1.00317e+06	289126	531564	567086	404688	639654	540301	872988	409170	1.44906e+06	682940	1.12684e+06	1.04577e+06	897044	817386	1.15531e+06	1.25795e+06
11510			Coumaphos	17.3471	MS1 mz matched	361.021	23.529	14972.3	21175	14586.9	15091.7	14941.2	15876.5	17383.9	15226	13876.4	22524.5	12826	20378.1	10083.7	27025.5	11346.8	21159.3	16229.5	12139.4	16752.7	20472.2	18437.9	1433.17	3373.66	5014.62	7444.43	6236.31	5167.23	3477.33	3728.94
11517			Pyrogallol-2-O-glucuronide;	23.8956155293819;	MS1 mz matched	361.085	364.309	44048.2	40382	38803.8	35740	34268.6	59473.8	91887	63672.8	60633.1	76585.9	120213	86179	90063.9	109061	88040.8	116397	139925	32695	103540	33161.8	68297.7	36893	9541.32	7927.41	17240.4	5784.34	18085.1	24876.3	11541.8
11520			2-Hydroxy-4-(4-methoxyphenyl)-1H-phenalen-1-one;9-(4-Hydroxyphenyl)-2-methoxy-1H-phenalen-1-one;Benzo[a]pyrene-7,8-dihydrodiol-9,10-oxide;7,8-Dihydro-7,8-dihydroxybenzo[a]pyrene 9,10-oxide	18.8871491705673;18.8871491705673;18.8682805337509	MS1 mz matched	361.111	134.107	13486.9	12546.6	12103.2	12172.3	12662.8	17948.8	5279.56	40379	19065.8	6951.63	8118.43	2677.88	13932.3	7949.74	8953.41	12058.4	17702.2	4637.94	5470.41	17554.3	56290.6	14410.7	3971.87	1683.48	2092.17	1784.26	1469.21	1126.94	1474.43
11526			Clavamycin B;Clavamycin C	10.4740161228655;10.4740161228655	MS1 mz matched	361.148	176.995	8684.29	8501.76	9459.91	9352.44	9593.4	4765.32	10230.1	16425.7	7355.61	9945.93	13144.9	6641.1	3660.41	19186.2	38932.8	10373	24805.6	3668.45	13004	19970.7	10745.2	1230.92	2063.29	2467.57	3078.47	2300.04	2324.78	2141.88	2125.54
11580			5-Thymidylic acid;Rapanone;Decylubiquinone;6-Decylubiquinone;2,3-Dimethoxy-5-methyl-6-decyl-1,4-benzoquinone;[8]-Gingerol;(8)-Gingerol;Mocolin L acid	7.75895111394555;-10.5519802963467;-10.5519802963467;-10.5519802963467;-10.5519802963467	MS1 mz matched	362.235	38.533	48386.7	50465.2	50580.3	50173.8	53548.1	44685.6	23051.7	35520.6	30431.6	30433.2	26249	31809	30098.1	20791.2	24071.7	22291.3	23452.9	60918	42179.7	35084.7	31019.4	45771	66812.1	57081.2	140014	154128	70462.3	85831.6	52372.6
11600			Xanthotoxol glucoside;	-17.582701563542;	MS1 mz matched	363.073	176.725	68408.3	72256.7	74215.4	78879.7	79806.5	100074	129516	107880	95339.7	157009	75701.1	63146.5	174457	67981.1	44622.4	85804.1	56700.9	64379.1	128607	144590	73458	48910.9	22252.9	40720.8	15202.8	25089.2	37532	38488.2	47654.2
11608			hydroxytorsemide;	17.1495413126194;	MS1 mz matched	363.127	129.126	20117.5	18852.1	17647.6	19521.7	19314.7	22166.6	16727.9	12693.8	17422.7	12310.6	12020.1	21420	30638.8	9272.24	16383.5	18286.4	10043	13965.1	21206.7	23598.3	16456.3	14387.8	6712.05	39338.7	20735.7	20529.6	29817.9	54487.6	49816.2
11613			Balfourodinium	10.1922	MS1 mz matched	363.175	269.518	2684.32	2990.59	2607.57	2928.73	2496.85	1947.06	2463.97	4260.15	12099.1	2651.72	2109.65	1138.37	10922.3	913.319	1480.33	852.342	1580.54	828.801	3321.14	1525.15	6669.27	1545.74	1048.75	941.443	393.524	471.438	583.247	638.722	726.066
11616			Stanozolol;Stanozolol;Androstazole	13.8195880342813;13.7090005680109	MS1 mz matched	363.215	134.807	64857.2	103500	82197.7	107946	81334.1	99872.3	15518.5	166865	49716.1	12780.2	51924.6	60113	103079	92479.5	135631	104529	80073.5	250879	214195	62645.9	200694	5675.57	6845.21	2665.93	7742.21	6073.28	3984.08	4586.82	3225.79
11618			11b,17a,21-Trihydroxypreg-nenolone;Dihydrocortisol;3a,11b,21-Trihydroxy-20-oxo-5b-pregnan-18-al;18-Hydroxy-11-dehydrotetrahydrocorticosterone;Vanillin 3-(L-menthoxy)propane-1,2-diol acetal;Tetrahydrocortisone;11b,21-Dihydroxy-3,20-oxo-5b-pregnan-18-al;Tetrahydrocortisone;Urocortisone;11beta,17alpha,21-Trihydroxy-5beta-pregne-3,20-dione;5beta-Pregne-11beta,17alpha,21-triol-3,20-dione;3alpha,11beta…	-8.16555758529791;-8.16555758529791;-8.16555758529791;-8.16555758529791;-8.16555758529791;-8.16555758529791;-8.16555758529791;-8.23666689558033;-8.23666689558033;-8.23666689558033;-8.23666689558033	MS1 mz matched	363.215	170.028	19898.7	14830.1	16428.2	13579.4	13740.7	23583.6	14896.8	32878.2	7025.8	4344.02	2925.5	5562.22	4262.09	3410.51	10889	3017.45	12070.9	42247.5	4494.57	7272.6	4524.08	8808.59	1956.43	7632.23	39245.4	2377.18	2747.11	2247.6	1949.16
11621			6-O-Acetylaustroinulin;7-O-Acetylaustroinulin;	-6.47776641082146;-6.47776641082146;	MS1 mz matched	363.252	165.626	16244.5	17081.8	11853.1	10619	10566.8	8756.26	123516	32478.4	7695.45	5733.17	2287.04	5928.97	3689.91	2821.72	8526.98	2824.58	9459.19	30461.1	6455.94	13755.2	21785	8913.88	2315.58	7539.64	42890.5	3216.41	2826.64	2513	2250.94
11624					Unmapped	363.325	38.2865	25643.7	24259.9	26160.4	30510	29709.1	31059.5	9747.16	12907.6	10991.8	8023.58	12322.2	22593.7	10598.9	14140.3	9479.91	9014.39	5298.05	25987.5	18054.8	21259.5	12925.1	57691.8	45705.6	61312.5	69543.1	68059	76734.1	55552.9	70132.6
11630					Unmapped	363.97	328.131	10082.9	8752.82	9627.78	9154.03	9063.74	10511.9	10137.6	9819.9	11487	9920.95	8184.61	6387.24	14552.6	5319.45	4700.61	11531.9	5926.72	10009.8	9432.93	7422.86	11355.7	10116.7	9117.65	7527.81	9054.15	5892.78	7160.54	9513.78	8034.95
11633					Unmapped	364.014	196.544	21096.3	16815.4	18172.4	18040.7	17505.5	17091	28350.7	15416.4	12192.5	20074.8	28185.6	34580.6	74275.7	34322.2	49065.4	29188.4	57204.3	6415.78	46675.4	6288.83	10180.6	1166.69	583.561	716.751	528.182	427.492	700.289	510.639	356.178
11638	Xanthylic acid (XMP)	0.6607			MS2 forward	364.043	175.299	13815.2	16059.7	15470.3	15983	14964	5956.63	14671.5	31272.7	23519.6	9063.79	27843.2	7447.88	42114.6	31152.9	30276	36183.7	31472.4	5163.79	43826.1	7694.85	15015.2	996.066	1086.61	212.544	468.317	329.446	886.45	266.837	305.926
11640			Metolazone;Indapamide;Benzoylprop-ethyl	-8.27178890382907;-8.27178890382907;-3.91690646842928	MS1 mz matched	364.057	350.033	24710	21749.5	21324.8	20146.2	20344.9	32785	22442.4	20950.5	21375.1	23458.4	22288.4	17944.7	35153	18767.9	22515	30038.9	27836.1	22461.9	27290	36882.6	26187.9	22425.4	25502.3	19044.8	23078.7	11359.9	21458.5	20086.4	19955.5
11670			Athidathion	-12.7275	MS1 mz matched	364.959	148.821	145467	180902	168009	173016	183177	727879	179696	29728.1	183337	137170	32809.9	297327	998250	12872.1	110097	30332.6	13422.6	41792.4	768121	108492	77103.8	109263	31583.6	28081.7	7438.12	12237.4	32724.7	57611.3	59694.4
11671			Tetrachlorvinphos;2-Chloro-1-(2,4,5-trichlorophenyl)vinyl dimethyl phosphate	-10.2281	MS1 mz matched	364.958	46.953	117875	100766	114024	107500	114972	598670	115581	23239.8	79502.3	93388.9	31385.5	176392	279307	11881.9	81838.7	27206.8	23888.8	30356.3	408245	73143.9	55963.4	63415.1	27531.4	23153.9	6066.13	11981.3	14145.8	56783.5	58186.3
11672			Athidathion	-12.7275	MS1 mz matched	364.959	126.343	158344	139975	133518	141748	139842	665878	120198	20913.5	127975	99177.9	29669.3	213459	790248	10941.2	82111.4	23402	11284.8	34947.7	634441	105651	60230	93409.3	23753.9	38990.6	7332.84	13480.8	23033.1	49575.7	68677.9
11683					Unmapped	365.016	273.373	8194.8	7245.01	7405.2	7420.24	6996.19	3255.46	8333.11	9910.77	6897.22	4238.57	16065.4	11535.7	25558.4	18231	16250.5	11822.9	35129.5	2520.69	12219.2	2762.85	6293.78	1568.79	880.875	1636.69	1438.57	1376.79	484.171	553.8	1487.46
11720	Nervonic acid	0.9998			MS2 forward	365.341	38.03	123388	134646	122918	148041	149056	192920	26635.8	43120.1	40936.4	22829.4	41862.3	92438.6	37933.4	46628.5	43620.1	35321.1	29196.5	141673	61475.7	156316	75224.1	433894	392373	188399	477475	337782	756053	457386	549477
11730			Phosalone;Phosalone;Agria 1060 A	-5.07811092118546;-5.17729651924308	MS1 mz matched	365.974	286.903	7904.12	9104.85	8376.3	11371.2	5236.94	7436.78	9768.9	7373.98	8167.25	8432.85	8081.79	10499	7953.19	8125.88	9652.75	7606.59	8628.99	12804.3	11451.8	11488.4	9396.38	12058.7	14668.4	15078.1	11407.2	13376.7	7950.13	14632.1	14249.2
11784			Decarbamoylgonyautoxin 1	-19.0179	MS1 mz matched	367.064	24.252	14818.1	18091.3	17799.1	12888.1	17097.9	19939.7	44952.2	17690.1	7415.75	21391.3	3808.94	10280.6	5876.72	3297.71	8449.61	5678.95	1513.54	52759.9	10883.9	9199.95	8162.64	31174.5	18203.1	9448.84	3460.14	2152.03	5384.89	10954.3	6970.1
11786			Ketazolam;Velloquercetin;PD116740;Deoxynogalote;12-Deoxynogalonic acid;(1'S,5'S)-Averufin	0.624570811210558;9.23688145494788;9.23688145494788;9.23688145494788;9.23688145494788	MS1 mz matched	367.081	219.028	9088.06	10206.6	10576.5	10249.4	10047	9954.9	28063.4	4556.02	5418.12	5847.83	18164	15342.1	15682.1	23632.4	17913.6	16806.4	71372.4	2483.37	22232.5	3265.87	10122.1	1111.37	875.684	1291.85	765.636	573.647	978.866	1438.28	671.54
11790			3-O-Caffeoyl-1-O-methylquinic acid;3-O-Feruloylquinic acid;3-O-Caffeoyl-4-O-methylquinic acid;(S)-N-[3-(3,4-Methylenedioxyphenyl)-2-(mercaptomethyl)-1-oxoprolyl]-(S)-alanine;Indolylmethyl-desulfoglucosinolate	-16.7033978152048;-16.7033978152048;-16.7033978152048;1.04182457032029;1.04182457032029	MS1 mz matched	367.105	287.011	1.40547e+07	1.38216e+07	1.4004e+07	1.47921e+07	1.49103e+07	1.34996e+07	1.40255e+07	1.30869e+07	1.51378e+07	1.15161e+07	1.16553e+07	1.29526e+07	1.72652e+07	1.04973e+07	1.31042e+07	1.1832e+07	9.75335e+06	1.45096e+07	1.45324e+07	1.38314e+07	1.36264e+07	2.00054e+07	1.69083e+07	1.8765e+07	1.43468e+07	1.50777e+07	1.78067e+07	1.7713e+07	1.9142e+07
11791			3-O-Caffeoyl-1-O-methylquinic acid;3-O-Feruloylquinic acid;3-O-Caffeoyl-4-O-methylquinic acid;5-O-Feruloylquinic acid;O-Feruloylquite;3-O-Feruloylquinic acid	14.310367884495;14.310367884495;14.310367884495;14.3978428227623	MS1 mz matched	367.104	371.375	115548	169300	110590	117296	104409	55791	196080	111319	139768	93296.4	193496	201616	146205	232963	212148	170887	129543	53141.2	161507	83641.5	136226	116106	67237.5	48455.1	58728.9	21811	61179.6	66248.6	73823.7
11808	Tetracosanoic acid	0.8534			MS2 forward	367.355	37.8335	19227.5	21375.6	20476	25803.6	24697.2	51301.6	14992.7	16138.7	18702.9	10070.9	15425.1	35082.9	11720.2	17196.1	14969.4	15986	14734	50406.8	24716.4	46808.4	28259.1	128431	151567	70425.9	31104.6	144380	139619	128882	123384
11833			Lansoprazole;S-(2-Chloroethyl)glutathione	-24.0655118178961;-24.6561616967055	MS1 mz matched	368.057	204.599	7989.53	8263.2	8728.31	8400.75	9411.59	3012.43	10092.9	8617.27	4084.31	14625.7	7323.39	11501.2	1494.42	10350.9	5780.46	7899.67	6691.27	12530.2	3394.97	10277.4	13728.2	2435.23	6211.34	4963.24	7258.37	7192.41	3708.02	4909.8	5589.62
11881			Lormetazepam;5-(3,4-Diacetoxybut-1-ynyl)-2,2'-bithiophene	4.24186525804632;-13.1723354609914	MS1 mz matched	368.988	23.198	12013.7	13773.1	12838	9588.33	11862.4	14094.2	13908	7173.77	8287.45	4835.29	13265.1	12483.9	24228.5	16684.7	10810	12641.8	12191.9	4440.99	16625.7	13137	9157.84	6516.72	5162.95	15737.7	8062.21	15209.2	24199	25829.1	14508.6
11891			4-O-alpha-D-Galactopyranuronosyl-D-galacturonic acid;Sodium equilin sulfate	17.0768207201933;-10.9153273125524	MS1 mz matched	369.081	362.74	6975.37	6809.2	6566.17	6192.1	5764.13	5561.74	13257.8	8861.61	6578.92	7539.56	11012.2	8716.97	12959.5	14812.6	15902.3	11717.1	26774.2	4174.13	7194.28	8239.2	9837.88	4035.39	1621.42	2192.18	2705.66	2021.52	2494.72	2762.26	1653.83
11907	Thromboxane B2	0.9696			MS2 forward	369.226	157.068	143607	163318	143013	150064	109981	123508	11327.9	69941.3	73614.7	83869.3	86002.2	528151	98933.3	52765.9	102328	74662.4	101255	78270.2	317328	119933	292836	56622.6	315545	127082	307519	184790	93856.5	203715	115367
11913					Unmapped	369.298	103.228	18462	13835.6	11277.7	15443.9	12082.9	12283.1	3687.5	4614.09	2810.24	5949.45	4099.16	9859.54	2130.47	2191.01	3133.37	2279.25	3923.95	8323.7	2724.78	13942.1	4106.37	12282.1	11942.4	8803.99	20603.1	19663.7	21581.6	17698.8	15454.9
11926			Athidathion	-18.7883	MS1 mz matched	370.008	350.673	13684.1	13785	13117.4	12977.6	12971	11608.6	15723.5	15355.5	12935.2	13479.3	16025.7	14383.9	16461.2	14206.1	15800	14177.1	12787.5	12487.5	16292	12506.2	11410.8	11989.8	13443.7	10859.6	11214.1	8736.55	12205.9	12992.1	11326.5
11930					Unmapped	370.036	272.199	1944.01	2100.39	2208.84	2010.57	1868.24	983.864	3752.58	1709.03	1768.2	2073.79	3617.7	2602.57	3896.44	4589.55	4888.17	2697.18	8709.71	1086.85	2354.9	1180.24	1302.9	819.103	618.643	600.359	535.671	493.527	627.949	750.475	595.407
11978			Gomphidic acid;4-(N-Maleimido)benzyltrimethylammonium iodide;MBTA	-22.1662179989587;17.1627017459143	MS1 mz matched	371.04	359.229	8058.64	7167	7843.87	7071.79	7532.27	6781.81	9583.91	8682.91	7642.46	12227.5	13149.8	9506.34	16010.1	9763.83	9307.99	12288.4	9714.13	7188.92	10849.2	8101.84	8213.53	8642.96	7533.22	6995.99	6974.59	5466.92	8090.9	7676.92	8276.59
11983			Sulindac sulfone;2-O-Caffeoylglucarate	-14.0952362090934;23.1497196892597	MS1 mz matched	371.078	179.952	8883.88	8724.5	8837.76	8714.88	8520.8	4632.23	16260.2	7211.28	7554.6	26837.6	16115.9	12202.7	50773.5	16800.6	16227.6	17523.5	11344.3	7007.71	13086.5	12521.7	4858.65	2817.08	2398.86	2404.94	1303.68	1066.57	2578.73	2466.13	916.462
11984			Ohioensin-A	-11.3569	MS1 mz matched	371.096	364.832	8399.28	8176.43	7891.15	7426.28	6932.27	5216.4	16633	8399.6	6850.24	9620.99	13524.5	16616.5	14258.6	20569.5	16065.2	13721.1	20021.4	6117.74	12037.5	5638.62	7759.96	5390.61	2760.77	1408.15	1670.42	880.743	2158.22	3085.69	1762.91
11987			Quinacridone;Diclocymet	-22.037241492371;10.8946563633098	MS1 mz matched	371.107	338.617	1908.85	1880.77	2035.14	1613.37	1811.62	691.295	3142.69	1536.24	1310.64	5421.64	3159.72	6308.47	1456.52	3435.66	3573.5	3806.54	3741.55	1152.26	9043.56	1293.97	1520.8	778.46	806.907	711.666	748.078	675.594	449.38	544.876	804.413
11990			Nizatidine;Nizatidine	7.0480328585831;6.94625441348723	MS1 mz matched	371.125	160.625	47682.1	45321.3	46256.5	45455.6	45228.4	43669.2	40946.9	33517.8	17374	31080.2	146772	111570	54964.2	198159	93930.4	147482	79915.6	17379	111671	43938.8	30921	2853.11	1779.35	1765.15	3890.51	4687.87	2848.61	1848.52	1934.26
11991					Unmapped	371.132	209.764	4947.67	4991.24	5799.49	5111.95	4893.06	2791.2	10536.4	5976.1	3901.08	10581.3	5834.88	13072.8	7665.03	7509.62	7149.48	5779.89	11942.6	4844.53	10528.4	3115.78	6118.18	964.981	1125.32	1345.45	1059.9	1014.51	981.363	1083.67	961.269
11998			trans-p-Menthane-1,7,8-triol 8-glucoside;(1S,2R,4R,8S)-p-Menthane-2,8,9-triol 9-glucoside;(1R,2R,4S)-p-Menthane-1,2,8-triol 8-glucoside;(1S,2R,4R,8S)-p-Menthane-2,8,9-triol 2-glucoside;Phenothrin;Sumithrin	-11.6161305198267;-11.6161305198267;-11.6161305198267;-11.6161305198267;5.14009324129971	MS1 mz matched	371.164	377.485	26179.2	24808.7	24155.6	22035.7	19561.7	18784.4	49647.4	40560.2	32767.3	22026.3	40854.9	75933.3	74378.4	74526.1	78224.1	90571.7	54812.4	10655.6	34269.1	29837.6	32655.1	20783.7	8413.77	9919.02	12335.6	3969.56	12842.2	12308.9	11292.2
11999			4'-Hydroxy-5,5'-diisopropyl-2,2'-dimethyl-3,4-biphenylquinone;Methyl (9Z)-10'-oxo-6,10'-diapo-6-carotenoate;5-Methoxy-7-(4-hydroxyphenyl)-1-phenyl-3-heptanone;2-hydroxyethinylestradiol;Jatrophone;Broussonin C;Centrolobine;Yakuchinone A;Yakuchinone-A	-4.94790469792118;-4.94790469792118;-4.94790469792118;-4.94790469792118;-4.80503567745837;-4.80503567745837;-4.80503567745837;-4.80503567745837	MS1 mz matched	371.187	32.034	24589.2	18975.8	20952.8	22640.5	23066.9	6066.34	1913.7	6946.56	4971.43	1291.03	3191.07	216277	2905.53	28302	131216	9599.91	18736.9	17507	1955.72	31516.2	28284	3658.9	2951.06	3798.48	1387.26	7165.58	5905.41	4248.86	4843.23
12045					Unmapped	372.962	204.084	5626.65	5595.57	5854.83	5650.2	5329.75	5825.35	10764.5	11544.1	7693.81	5642.67	8923.38	2818.18	2356.63	11317.2	7063.42	10851.4	12553.7	6119.59	1048.43	2889.05	8260.49	2468.01	1179.92	969.283	927.237	955.739	979.027	1125.64	665.193
12052					Unmapped	373.014	197.304	4079.51	3836.53	4308.8	4270.54	4343.69	5864.67	3932.14	4741.73	5417.21	4120.07	9516.66	4630.78	11700.2	8882.61	7376.28	6821.76	10592.1	630.138	10947.7	743.658	3170.01	1442.59	1325.09	729.592	650.393	607.281	688.955	773.184	419.575
12071			7,8-Dihydropteroic acid;Dihydropteroate;7,8-Dihydropteroate	-2.35042998880612;-2.22849951623992	MS1 mz matched	373.131	43.482	17974.2	21834.5	27723.8	19423.3	20567.3	24805.2	26425.1	16224.2	14192.9	20476.4	25111	14975.9	34574.5	14448.2	18405.1	17438.5	33875.1	26798.4	8706.43	20337.4	19474.4	13993.4	6387.77	18345.4	6817.28	12640.5	13760.9	19778.8	15888.2
12073			Silver sulfadiazine;Cyhalofop-butyl	-8.40013776221983;-10.0801483798004	MS1 mz matched	373.148	175.024	17685.5	17077.2	19771.1	17910.5	17453	12079.7	19535.6	18842.7	12685.6	31681	42723.6	44224.9	33062.8	35714.7	38830	49635.4	51538.3	9675.54	19106.2	13779.9	8659.77	2965.89	994.08	3729.29	2452.23	5342.28	3375.97	1299.06	1596.5
12074	Ajmalicine	0.4466			MS2 reverse	373.148	223.962	7128.08	7033.34	7234.07	7026.05	6775.29	7598.9	8277.66	9772.09	8527.06	6172.58	14304.1	7975.2	14397	14192	16023.3	12943.9	23760.4	6933.56	4876.01	3492.1	4798.31	1215.09	790.033	1201.4	31871	30502.7	30512.8	59811.6	41472.7
12077			6-Epi-7-isocucurbic acid glucoside;	-2.853866727505;	MS1 mz matched	373.184	222.663	18099.8	20503.2	18323.9	17916.8	18923	28621.4	15326.3	14230.3	10141.1	15366.7	12535.1	23101.7	16343	19545	20663.1	27123.4	12068.7	14144.3	28397.3	24579.2	12041.1	6837.89	1916.26	24862.4	26756.4	27511.8	25497.9	50347.8	34665.5
12080	5(S)-HpETE	0.46925			MS2 reverse	373.184	254.837	2016.29	1942.49	1921.55	2072.9	1934.88	2492.24	2843.67	3731.76	2982.63	1622.05	1574.9	1280.34	2185.45	2630.04	2375.49	3339.74	8256.86	1537.36	2125.94	2694.02	1824.52	1104.52	961.945	1360.23	1369.36	1401.63	1268.79	1914.41	1446.74
12097					Unmapped	374.005	350.385	6800.94	5762.73	7889.81	7622.07	7899.83	6367.82	8424.16	10109.9	6462.52	8009.7	9511.41	7119.09	8467.95	8207.48	9749.98	8534.45	8642.22	7725.85	8410.58	7813.58	8041.24	7786.88	8047.12	7744.93	6533.66	5216.91	8202.31	7290.54	6220.47
12101			Prochloraz	12.4499	MS1 mz matched	374.035	277.283	3702.83	3549.14	3294.23	3446.97	3647.15	3340.22	5027.78	3636.22	2873.86	3382.74	3389.58	5238.2	7336.56	2635.88	3436.78	6106.18	3496.55	5012.99	5078.63	2941.67	4713.09	2482.81	3402.75	4422.99	5395.84	5934.97	4246.71	5323.28	3768.91
12126					Unmapped	374.243	32.1935	37920.2	44979	49934	42034.2	46371.5	25793.9	19301.8	21671.9	18326.6	23984.4	18195.1	25467.9	20264.3	13304.5	13584.9	12230.3	7756.71	26822.7	31561.6	34671.5	21087	56683.1	41947	32430.4	48834.8	52942.1	41350.9	51450.7	48436.4
12153					Unmapped	375.037	23.1895	14300.3	15052.9	11265.5	13909.6	17946.1	12217.4	12324	16584	17366.2	40561.9	17671.6	15113.3	6982.42	14516	14075.5	17608.5	16366	15360.9	11738.6	17692.4	19831.8	4907.36	6001.84	5052.43	7673.16	3485.46	4080.06	2484.73	4949.82
12169			Aspartylglycosamine;N4-(Acetyl-beta-D-glucosaminyl)asparagine;N4-(beta-N-Acetyl-D-glucosaminyl)-L-asparagine;1-beta-Aspartyl-N-acetyl-D-glucosaminylamine	21.2909587555559;21.1856251653595	MS1 mz matched	375.164	279.245	10010.2	9923.52	5715.71	9684.77	10270.5	11342.5	6980.33	5948.44	5354.46	9391.72	7326.91	9824	6464.19	9389.83	5796.25	11644.4	6573.13	7704.92	7128.56	9793.73	8446.52	3222.4	5403.8	6900.34	7897.38	4508.49	5578.15	14989.9	7067.59
12181	Lithocholic acid	0.9998			MS2 forward	375.288	46.2595	8973.24	14153	13083.4	13005.8	12858.8	69808.7	7077.03	9134.94	6555.09	3394.27	6395.4	11303.9	4136.77	4980.52	2848.82	1794.92	3832.48	16112.6	9773.37	35449.1	11227.2	5919.9	13268.8	6450.31	17218.1	14918.8	7921.84	23430.4	11872.1
12199					Unmapped	376.098	381.134	3075.62	3966.91	2950.63	3701.58	2523	2888.45	2854.08	1449.33	1965.42	3062.33	1852.24	1483.44	2184.83	1775.92	1457.59	1738.39	6026.4	1036.86	1611.19	1198.4	4164.44	3940.14	2623.75	1219.92	1125.25	855.625	1017.88	4295.79	3452.04
12205			3-Iodothyronamine;	-13.7961753060866;	MS1 mz matched	376.134	340.267	6655.93	5157.32	6120.19	4635.78	4956.11	7045.38	10640.5	12245.6	7770.09	14205.1	20515.6	11366.4	26293	15459.1	9635.43	25145.3	21733.5	4272.88	15641.6	12387.1	18055.2	4683.93	2141.34	802.771	2065.53	532.795	1845.86	2365.45	1503.83
12222			Pyrimidifen	-11.388	MS1 mz matched	376.904	356.404	53919.5	40817.7	41897.3	60039	60134	55561.6	55343.6	36201.4	57968.4	35920.2	37683.2	56018.8	53383.9	39598.4	54882.1	51016.1	38267.4	43640.1	54862.3	37529.9	58756.4	41078.9	42700.6	62664.7	39294.4	68266.1	42576.2	40930.7	60657.7
12240			Carbenicillin;Carbenicillin	-7.86826246098131;-7.98199152255534	MS1 mz matched	377.086	23.607	65983	72148.4	75060.1	81590.5	82220.8	98403.1	88668	72097.6	46839	50106	15355.1	32993.9	17461.8	8766.34	44000	16514.7	50021.4	160097	22828.8	39754.6	35019.4	183830	90705.7	321287	78053.2	77412.1	185534	157462	138774
12252			4R-Hydroxy solifenacin;12alpha-(Chloromethyl)-12-hydroxy-pregn-4-ene-3,20-dione	8.94117023498524;4.03018327525699	MS1 mz matched	377.198	43.5095	25129.6	26781.9	26504.5	24414.8	26524.9	30177.2	16343.7	14524.9	11122.1	18716.7	4297.29	10077.7	11701.8	7417.55	9437.61	8484.15	5157.44	72238.6	13674.2	38790.5	11544.7	53606.7	31696.4	12202.5	14315.1	20734.5	17040	32115.6	29987.4
12273			5-Fluorodeoxyuridine monophosphate;Gliotoxin	13.7100236858462;-10.7348956183962	MS1 mz matched	378.029	178.87	27227.5	26228.6	27578	27045.7	29331.2	18462	19322.1	24639.5	43967.9	17974.4	37946.6	34331	28542.3	39019.1	40452.5	41930.6	88192.7	16496.1	21010	8894.23	34836.9	1120.56	1260.66	488.349	661.515	406.385	1588.7	858.048	532.667
12302	Sphingosine-1-phosphate	0.977			MS2 forward	378.239	270.834	28126	28645.4	28951.8	28911.6	31312.4	18778.7	20321.2	27913.3	25456.3	25797.1	32364.7	39298.1	27612.5	35735.8	49134.5	28827.5	29417.5	28979.8	31527.7	33854.4	14422.2	45165.1	33614.5	25563	32780.9	36538.3	24352.8	33123.2	31216.7
12314					Unmapped	378.977	40.284	12324.5	13343.2	10211.9	12763.5	7961.7	13640.7	4802.1	7699.34	10650.8	7089.07	11480.4	9986.92	13231.4	12762.3	12707.3	10382.2	23416.1	7153.74	11370.2	8426.43	9038.39	1673.77	3512.78	913.161	1852.73	2687.89	2116.74	2545.75	1694.42
12321			Urate D-ribonucleotide	2.89446	MS1 mz matched	379.031	258.806	1437.38	1776.62	1723.39	2134.12	1596.93	855.7	2688.92	2658.4	1865.19	1844.07	2493.43	3240.31	2605.09	4464.25	2781.62	2897.98	4904.44	927.442	2081.89	650.547	1326.56	696.094	682.241	580.231	671.878	608.285	612.348	683.144	673.083
12340			Bisnorcholic acid;	-11.2405771813538;	MS1 mz matched	379.246	204.069	7219.88	7450.92	7190.08	7401.74	7796.05	10367.7	93807.7	6910.78	3879.98	8583.99	800.788	6056.86	1271.05	1134.03	2158.68	1457.4	3656.33	14340.1	7540.69	6811.7	8599.13	3391.88	2120.46	2320.79	2798.71	3686.17	1418.89	3121.18	579.134
12346	1-Stearoyl-sn-glycerol	0.49965			MS2 reverse	379.284	46.305	3248.35	1930.34	3127.8	3140.96	2947.83	5838.2	1701.1	2112.41	2576	1151.74	1441.79	954.109	1256.85	1443.5	687.142	512.139	585.909	11553.4	1757.26	4007.83	2187.46	3707.36	1844.35	1094.4	2392.75	4038.54	957.692	1190.78	1492.2
12349			7,9-Pentacosanedione;4,6-Pentacosanedione;10,12-Pentacosanedione;6,8-Pentacosanedione;Diphyllin;Tetracenomycin F1 methylester	-23.3170506093327;-23.3170506093327;-23.3170506093327;-23.3170506093327;23.8250547196539;23.8250547196539	MS1 mz matched	379.357	37.731	3508.6	3236.77	4268.64	4230.01	4184.48	5482.9	1370.78	2233.5	2188.27	337.727	1281.28	3523.85	1730.42	1982.04	1675.31	1867.86	1220.77	5935.04	2297.5	4605.55	3024.65	13261.2	13526.6	5501.85	6255.99	14255.9	10103.6	9556.5	7677.81
12380			Sphinganine 1-phosphate;Sphinganine 1-phosphate;Dihydrosphingosine 1-phosphate	-18.2896693708615;-18.2637036135431	MS1 mz matched	380.257	273.408	6988.96	7831.94	4535.18	7295.1	8258.46	4796.81	4295.86	5663.04	6288.95	6834.26	5580.93	4675.03	10409.8	7403.46	10581.2	6477.41	9784.16	6310.35	7654.88	10251.2	3078.51	14147	12089.3	8739.39	8616.05	8563.15	5774.62	10520.1	9103.85
12386			Azelastine;Azelastine	11.5077848011774;10.1985213348883	MS1 mz matched	380.902	152.584	5299.48	6541.36	6358.56	7151.4	7063.01	7725.44	7123.29	7104.84	6428.38	8223.59	6737.28	6557.2	6196.76	6983.87	5949.3	6092.11	5002.14	8070.74	6363.2	7567.35	7242.35	9377.11	10353.1	8806.92	7782.63	11251.7	10753.1	10963.8	9293.58
12387					Unmapped	380.905	199.623	13146.4	12458.7	12795.6	10773.2	12090.4	14734.9	8732.48	7354.2	12329.9	8769.91	625.153	12726.6	15161.4	5614.95	10245.5	7667.37	4992.59	12633.5	3083.66	15617.9	11247.5	17205.5	14998.2	16790.8	14449.3	13177.5	18499.1	18282	18269.6
12399			Isoxapyrifop	-0.769797	MS1 mz matched	381.048	176.781	11009.4	7187.04	11090.6	8713.6	11030.2	12893	4074.19	37518.2	22071.9	4770.69	3980.55	7957.68	10502.9	3300.18	13560.4	5935.48	13051.2	4880.61	11251.4	9324.61	14699.1	5023.33	3681.35	3622.88	2357.77	2184.6	2932.38	2399.44	3316.6
12412			Farnesyl pyrophosphate;trans,trans-Farnesyl diphosphate;Farnesyl diphosphate;Farnesyl pyrophosphate;2-trans,6-trans-Farnesyl diphosphate;(2E,6E)-Farnesyl diphosphate;Nerolidyl diphosphate;NPP;2-cis,6-trans-Farnesyl diphosphate;(2Z,6E)-Farnesyl diphosphate;(2Z,6Z)-Farnesyl diphosphate	-10.5364383492984;-10.4676145090617;-10.4676145090617;-10.4676145090617;-10.4676145090617	MS1 mz matched	381.119	255.489	7156.1	6766.62	7070.23	6254.3	6574.46	4059.06	6482.68	8368.29	6578.05	6976.19	7973.27	8665.69	15390.3	12413.7	10427.9	14591.2	11856.5	3068.94	14141.1	5283.27	11287.2	6686.64	2870.01	1961.07	1826.72	1315.71	2124.44	1986.82	3241.96
12436			Lepidiumsesterterpenol;6-Hydroxy-4-pentacosanone;6-Hydroxy-8-pentacosanone;Pentacosanoic acid;4-Hydroxy-6-pentacosanone;Pithecolobine	-16.5737802371659;-16.5737802371659;-16.5737802371659;-16.5737802371659;-16.5737802371659;19.7278950703723	MS1 mz matched	381.375	37.793	3380.83	3172.51	4258.59	3399.9	4044.22	6227.8	2314.21	2557.1	4521.1	1232.08	2763.45	4638.1	1742.27	2919.72	1712.98	1760.94	1793.52	6816.59	3261.5	4990.69	4084.08	14725.3	25848.8	7407.17	3838.56	18983.9	11466.7	13067.8	9953.18
12456			Lilaline	-7.36386	MS1 mz matched	382.098	380.281	13256.2	12598.6	12267	10517.1	9855.44	10072.4	21389.9	21726.1	20495.8	35533.6	19712.1	18222.2	20562.8	21305.7	22281	24869.8	33464.9	10078.1	28734.9	9369.04	19666.7	6527.49	4115.45	4576.27	5504.59	3611.99	5273.75	6166.78	4830.15
12483	Deoxythymidine 5'-diphosphate (dTDP)	0.3032			MS2 reverse	383.004	23.585	13469.3	12815.5	13129.8	12848.6	10251.2	10738.4	10486.1	11617.5	10893.5	11888.8	6271.49	13742	7512.67	11134.7	5887.39	11977.5	5063.01	6480.18	13125.2	15412.6	18331.4	3790.32	8204.84	10853.7	32955	34346.4	15601.1	14254.4	12608.5
12486			2-O-(6-Phospho-alpha-mannosyl)-D-glycerate;2-(alpha-D-Mannosyl)-3-phosphoglycerate;2-O-(6-Phospho-alpha-mannosyl)-D-glycerate;2-O-(6-Phospho-alpha-D-mannosyl)-D-glycerate;2-O-(alpha-D-Glucopyranosyl)-3-phospho-D-glycerate;(2R)-2-(alpha-D-Glucopyranosyloxy)-3-(phosphonooxy)propanoate	-10.8103600314637;-10.9181033071293;-10.9181033071293;-10.9181033071293	MS1 mz matched	383.01	152.466	8705.81	9076.91	8884.37	9693.18	8839.68	1850.15	3124.08	2956.23	2615.98	2539.66	3813.96	6760.09	4538.27	7713.98	8959.29	5211.88	8069.06	3341.71	3161.78	3607.69	3192.58	19737.8	17458.9	35417.2	33634.1	30126.3	33781.3	27013.3	29643.7
12505	N-Acetyl-D-lactosamine	0.4546			MS2 reverse	383.143	286.67	12480.4	13203.3	11958.9	13709.5	13162.3	8948.68	9228.04	8205.9	12251.3	6157.66	6362.68	8775.24	16623.6	3307.59	5095.54	5839.14	5704.48	13269.7	9724.69	12944.2	9122.4	35634.1	25298.8	33583.2	21528.4	27282.4	28895.7	28487.4	29603.2
12516			Hydroflumethiazide;Malvidin;Malvidin chloride	9.05545561028563;-5.43319464601804	MS1 mz matched	383.29	148.276	834.209	1482.13	1449.06	1219.16	1355.27	843.309	671.512	1008.14	722.202	1567.93	887.199	1094.58	1433.8	763.042	643.08	914.091	693.656	2089.83	736.612	891.675	541.575	1544.84	1686.19	882.304	1976.76	1600.73	2243.55	2660.51	1732.73
12535			Famphur;Famophos	0.615345	MS1 mz matched	384.035	334.123	27103.4	25297.4	25078.3	24775.6	23059.3	20125.3	38491	11803	9721.28	23972.6	12679.3	6392.76	14657.2	11749.5	6706.34	5428.93	27738.8	4004.03	10679.2	4543.44	26122.7	36057.2	28195.8	11309.1	9705.76	10919	9305.88	30858.3	21730.7
12576			Quazepam;Quazepam	3.21324874294747;3.10859246052304	MS1 mz matched	385.026	160.163	12185.9	13694.5	14040.8	13471.9	12960.3	16813.3	15877.9	17754.9	16801	17063.3	12335.7	14507.3	14275.1	16582.9	14513.1	13288.8	16443.2	14663.7	17503.7	14238.4	20967.1	5369.87	6041.24	3948.96	4143.77	3962.64	3932.57	4179.49	4539.73
12583			Shoyuflavone A;Pyrazosulfuron	6.71054919102651;4.85074385233173	MS1 mz matched	385.066	23.1305	45881.6	50423.3	55039.2	61323.8	53612.2	27513.6	78770.1	79078.3	42557.2	75055.5	114854	92586.6	97151.1	88365.9	92573.7	89789.4	79624.7	16320	73372.7	39318.9	40020.7	2194.28	1927.66	3162.96	1453.72	2580.47	1566.25	1674.51	2342.38
12588			1-O-Sinapoylglucose;1-O-Sipoyl-beta-D-glucose;1-O-Sipoyl beta-D-glucoside;4-O-beta-D-Glucosyl-sipate	-21.907364519664;-21.9153929089347;-21.9153929089347	MS1 mz matched	385.113	286.682	10513	9503.39	8698.42	10232.8	10038.2	7212.49	9573.11	9497.32	10520.9	8182.09	8525.18	9389.54	13513.8	6916.95	9391.76	8461.85	8182.36	11807.3	9537.01	8807.2	8947.97	12881.9	10451.2	11752.9	9062.33	11219.9	10280.9	11055.7	11660.2
12593			NNAL-N-glucuronide;Mesoridazine	-3.46957918840131;16.3149584601822	MS1 mz matched	385.147	175.024	23927.1	22379.4	24085	23005.3	24513.9	6559.56	15517	40954.1	36797.3	25142.8	52089.5	24929.2	73129.5	36524.5	97963	51423.3	51831	10737.7	17768.1	19467.5	27046.1	1406.54	1680.38	2129.65	2497.61	1879.47	1783.57	1496.85	1167.55
12595			Methylsyringin;Cyhexatin	6.00169336428106;-8.28665186116269	MS1 mz matched	385.155	361.475	25044.7	19694.2	19673.4	16589	16246	21431	39948	41891.5	54988.8	50194.9	41539.9	29506.9	89441.2	17169.2	34116	35579.8	27879	26528.1	45880.1	24984.4	31979.6	9271.04	5078.5	3079.44	7436	1920.42	6621.21	10388.4	5073.83
12597			Porson;Gingerenone B;Isogingerenone B;Cyhexatin	-15.1750664385606;-15.1750664385606;-15.1750664385606;10.043422055655	MS1 mz matched	385.167	33.3005	71039.2	64795.8	68500.5	76298.5	72849.2	31110	63810.7	56835.8	86144.6	16238.1	70374.7	55013.1	113923	123262	86607.5	94328.4	74925.1	398604	56201.5	155745	125188	10515.9	15859.5	1968.79	8712.18	3077.94	9729.72	15439.4	4826.24
12599			5-Fluorodeoxyuridine monophosphate;5-Fluorodeoxyuridine monophosphate	11.3436977940209;11.3436977940209	MS1 mz matched	385.184	194.857	11138.3	11439.1	11420	11919.8	11727.8	13116.6	27802.3	11937.5	7538.67	29370.5	11254.6	24086.1	28856.4	11449.3	26276.7	16456.9	11162.7	5257.61	18605.2	6265.46	4480.1	634.803	1955.1	960.403	497.189	437.577	1022.7	825.087	1694.04
12609					Unmapped	385.833	350.675	9554.3	8271.24	8986.56	7072.88	8253.06	7578.87	10117	9369.72	9532.59	9133.08	6360.47	5532.09	7180.56	8327.54	10132	10877.6	8209.72	5385.67	9611.3	9560.64	8355.24	6240.57	1767.74	7412.71	8831.31	4294.18	7853.56	7948.93	7177.25
12611					Unmapped	385.943	198.982	86157.2	96028.6	98093.7	101055	103103	135571	81956.9	49759.4	76747	72375.2	54160.2	105040	104356	41438.6	71993.7	51638.8	39627.3	73844.8	112432	97627.8	87143.2	116657	105844	100265	66357	73138.3	95257.1	109419	118399
12619			Thifensulfuron-methyl;Thifensulfuron methyl	18.8616	MS1 mz matched	386.031	386.121	20184.2	19077.9	18503.6	17696.2	17636.9	8340.68	37125	26380.3	41609.9	27386.4	17911.4	20421.1	21706.1	25433.3	23925.2	28674	28099.9	21308	21617.2	15823.9	18321.3	9357.4	9167.57	5406.67	5887.77	5591.7	10633.3	10671.7	10103.7
12638					Unmapped	386.235	37.7835	72174	72693.3	68871.6	74840.3	80296.8	89784.2	36499	60460.9	50138.1	41653	37007.2	42303.8	67220.5	22874.7	45237.6	25840.4	27122.5	105291	53250.8	55275.3	43908.6	79650.2	103741	187271	136932	152883	177803	105346	84064.4
12645					Unmapped	386.948	44.319	5115.34	5214.41	4864.05	5742.09	6115.31	990.286	5724.41	4110.95	3562.98	2334.82	2657.9	1915.32	2614.24	3100.2	2370.12	2744.49	4357.05	2835.27	1804.14	2037.74	5394.11	10698.9	20042.5	1469.6	1121.51	368.856	917.044	4154.89	322.514
12648			trans-Resveratrol 3,4'-disulfate;trans-Resveratrol 3,5-disulfate;dUDP;2'-Deoxyuridine 5'-diphosphate	14.3273471693819;14.3273471693819;-24.4008295719158	MS1 mz matched	386.998	272.888	3027.74	2903.42	4021.48	3134	3481.52	1664.08	3313.76	4164.18	2334.16	1803.12	6420.57	4554.87	8237.86	7104.03	6544.51	4379.59	11392.8	1476.72	4351.08	1353.16	2459.7	1082.43	1039.95	798.025	2143.62	839.262	833.632	661.366	671.359
12649			Sulfometuron	-1.42829	MS1 mz matched	387.01	334.003	2914.57	3268.75	2971.87	3232.47	3030.12	2873.78	3758.26	1853.2	1894.62	3285.2	2110.47	1441.44	2286.77	1758.97	1284.28	729.044	3552.86	1793	2275.29	931.503	3407.59	4176.63	1805.5	1960.82	1680.74	3164.02	1130.52	4292.53	3991
12650					Unmapped	387.013	26.1015	31812.1	29650.4	37457.6	33015.8	36910.9	37604.7	25453.4	47680.2	47871.6	24362.9	21934.4	23354.4	26613.8	25224.2	21075.4	29828.3	26076.4	35152	39606.2	36073.7	38484.3	13411.4	5535.31	5041.18	2536.37	3755.85	4642.64	1466.37	2157.44
12651					Unmapped	387.025	350.047	5.41974e+06	4.96434e+06	5.01688e+06	4.79601e+06	4.69608e+06	4.69068e+06	6.0841e+06	5.76925e+06	5.54137e+06	5.96308e+06	5.79934e+06	5.76493e+06	6.45787e+06	5.75219e+06	6.25466e+06	6.19183e+06	5.32279e+06	4.91389e+06	6.0189e+06	5.29577e+06	4.54652e+06	4.89807e+06	4.70027e+06	3.95722e+06	4.769e+06	2.75985e+06	5.12281e+06	4.81389e+06	4.44468e+06
12655			Glucolepidiin;Ethyl glucosinolate	18.7301	MS1 mz matched	387.05	265.296	5381.07	5797.3	5979.9	5911.25	6461.07	4752.9	4098.18	4018.62	10740	4737.66	4532.69	5729.86	17897.1	3817.94	5176.04	4231.78	4555.18	6634.54	12822	3812.18	5858.11	5217.64	6640.46	25798.5	12735	6284.98	5679.19	6560.29	12129.5
12667			dUDP;Alectrol;Orobanchyl acetate;Dihydrosamidin;Visdin;Visdine;Trachelogenin;(-)-Trachelogenin	-23.9796909433971;0.752282223317903;0.752282223317903;0.752282223317903;0.752282223317903	MS1 mz matched	387.152	376.076	2345	2470.93	2288.73	2761.86	2085.48	1419.29	1833.91	1615.68	1927.2	3737.06	1563.94	1324.74	2316.08	1944.69	1815.95	1607.91	2062.97	1034.28	1464.94	1122.58	1604.68	15561.2	8390.3	1275.39	1154.5	1004.68	1444.37	7058.48	2881.11
12673			Cycloneomammein;2-(4-Allyl-2,6-dimethoxyphenoxy)-1-(3,4-dimethoxyphenyl)-1-propanol;Cyclomammein;Fragransin D3;Pyranomammea C;Pyranomammea B;Quassin;Furomammea G;Fragransin D1;MAB 4;Quassin;Nigakilactone D;Surimensin	-17.3150375807467;-17.3150375807467;-17.3150375807467;-17.3150375807467;-17.3150375807467;-17.3150375807467;-17.3150375807467;-17.3150375807467;-17.3150375807467;-17.3150375807467;-17.3444042406999;-17.3444042406999	MS1 mz matched	387.182	40.912	129792	153901	160262	154522	164282	83167	52417.3	98348.4	82677.3	29689.6	104150	495638	54707	94564.5	1.12329e+06	47059.8	60265.3	208542	1.01075e+06	134851	140656	20204.5	5402.97	10940.2	25273.6	9979.69	19928.5	18130.3	30547.1
12674			Ramiprilat;Trimethobenzamide;Trimethobenzamide;Doxylamine succite	1.87841405044078;1.87841405044078;1.93508600474475;1.93508600474475	MS1 mz matched	387.201	216.222	109825	116435	134664	135389	138964	203639	82731.4	81024.6	69933.5	109219	113881	144718	118076	116502	129480	165305	69131.9	90269.9	140673	144116	74995.4	35701.5	19102.8	162118	154460	149450	142415	300090	204832
12675			7-hydroxygranisetron;4-(3,5-Diphenylcyclohexyl)phenol	0.22547919397044;22.2437075445675	MS1 mz matched	387.199	198.906	14099.1	14728.3	15397.9	14629.5	15388.7	6227.46	28302.9	12001.1	10863.8	21035.4	28577	12800.2	23346.9	29698.9	31021.2	19395.2	40809.8	11023	4883.35	9324.58	8536.22	2629.61	5418.9	10420.9	7206.46	9573.57	8439.65	10965	9885.59
12711			Scutigeral;9'-Carboxy-gamma-tocotrienol;5-Ethoxysorgoleone 358;Neriantogenin;Deoxycorticosterone acetate;21-Acetoxypregn-4-ene-3,20-dione;Percotol;16alpha,17alpha-Epoxy-20-oxopregn-5-en-3beta-yl acetate;16alpha,17alpha-Epoxypregnenolone acetate;3alpha-Hydroxy-5beta-pregn-16-ene-11,20-dione 3-acetate	-13.5924003739921;-13.5924003739921;-13.5924003739921;-13.5924003739921;-13.7012025625288;-13.7012025625288;-13.7012025625288	MS1 mz matched	388.25	37.216	47498.9	52329.3	58061.4	60016.5	57148.9	65624.5	26049	45602.9	35932.8	17138.2	29337.2	43957.3	34951.7	17562.7	26670.7	21290.8	20780.4	76693	42277.1	54335.3	31036.7	64307.5	87211.3	87488.9	160400	177774	95754.4	123011	87117.7
12732			Dopaxanthin;Dopaxanthin	-18.7528366178205;-18.7128482672198	MS1 mz matched	389.088	103.859	31833.3	24305.5	28696.1	26068.9	29070.1	48575.5	25671.7	14663.1	13385.1	21196.3	6352.24	3233.5	11810.4	5024.85	3952.12	6286.93	4300.35	47275.4	5913.74	29528.6	12023.7	27785.2	18322.6	19390.4	20175.7	21690.7	13468.3	14267.2	12526.1
12738			Isopropyl apiosylglucoside;Uncaric acid A	9.60856994383443;-5.64719701378918	MS1 mz matched	389.115	372.409	5143.33	5453.75	5687.6	5013.74	4230.46	2486.16	7577.18	3572.47	3470.62	14929.8	2417.59	1631.1	2070.61	2992.1	2004.76	2954.51	14583.9	1501.42	1946.39	1757.42	2029.58	13004.4	8277.59	1145.2	1360.18	1108.37	1997.81	10953	7446.34
12756			Nigakihemiacetal B;11,12-Dihydroxy-7,14-dimethoxy-8,11,13-abietatrien-20,6-olide;Bakkenolide B;6,7-Dimethoxy-7-epirosmanol;Neoquassin;Laserolide;Megaphone;Picrasin D;Prostratin	19.1789305644109;19.1789305644109;19.1789305644109;19.1789305644109;19.2781113067741;19.2781113067741;19.2781113067741;19.2781113067741;19.2781113067741	MS1 mz matched	389.212	218.884	6945.85	5701.95	6928.07	6464.46	3652.28	7611.4	6879.23	6271.01	3772.16	5112.42	11263.1	6542.6	7321.98	13590.8	10283.1	13898.9	26267.7	3624.69	5271.2	7240.92	3842.14	1565.5	681.954	5930.51	5091.98	5250.96	4654.37	9166.96	6726.6
12760					Unmapped	389.267	98.8	348914	314873	319054	320725	337350	1.93555e+06	235535	319033	118271	253935	184828	231112	45181.6	113292	189313	65366.3	125526	881551	220835	557691	310473	35585.7	65978.9	93386.2	113812	153991	52053.5	107464	44927.6
12761					Unmapped	389.266	138.958	53244.7	82292	79750.1	71722.1	69720.7	438705	53180.9	18609.6	16580.7	57837.6	25511	29024.9	12694.6	20320.2	11475.4	12625.3	13083.4	115588	25024	112485	38361.4	21307.3	38192.9	35511	26394.1	42535.3	31606.4	40854.9	27564.3
12782					Unmapped	390.095	155.329	18230.7	22731.3	19149.6	19479.7	18989.6	8069.92	18039.9	16993.5	15634.1	18672.4	29306.2	24162.4	22839.1	25655.1	23188.6	22068	96318.1	15330.9	20654.6	13732.1	10478.8	3519.59	2987.11	4223.49	2803.18	2525.62	6365.54	3371.02	5066.28
12791			Tetramethylrosamine	3.32347	MS1 mz matched	390.149	281.94	24191.6	22960.1	22380.9	22231.1	22317	27427.8	42066.5	33439.4	35231.3	28024.9	18279.8	21877.5	28307.7	22338.2	25770.8	24428.4	15630.1	28406.6	38961.5	20797.9	25013.5	9755.04	4093.22	5585.27	4594.31	1380.19	6260.38	5943.91	5318.9
12801			Methyl 6-O-digalloyl-beta-D-glucopyranoside;	12.1338131482425;	MS1 mz matched	390.267	37.074	37027.5	37634.3	41926.4	41963.4	38515.2	31594.1	11220.6	26536.7	25359.6	13746.5	18961.2	24004.7	16006.5	18151	18487.7	16255.5	17459.1	39245.2	40965.5	36264.4	25556.5	49006.9	58752	50089.5	100334	98675.6	46277.3	67507.1	49726.2
12817					Unmapped	390.938	22.975	61959.6	51119.4	52509.5	72906	56854.9	1092.75	152003	98070	37715.1	18712.3	110711	47458.3	21395.4	226971	90346.4	168107	61639.7	55668.1	5992.69	12992.9	67205.8	13264.6	10510.3	4863.68	1596.08	2267	3203.79	3757.97	3438.17
12820			Aurothioglucose	-10.3337	MS1 mz matched	390.995	26.727	19607.4	24610.6	27818.8	24044.6	25624.3	18553.5	33915.5	48950.7	60887.7	40121.9	22750.9	31079.6	19253.1	26833.8	34143.3	36502.1	18160.4	14671.7	37058.7	27582.5	34649.5	4907.79	1909.86	2556.79	1228.68	1214.75	2109.17	1174.69	1526.52
12827			Patuletin;4',5,6,7,8-Pentahydroxy-3'-methoxyflavone;Sulfadimethoxine sodium	5.36841658686706;5.36841658686706;-1.50577237837704	MS1 mz matched	391.068	358.647	12461.5	11008.4	11226.3	11316.3	11403.3	9730.75	16265.2	13806.7	11992.7	19024.9	23934.9	15052.5	27597.6	15270.3	16126.6	21497.5	17541.6	10153.2	19000.6	12416.9	13508	12747.3	10377.6	9293.78	10277.4	5723.79	11607.9	10997.6	9644.86
12840			Phosacetim	-15.991	MS1 mz matched	391.223	44.185	47611	54334	53797	56848.9	55382.2	32877.9	30109	25971.7	43727.3	20896.8	34308.4	41831.5	20135.1	56619.2	28238.5	44177.9	37204.1	18753.1	41417.6	35223.8	24957.5	108078	65974.4	74880.9	84052.6	78846.2	133806	96277.5	4953.98
12841			Trospium;Kalihinol A	1.74671233757502;0.39237872523726	MS1 mz matched	391.223	65.066	5958.35	6815.82	8888.26	7035.87	7924.07	6097.54	9606.49	5181.75	5267.52	4158.68	4154.54	5581.67	3713.61	7455.32	4904.58	7198.72	4991.13	20971.2	4102.57	6062.7	4446.78	17295.9	10037	3782.97	10525.9	10755.3	15810.8	8540.61	6083.21
12844	Deoxycholic acid	0.9999			MS2 forward	391.284	137.852	697355	588642	640433	641573	600312	6.76387e+06	249043	775454	229756	326952	99332.1	739950	144873	118004	146016	135824	101952	1.29915e+06	711718	2.39475e+06	484721	245620	567474	332693	427640	644067	528181	422376	325712
12886					Unmapped	392.877	325.487	21357.4	20198.4	21499.7	21890.4	19906.7	17091.3	25351.8	21870.2	23130.5	18144.5	21855.5	20641.8	22485	23925.2	29000.7	21807.9	23129.4	18305.7	19571.3	20039.9	20000.8	29076.3	18482.7	20779.3	21172.7	15059.9	22373.6	16344.2	21108.2
12889					Unmapped	392.935	355.885	49765	51985.8	81507.3	55503.7	55892.1	52208.8	50143.7	49121.2	77479.9	49372.6	52736.5	52000.4	50014	77017.4	52102.4	74438.4	74048.5	82532.1	49629.1	71288.1	52655.5	78027.6	53846.2	82696	79177.8	65824.6	80096.5	50576.8	54732.4
12903			Prostalidin A;Tetracenomycin B3;Tetracenomycin D3 methylester	-9.89674648262615;-9.89674648262615;-9.89674648262615	MS1 mz matched	393.052	227.175	4035.74	6230.03	4198.07	4261.12	4434.6	1980.61	7074.66	5002.78	1543.73	7075.28	8031.44	7049.36	7180.73	14597.6	6964.94	9382.88	9603.88	921.535	6083.26	1316.51	3395.65	980.891	1461.66	773.267	863.863	1147.69	899.015	992.447	782.921
12907			Phlorisobutyrophenone 2-glucoside;Tarennoside;10-Deoxygeniposidic acid;Sweroside	-17.8213622771804;-17.8707852869408;-17.8707852869408;-17.8707852869408	MS1 mz matched	393.082	25.822	34397.5	32401.7	34147.6	36509.6	35927.6	55100.3	61870.1	47482	24365	56068.8	13011.6	19769.5	19086.4	7220.82	25440.3	9112.99	18650.5	76510.6	18485.7	24394.1	13011.4	22880	9919.52	15958.4	5274.49	6961.24	9373.75	9588.78	10522
12923			cis-3-Hexenyl b-primeveroside;Brucine	-2.27609500634151;-15.9821689731563	MS1 mz matched	393.174	100.722	28883.8	27420.6	30548.9	30153.5	26884.5	28359.6	21243.7	20718.3	22563.7	19885.4	17766.3	24627.6	32905	12808	24208.6	26868	16848.2	21576.4	32827	31733	24512	12140.9	1866.15	38874.9	25666.4	29683.6	27151.8	39293	35868
12929					Unmapped	393.261	183.904	4194.61	4159.73	5343.93	6648.35	4202.84	8867.8	6096.85	5938.86	1098.81	3212.49	188.946	8853.93	283.035	224.853	4259	70.2739	2212.32	21991	2446.45	2405.27	1932.45	6342.16	912.074	5516.18	3446.43	1508.28	1560.09	1799.6	584.423
12932			Ophiobolin F;Ophiobolene	9.48863	MS1 mz matched	393.299	45.6585	8033.23	7417.96	9681	9572.62	9588.36	14246.2	3478.26	5045.42	6384.61	2188.71	2097.22	1455.42	1541.79	1705.6	1259.25	1178.92	586.88	50778.6	3048.74	9678.63	6732.2	6024.43	2301.89	2051.68	3438.6	4653.39	3281.36	3742.09	3952.02
12955			Novobiocic acid	10.3762	MS1 mz matched	394.133	382.259	1914.72	1403.7	1803.63	2060.42	1547.7	539.819	666.021	1006.4	5537.15	3520.78	5442.98	926.637	3819.05	7396.11	638.52	4898.79	1145.13	580.546	4716.41	2918.78	4137.88	1200.21	1068.45	463.915	564.555	529.796	759.434	749.14	525.903
12956			Novobiocic acid	-10.772	MS1 mz matched	394.133	319.653	2189.19	2009.16	2318.66	2268.19	2076.14	2168.69	2575.23	4375.29	4667	2842.63	3749.97	1808.81	2974.12	4665.19	2429.78	3071.91	2973.04	1421.97	4566.36	2494.99	4445.67	971.601	1166.93	561.468	611.332	532.727	679.839	891.354	563.185
12975			Sulcozole	-3.27624	MS1 mz matched	395.001	359.212	4550.51	4023.4	4270.5	4299.13	4109.97	3559.91	5121.7	4442.92	4084.11	6483.32	7364.09	5524.33	7597.6	5265.87	5380.58	6536.51	4509.1	4124.41	6031.46	3703.91	4307.71	4559.21	3745.88	3531.72	4049.57	2883.45	4125.04	4214.96	4427.38
13009			2-(Arabinosylamino)-3-(glucosylamino)propanenitrile;12-Hydroxydihydrochelirubine;12-Hydroxychelirubine	-2.63599771189165;-2.10879928124137	MS1 mz matched	395.388	37.353	3301.32	2647.35	2993.48	2980	2891.11	4369.6	1723.58	2686.42	4685.26	1438.11	3116.23	4152.66	1736.92	2560.78	3248.06	2220.95	1741.49	4875.62	2385.14	4404.36	3469.63	9350.83	19658.6	5932.1	4047.09	24402.4	14707.6	12514.3	10461.5
13017					Unmapped	396.004	277.265	9306.76	7588.06	10456.7	8848.62	8028.5	8697.53	8740.62	7616.56	7715.64	7569.67	7813.98	8334.43	9261.36	6418.04	7481.07	6561.44	5555.96	8876.55	8120.3	8660.22	8527.76	8866.63	7365.35	11562.2	11224.6	10388.2	9820.85	9239.38	11082.2
13023			Ofloxacin;Levofloxacin;Ofloxacin;Levofloxacin;Ofloxacin S-(-)-form	6.13522950233433;6.13522950233433;6.0917562478331;6.0917562478331	MS1 mz matched	396.112	391.8	3517.95	3111.76	3782.66	2873.3	2811.08	2847.39	5109.88	4258.28	4072.53	3136.86	4567.91	5426.83	5153.26	6756.48	5983.4	6397.07	9410.33	2416.32	4825.93	2354.86	4209.75	2299.53	1992.73	1104.8	1113.1	756.088	1206.78	2190.34	947.169
13042					Unmapped	396.863	578.521	13336.1	13461.3	14255.7	13698.4	16284	14293.1	12949.9	14479.7	14771	14527.2	13683	14117.7	13386.6	15112.8	14231.2	14021.4	12785.8	14858.6	13391.2	14449.5	17013.2	16738.3	14833.2	15393	13290.3	18292.9	16106.9	15392.8	17059.6
13051					Unmapped	397.02	22.987	7618.09	9365.73	8624.48	7222.06	9791.63	6899.55	6594.77	12336.3	10130	13311.9	8229.89	11644.8	4999.74	8876.89	6084.88	9608.24	6632.53	11637.7	10044.9	13415.6	14689.4	5849.76	20374.6	12078.6	27607.3	16752.1	15643.6	6344.93	16742.5
[truncated: 926 more rows]
