# Supplementary material for: Altered serum metabolome associated with vascular calcification developed from CKD and the critical pathways
Source: Front Cardiovasc Med. 2023 Apr 11;10:1114528. doi: 10.3389/fcvm.2023.1114528 (PMC10126378; doi:10.3389/fcvm.2023.1114528)
Supplement: Supplementary file 3 [file Table3.xlsx]

## Sheet: Control group vs. non-VC group
id	MS2 name	MS2 score	MS1 name	MS1 ppm	type	mz	rt	MEAN control group	MEAN non-VC group	VIP	P-VALUE	Q-VALUE	FOLD CHANGE	LOG_FOLDCHANGE
10095	(-)-Naringenin	0.4041			MS2 reverse	331.081	291.099	2.10189e-05	0.000108199	1.29418	0.000439	0.000446085	0.194262	-2.36392
8899	(-)-Riboflavin	0.9225			MS2 forward	377.139	199.91	5.00307e-06	1.46806e-05	1.30425	0.000287367	0.000320214	0.340794	-1.55303
1726	(+-)-Mevalonolactone	0.48955			MS2 reverse	172.096	221.09	3.48106e-05	0.000378368	1.41913	7.23226e-06	2.63285e-05	0.092002	-3.44219
9515	(+-)-Taxifolin	0.4419			MS2 reverse	320.072	338.952	1.11577e-05	7.19663e-05	1.38108	3.46606e-05	7.30688e-05	0.155041	-2.68928
9909	(4Z,7Z,10Z,13Z,16Z,19Z)-4,7,10,13,1 6,19-Docosahexaenoic acid	0.9967			MS2 forward	327.232	40.886	0.0210544	0.00491996	1.43406	1.98868e-06	1.31652e-05	4.27939	2.0974
1520	(S)-2-Hydroxyglutarate	0.4748			MS2 reverse	147.03	371.382	4.37293e-05	6.878e-05	1.19473	0.00109795	0.000877915	0.635785	-0.65339
472	.beta.-Cyano-L-alanine	0.45235			MS2 reverse	115.05	72.769	1.63936e-05	4.84403e-05	1.28625	7.08592e-05	0.000113428	0.338429	-1.56307
4879	1,2,3-Benzenetriol	0.45425			MS2 reverse	270.098	403.941	4.77477e-05	0.000196885	1.26518	0.00137878	0.0010638	0.242516	-2.04385
4124	1,7-Dimethylxanthine	0.4913			MS2 reverse	217.009	24.204	3.15566e-05	0.000280838	1.26235	0.00272143	0.00187397	0.112366	-3.15372
8827	11(Z),14(Z)-Eicosadienoic Acid	0.9612			MS2 forward	307.263	40.23	0.00116529	0.000458865	1.31313	7.58096e-07	7.50213e-06	2.5395	1.34454
8403	11beta-hydroxyandrost-4-ene-3,17-dione	0.31145			MS2 reverse	363.211	146.655	4.89923e-06	3.99152e-05	1.3146	0.00723153	0.0040711	0.122741	-3.02631
6856	16-Hydroxypalmitic acid	0.9774			MS2 forward	271.226	98.7945	0.000103149	0.00026433	1.00493	0.012171	0.00621295	0.39023	-1.35761
1064	1-Aminocyclohexanecarboxylic acid	0.4313			MS2 reverse	144.101	338.282	5.10127e-05	0.00018984	1.26987	0.00121782	0.000957071	0.268714	-1.89586
2675	1-Methyluric acid	0.746			MS2 forward	181.036	259.611	1.05975e-05	5.37859e-05	1.42612	0.000143219	0.000187315	0.197031	-2.3435
3559	1-Methylxanthine	0.4631			MS2 reverse	203.002	39.9865	4.73603e-05	0.0118138	1.4717	0.000402546	0.000417892	0.00400889	-7.96258
6311	1-Naphthol	0.44555			MS2 reverse	306.145	412.781	7.91488e-06	1.5518e-05	1.00376	0.00134792	0.00104314	0.510046	-0.9713
13925	1-Oleoyl-sn-glycero-3-phosphocholine	0.9855			MS2 forward	522.347	166.712	0.0162244	0.0343351	1.13644	0.0077579	0.00429577	0.472532	-1.08152
219	2(1H)-Pyridinone	0.49205			MS2 reverse	96.0464	26.065	8.35036e-06	6.9034e-05	1.30225	0.00272458	0.00187568	0.12096	-3.0474
4588	2'-Deoxyuridine	0.9031			MS2 forward	227.067	110.573	0.00033265	0.000173767	1.1671	0.000484519	0.000479654	1.91434	0.93685
8935	2E-Eicosenoic acid	0.9999			MS2 forward	309.279	39.7245	0.00203759	0.000707955	1.18578	0.00202821	0.00147583	2.87814	1.52514
703	2-Hydroxy-3-methylbutyric acid	0.9317			MS2 forward	117.055	185.152	4.31686e-05	8.92426e-05	1.13326	0.00763189	0.00424266	0.483722	-1.04775
2946	2-Hydroxyadenine	0.4833			MS2 reverse	188.002	169.141	2.02667e-05	0.000932235	1.39426	0.000981397	0.000799335	0.0217399	-5.52351
1636	2-Hydroxyphenylacetic acid	0.7951			MS2 forward	151.04	203.886	1.69561e-05	0.000177354	1.38723	1.01704e-05	3.09681e-05	0.0956064	-3.38675
2470	2-keto-D-Gluconic acid	0.9003			MS2 forward	175.024	175.461	3.45988e-05	0.000254453	1.40044	0.000302772	0.0003341	0.135973	-2.87861
3930	2-Methylbutyroylcarnitine	0.9949			MS2 forward	246.167	135.267	2.25183e-05	5.67252e-05	1.24309	0.000175623	0.000217728	0.396973	-1.33289
6032	2'-O-methylcytidine	0.49965			MS2 reverse	299.133	254.784	7.62762e-06	2.35216e-05	1.27558	2.65069e-05	6.06621e-05	0.324282	-1.62468
5396	2'-O-methylinosine	0.4766			MS2 reverse	283.1	143.819	9.12464e-06	2.68962e-05	1.29326	2.48729e-05	5.79159e-05	0.339254	-1.55956
1318	2-Oxoadipic acid	0.9682			MS2 forward	141.017	350.042	0.0713423	0.0930954	1.03065	0.00299871	0.00202744	0.766335	-0.383952
1988	2-Phenylbutyric acid	0.45625			MS2 reverse	182.116	40.621	7.20146e-05	2.00709e-05	1.31613	0.00143774	0.00110294	3.58801	1.84318
4653	3-(3-Indolyl)-2-oxopropanoic acid	0.49855			MS2 reverse	264.089	27.681	9.01291e-06	4.42233e-05	1.30198	7.09268e-06	2.61335e-05	0.203805	-2.29474
1997	3,4-Dihydroxyhydrocinnamic acid	0.36435			MS2 reverse	183.064	376.952	3.64596e-06	1.11571e-05	1.26218	9.5292e-06	3.00743e-05	0.326783	-1.61359
10976	3,4-Dimethoxycinnamic acid	0.3239			MS2 reverse	439.134	408.684	1.00099e-05	5.29871e-05	1.31416	0.00899192	0.00484973	0.188911	-2.40422
9820	3',5'-Cyclic guanosine monophosphate	0.38645			MS2 reverse	326.035	178.096	4.71505e-06	2.38309e-05	1.37669	5.90706e-07	6.91502e-06	0.197854	-2.33749
557	3-Aminobenzoic acid	0.6404			MS2 forward	120.046	26.749	3.23553e-06	3.04317e-05	1.45579	9.83058e-05	0.000140333	0.106321	-3.2335
139	3-Aminobutanoic acid	0.7337			MS2 forward	86.0605	105.398	6.69662e-05	0.000276146	1.42486	9.597e-06	3.01719e-05	0.242503	-2.04393
7160	3-Aminopropanesulphonic Acid	0.4991			MS2 reverse	277.059	98.0615	0.00015482	0.000268698	1.14332	0.000554413	0.000527959	0.576188	-0.795387
1127	3-Aminosalicylic acid	0.3154			MS2 reverse	134.023	100.712	2.67832e-05	0.000187212	1.4335	3.69642e-06	1.93204e-05	0.143063	-2.80528
9369	3-Deoxy-2-keto-6-phosphogluconic acid	0.41385			MS2 reverse	317.141	35.92	1.91929e-05	8.3582e-05	1.28821	0.000664706	0.000597131	0.229629	-2.12262
3021	3-Hydroxyanthranilic acid	0.7191			MS2 forward	189.988	40.356	4.93355e-05	0.000851139	1.29788	0.00222212	0.00159167	0.0579642	-4.10869
2498	3-Hydroxybenzoate	0.4722			MS2 reverse	202.043	233.708	0.000280308	0.00046332	1.38537	2.35628e-05	5.57077e-05	0.604998	-0.724997
3811	3-Hydroxycapric acid	0.8642			MS2 forward	209.118	42.807	8.00465e-05	5.14152e-05	1.11124	0.00116739	0.000924043	1.55686	0.638642
1368	3-Indoleacetonitrile	0.30775			MS2 reverse	157.075	226.855	8.50784e-06	2.73597e-05	1.20067	5.70765e-06	2.39069e-05	0.310962	-1.68519
2418	3-Isopropylmalate	0.3992			MS2 reverse	199.062	229.808	6.27261e-06	4.82399e-05	1.43855	7.85781e-05	0.000121341	0.13003	-2.94309
2513	3-Methoxy-4-hydroxyphenylethyleneglycol	0.38745			MS2 reverse	202.106	251.358	3.3552e-05	0.000113286	1.18136	0.0116742	0.00600962	0.296171	-1.7555
6412	3-Methoxy-4-Hydroxyphenylglycol Sulfate	0.8837			MS2 forward	263.022	40.98	0.00115313	0.0111603	1.4591	6.16252e-06	2.47024e-05	0.103324	-3.27475
2207	3-Methoxytyramine	0.46915			MS2 reverse	190.088	288.741	2.84166e-06	1.28222e-05	1.0244	5.85015e-06	2.41637e-05	0.22162	-2.17384
1674	3-Methylhistidine	0.9935			MS2 forward	170.091	337.915	8.62492e-05	0.000323129	1.40883	1.36353e-05	3.72326e-05	0.266918	-1.90553
804	3-Methylindole	0.8377			MS2 forward	132.08	36.8995	1.25435e-05	5.12012e-05	1.0094	0.014399	0.00714656	0.244985	-2.02924
2837	3-Methyl-L-histidine	0.48345			MS2 reverse	214.057	375.59	0.00015734	0.000274545	1.28816	6.99911e-05	0.000112562	0.573096	-0.803151
1951	3-Methylthiopropionate	0.40585			MS2 reverse	181.057	374.475	3.94159e-05	7.11063e-05	1.247	0.000797817	0.000683484	0.554324	-0.851199
6098	3-Methyluridine	0.5			MS2 reverse	257.077	335.298	7.15891e-05	0.000631111	1.32371	6.26273e-05	0.00010488	0.113434	-3.14008
2108	3-Methylxanthine	0.34965			MS2 reverse	165.042	33.994	2.61328e-05	8.27659e-05	1.1538	0.00261383	0.00181499	0.315743	-1.66318
8532	3'-O-methyladenosine	0.49965			MS2 reverse	302.09	160.62	1.75397e-05	6.53214e-05	1.26899	0.00805541	0.00441953	0.268515	-1.89693
1584	3-Phenylpropanoic acid	0.46905			MS2 reverse	149.06	185.526	5.32909e-06	2.56662e-05	1.44987	0.0001809	0.000222384	0.20763	-2.26791
831	3-Ureidopropionate	0.3052			MS2 reverse	133.06	295.745	9.69105e-06	1.583e-05	1.11807	0.0050702	0.00309469	0.612195	-0.707937
404	4-Aminophenol	0.9368			MS2 forward	110.062	25.867	2.30148e-05	0.000277694	1.41256	4.25907e-07	6.50353e-06	0.0828784	-3.59286
1107	4-Guanidinobutyric acid	0.9689			MS2 forward	146.092	338.828	0.000900207	0.00465594	1.35147	0.00127132	0.000991598	0.193346	-2.37074
2826	4-Hydroxy-6-methylpyran-2-one	0.4731			MS2 reverse	185.045	313.686	6.14989e-06	1.99929e-05	1.35188	6.78124e-07	7.06392e-06	0.307603	-1.70086
4400	4-Hydroxycinnamic acid	0.8539			MS2 forward	223.06	299.443	1.83221e-05	5.23893e-05	1.42708	1.38894e-05	3.76574e-05	0.34973	-1.51569
615	4-Pyridinecarboxylic acid	0.4131			MS2 reverse	124.042	42.946	1.06799e-05	0.00018254	1.48415	5.34604e-06	2.32216e-05	0.0585072	-4.09524
2021	4-Pyridoxic acid	0.994			MS2 forward	184.06	40.889	0.000180454	0.000994418	1.32593	0.000351186	0.000376038	0.181467	-2.46222
12080	5(S)-HpETE	0.46925			MS2 reverse	373.184	254.837	5.21361e-06	1.05567e-05	1.11166	0.0100438	0.00531755	0.493868	-1.0178
2830	5-Amino-4-carbamoylimidazole (AICA)	0.4146			MS2 reverse	185.071	157.586	1.56304e-05	7.73622e-05	1.34867	3.64488e-06	1.91728e-05	0.202042	-2.30728
261	5-Aminopentanoic acid	0.6086			MS2 forward	100.076	218.181	1.38436e-05	7.76113e-05	1.04359	0.0309435	0.0135316	0.178371	-2.48705
4165	5'-Deoxyadenosine	0.49995			MS2 reverse	252.103	206.558	2.75097e-06	1.1116e-05	1.29049	0.00423611	0.00268323	0.247478	-2.01463
4657	5-Fluoro-5'-Deoxyuridine	0.43945			MS2 reverse	264.105	403.281	1.91448e-05	4.72135e-05	1.17326	0.0211848	0.00991887	0.405494	-1.30225
5628	5-Hydroxyferulate	0.49755			MS2 reverse	247.007	183.108	1.85724e-05	0.000274791	1.43592	0.000239997	0.000276165	0.0675873	-3.8871
5035	5-Hydroxymethylcytidine	0.995			MS2 forward	274.109	319.143	6.83542e-05	0.000382812	1.33298	0.000387335	0.000405765	0.178558	-2.48553
1451	5-Hydroxytryptophol (5HTOL)	0.6197			MS2 forward	160.075	223.06	0.000174054	0.000760244	1.34746	0.00190735	0.00140266	0.228944	-2.12693
2977	5-L-Glutamyl-L-alanine	0.9846			MS2 forward	219.096	387.742	9.67028e-05	0.000151894	1.03779	0.00237188	0.0016787	0.636644	-0.65144
3649	5-Methoxyindoleacetate	0.4786			MS2 reverse	205.071	377.039	1.4806e-05	2.88945e-05	1.26681	0.000117176	0.000160409	0.512415	-0.964615
4388	5-Methylcytidine	0.9998			MS2 forward	258.106	214.76	0.000355327	0.000254668	1.0546	0.00351412	0.00230664	1.39526	0.480531
661	5-Methylcytosine	0.9524			MS2 forward	126.066	214.766	0.000553438	0.000404347	1.05499	0.00363566	0.00237015	1.36872	0.452826
2668	6-Benzylaminopurine	0.996			MS2 forward	208.096	34.427	1.17196e-05	0.000285128	1.3672	0.0216624	0.0101028	0.0411028	-4.60462
2117	6-Hydroxydopamine	0.3528			MS2 reverse	187.106	361.087	1.88765e-05	5.8222e-05	1.26167	1.0453e-05	3.13463e-05	0.324215	-1.62498
2096	6-Methylmercaptopurine	0.4848			MS2 reverse	165.022	287.062	3.62816e-05	0.000154864	1.05443	0.0222599	0.0103309	0.23428	-2.0937
9119	6-Phospho-D-gluconate	0.408			MS2 reverse	312.971	35.3775	3.38408e-05	0.000208417	1.35322	0.00804066	0.00441345	0.162371	-2.62264
3414	7-Keto-8-aminopelargonic acid	0.31455			MS2 reverse	232.096	41.991	7.79203e-06	1.16065e-05	1.04624	0.00198018	0.00144693	0.671351	-0.574861
2641	Acamprosate	0.9735			MS2 forward	180.033	115.44	6.2431e-05	0.000621897	1.40297	0.000894398	0.000745738	0.100388	-3.31634
4856	Acetyl Tyrosine Ethyl Ester	0.35605			MS2 reverse	269.146	226.206	2.09807e-06	1.35635e-05	1.20028	2.36915e-06	1.48047e-05	0.154685	-2.6926
1536	Acetylcysteine	0.7953			MS2 forward	164.037	182.619	7.72101e-06	0.000274747	1.45234	0.000620822	0.000570569	0.0281023	-5.15317
2361	Acetyl-DL-Leucine	0.9819			MS2 forward	172.097	177.382	4.08751e-05	9.7157e-05	1.05462	0.00833671	0.00454938	0.420712	-1.24909
1431	Acetyl-DL-Valine	0.4933			MS2 reverse	159.091	246.527	0.000319135	0.000110077	1.41506	1.63416e-05	4.22644e-05	2.89921	1.53566
657	Acetylglycine	0.6422			MS2 forward	116.035	254.137	5.01927e-05	0.00011911	1.06504	0.00261299	0.00181453	0.421397	-1.24675
2007	Acetyl-L-Cysteine	0.6019			MS2 forward	162.022	158.916	2.26011e-05	0.000229602	1.34721	0.000706079	0.0006211	0.098436	-3.34467
3651	Adipic acid	0.3431			MS2 reverse	205.069	156.916	1.71843e-05	8.76119e-05	1.28744	0.00546475	0.0032796	0.196141	-2.35004
10117	Adrenic Acid	0.9988			MS2 forward	331.263	39.07	0.003525	0.000838396	1.34858	1.10271e-06	9.06839e-06	4.20446	2.07192
7349	AFMK	0.34295			MS2 reverse	280.136	173.334	4.70308e-06	1.72446e-05	1.25689	0.0149692	0.00738703	0.272728	-1.87447
6207	Aklomide	0.4998			MS2 reverse	259.012	285.701	4.49405e-05	0.000244855	1.3923	0.000316449	0.000346205	0.183539	-2.44584
2517	Ala-Ala	0.3644			MS2 reverse	202.117	259.979	1.70803e-05	0.000122127	1.43466	0.000203499	0.000243533	0.139857	-2.83798
4561	Ala-Lys	0.40685			MS2 reverse	262.116	229.008	2.92771e-05	7.99042e-06	1.10544	0.00273875	0.00188337	3.66402	1.87343
1325	Ala-Thr	0.37135			MS2 reverse	155.078	374.2	1.55334e-05	2.71766e-05	1.32069	1.51254e-05	3.9915e-05	0.571574	-0.806987
5197	Albuterol	0.49715			MS2 reverse	278.12	403.04	1.81876e-05	5.95027e-05	1.3328	0.000782418	0.000673241	0.305661	-1.71
2478	Allantoate/Allantoic acid	0.9799			MS2 forward	175.047	334.362	4.80922e-06	1.98509e-05	1.36606	3.73765e-05	7.67781e-05	0.242267	-2.04533
1817	Allantoin	0.9612			MS2 forward	157.037	171.285	0.00594816	0.0179773	1.43751	9.37018e-10	1.85455e-07	0.330871	-1.59566
6208	Allocystathionine	0.40015			MS2 reverse	259.012	264.626	1.23066e-05	7.99493e-05	1.44227	1.24028e-05	3.50823e-05	0.15393	-2.69965
1862	Alloxan	0.9877			MS2 forward	158.02	165.939	4.28935e-05	0.000219879	1.20306	8.1791e-05	0.000124491	0.195078	-2.35788
10611	alpha,alpha-Trehalose	0.8629			MS2 forward	341.107	346.099	9.4132e-05	0.000139492	1.05874	0.00906346	0.0048821	0.674822	-0.567422
7183	alpha-Linolenic acid	0.9992			MS2 forward	277.217	41.929	0.0107134	0.00464159	1.12097	0.000548136	0.000523772	2.30814	1.20673
4701	Alpha-N-Phenylacetyl-L-glutamine	0.9962			MS2 forward	265.116	202.939	1.98892e-05	0.00052559	1.39811	0.0109387	0.00570221	0.0378416	-4.72388
14694	Aminopterin	0.3149			MS2 reverse	439.157	315.031	1.64362e-06	9.39937e-06	1.37262	0.000413513	0.000426501	0.174865	-2.51569
5884	Ammeline	0.4386			MS2 reverse	253.092	295.14	1.8842e-05	0.000104225	1.29944	0.000534328	0.000514458	0.180783	-2.46767
2700	Anethole	0.4525			MS2 reverse	209.116	201.034	8.854e-06	2.58203e-05	1.34702	0.000700575	0.000617969	0.342908	-1.54411
5070	Anthranilic acid	0.32135			MS2 reverse	275.103	225.295	5.89978e-06	2.18627e-05	1.4267	3.62283e-05	7.52333e-05	0.269856	-1.88974
10783	Apigenin 7-glucoside	0.5			MS2 reverse	433.116	273.927	4.21535e-06	2.13921e-05	1.3944	3.84967e-06	1.97484e-05	0.197052	-2.34335
8604	Arachidonic Acid (peroxide free)	0.9958			MS2 forward	303.233	40.392	0.0415628	0.0147269	1.29027	5.82479e-05	0.000100196	2.82223	1.49684
2903	Arecoline	0.49965			MS2 reverse	216.121	222.653	5.62283e-06	2.20806e-05	1.41584	5.01793e-05	9.19825e-05	0.254651	-1.97341
3874	Arg-Ala	0.7018			MS2 forward	245.147	282.594	5.39751e-05	0.000162722	1.37674	1.18868e-05	3.41355e-05	0.331702	-1.59204
5879	Arg-Cys	0.44715			MS2 reverse	295.155	301.288	2.11847e-05	5.75197e-05	1.17047	0.00989377	0.00525187	0.368304	-1.44103
7851	Argininosuccinic acid	0.9405			MS2 forward	289.113	450.067	6.80946e-06	2.58525e-05	1.22195	0.00199623	0.00145661	0.263397	-1.92469
9049	Arg-Tyr	0.36765			MS2 reverse	382.147	282.649	2.16211e-06	6.54191e-06	1.39393	4.71314e-07	6.63998e-06	0.330501	-1.59727
5992	Barbituric acid	0.47255			MS2 reverse	255.033	229.13	7.01962e-06	1.92827e-05	1.40028	4.91117e-06	2.23271e-05	0.364038	-1.45784
4695	Benzamide	0.34495			MS2 reverse	265.101	26.71	3.19857e-05	0.0012705	1.46781	8.22936e-06	2.80462e-05	0.0251757	-5.31183
792	Benzoic acid	0.45195			MS2 reverse	121.029	181.851	3.96508e-05	6.76321e-05	1.32525	6.29873e-06	2.49275e-05	0.586272	-0.770358
288	Betaine aldehyde	0.9807			MS2 forward	102.091	336.053	0.000391271	0.000239855	1.28143	4.55159e-05	8.68388e-05	1.63128	0.706007
8802	Bilobalide	0.49465			MS2 reverse	307.083	198.412	4.22921e-06	3.47884e-05	1.29789	0.0356337	0.0152388	0.121569	-3.04015
2606	Caffeic Acid	0.7587			MS2 forward	179.035	180.096	7.49305e-06	0.000150499	1.44433	0.000937423	0.000772509	0.0497879	-4.32806
1412	Caprylic acid	0.49715			MS2 reverse	143.107	46.306	0.00060153	0.00016364	1.40574	5.02246e-05	9.20305e-05	3.67594	1.87811
4135	Carbamazepine	0.34705			MS2 reverse	217.082	276.826	1.35372e-05	7.33517e-05	1.31424	0.00200097	0.00145947	0.184552	-2.4379
9047	Chlorpromazine	0.4702			MS2 reverse	382.116	272.606	3.51855e-06	1.19868e-05	1.37289	0.000589552	0.000550882	0.293534	-1.7684
5901	cis-9-Palmitoleic acid	1			MS2 forward	253.217	42.536	0.0125902	0.00296394	1.15406	0.0114532	0.00591806	4.2478	2.08671
2382	cis-Aconitate	0.9913			MS2 forward	173.009	408.552	8.31713e-05	0.000374666	1.20759	5.58285e-05	9.78175e-05	0.221988	-2.17145
3716	Clopidol	0.3023			MS2 reverse	207.013	164.835	2.74555e-05	0.000145724	1.44125	7.36782e-06	2.65135e-05	0.188407	-2.40808
1543	Coumarin	0.4151			MS2 reverse	164.073	110.797	3.47381e-06	1.55188e-05	1.35576	1.14888e-06	9.23891e-06	0.223845	-2.15943
460	Creatinine	0.9998			MS2 forward	114.067	156.21	0.011914	0.0415204	1.46882	6.48228e-07	7.01683e-06	0.286944	-1.80116
708	Crotonic acid	0.43875			MS2 reverse	128.07	312.534	2.81611e-05	6.22501e-05	1.41474	1.00192e-05	3.0763e-05	0.452387	-1.14437
2579	Cyclohexylsulfamate	0.9018			MS2 forward	178.052	43.313	2.89308e-05	8.90528e-05	1.209	0.00972885	0.00517928	0.324872	-1.62205
3412	Cysteine-S-sulfate	0.9782			MS2 forward	199.969	287.01	0.000140888	0.00091748	1.28801	0.00127828	0.000996052	0.153559	-2.70313
10500	Cytidine 5'-monophosphate (CMP)	0.31075			MS2 reverse	339.068	27.8245	5.01107e-05	0.000288934	1.26302	5.55237e-08	2.74732e-06	0.173433	-2.52755
3476	D-(+)-Mannose	0.6037			MS2 forward	201.037	371.228	9.74702e-06	2.04771e-05	1.15504	0.00343065	0.00226252	0.475996	-1.07098
11048	Dantrolene	0.4535			MS2 reverse	351.018	176.121	5.19736e-06	5.58804e-05	1.46513	1.17579e-05	3.38945e-05	0.0930087	-3.42649
1552	D-Arabinono-1,4-lactone	0.4329			MS2 reverse	148.039	64.967	3.20926e-05	0.000174862	1.26676	0.00514324	0.00312939	0.183531	-2.44591
849	D-Aspartic acid	0.9556			MS2 forward	134.044	381.553	1.68039e-05	2.79708e-05	1.26259	4.9655e-05	9.14245e-05	0.600768	-0.73512
4562	D-Biotin	0.4762			MS2 reverse	262.126	378.319	0.000129386	0.00042241	1.41826	7.30482e-06	2.6428e-05	0.306305	-1.70696
6721	Decanoyl-L-carnitine	0.9414			MS2 forward	316.244	169.678	5.78448e-05	1.24502e-05	1.34834	4.5558e-05	8.68871e-05	4.64609	2.21602
4849	Deoxycoformycin	0.37055			MS2 reverse	269.122	305.438	0.000788736	0.000356806	1.01017	0.00492969	0.0030273	2.21055	1.1444
9615	Deoxythymidine 5'-phosphate (dTMP)	0.37175			MS2 reverse	322.05	33.253	4.80737e-05	0.000441541	1.33267	0.0126732	0.00641504	0.108877	-3.19923
9713	Deoxyuridine monophosphate (dUMP)	0.37605			MS2 reverse	324.06	33.214	1.04668e-05	0.000140889	1.30888	0.0117186	0.00602792	0.0742908	-3.75067
2613	D-Fructose	0.953			MS2 forward	179.054	176.625	0.000153157	0.000845908	1.29663	0.000685241	0.000609154	0.181057	-2.46549
3128	D-galacturonic acid	0.9593			MS2 forward	193.034	406.748	1.31518e-05	4.09294e-05	1.32368	1.10319e-06	9.07021e-06	0.32133	-1.63787
4910	D-Glucarate	0.30045			MS2 reverse	271.07	235.844	5.61475e-06	2.87175e-05	1.41892	0.000178645	0.000220404	0.195517	-2.35464
6216	D-glucosamine 6-phosphate	0.7787			MS2 forward	259.051	272.07	1.25525e-05	3.09801e-05	1.25377	5.89553e-06	2.4244e-05	0.40518	-1.30336
9451	D-Glucose 6-phosphate	0.46385			MS2 reverse	319.047	40.6755	2.22056e-05	0.000882025	1.4219	0.00294341	0.00199688	0.0251757	-5.31182
6145	Diazepam	0.3115			MS2 reverse	302.11	180.617	6.54753e-06	4.02748e-05	1.24573	0.00750233	0.00418762	0.162571	-2.62085
353	Diethanolamine	0.43115			MS2 reverse	106.086	285.793	1.79274e-05	0.000113426	1.4284	7.13985e-05	0.000113961	0.158053	-2.66152
8726	Dihomo-gamma-Linolenic Acid	0.9967			MS2 forward	305.247	39.826	0.00342975	0.000984238	1.38085	5.62388e-07	6.85854e-06	3.48467	1.80102
2172	Dihydro-4,4-dimethyl-2,3-furandione	0.4673			MS2 reverse	189.072	33.182	1.25447e-05	5.13115e-05	1.32716	0.000564014	0.000534309	0.244482	-2.0322
7489	Disulfiram	0.41485			MS2 reverse	338.082	229.198	2.51072e-06	1.36716e-05	1.12167	6.63425e-05	0.000108834	0.183645	-2.44501
1943	DL-2-Aminoadipic acid	0.6815			MS2 forward	160.061	385.042	1.61886e-05	4.0706e-05	1.2389	0.00527557	0.00319171	0.397696	-1.33026
1618	DL-3-Hydroxybutyric acid	0.4581			MS2 reverse	168.064	312.26	2.4911e-05	0.000109368	1.12494	0.0316184	0.0137778	0.227773	-2.13433
2113	DL-3-Phenyllactic acid	0.9325			MS2 forward	165.055	180.77	1.06153e-05	0.000116715	1.40158	9.99177e-05	0.000141879	0.0909507	-3.45877
2352	DL-Homocysteine	0.46685			MS2 reverse	196.059	337.212	1.56654e-06	1.56878e-05	1.39736	1.35652e-05	3.71142e-05	0.0998575	-3.32399
1473	DL-Homoserine	0.4473			MS2 reverse	161.091	332.459	9.6034e-06	3.89221e-05	1.27326	0.000462289	0.000463478	0.246734	-2.01897
1101	DL-O-tyrosine	0.3042			MS2 reverse	146.059	246.813	0.000211294	7.55212e-05	1.36022	7.50052e-05	0.00011773	2.7978	1.48429
7649	D-Maltose	0.3888			MS2 reverse	342.115	275.792	4.36639e-06	1.02684e-05	1.02051	0.0146774	0.00726241	0.425224	-1.2337
7503	D-Mannitol 1-phosphate	0.35015			MS2 reverse	283.123	28.054	0.000133423	6.35022e-05	1.10973	5.07892e-05	9.26256e-05	2.10108	1.07113
10221	Docosatrienoic Acid	0.9681			MS2 forward	333.278	38.481	0.000248097	6.3927e-05	1.31731	6.96349e-06	2.59487e-05	3.88094	1.95641
482	D-Ornithine	0.95			MS2 forward	115.086	199.971	5.92451e-06	1.45499e-05	1.34191	0.00100922	0.000818357	0.407187	-1.29624
7785	Doxepin	0.42395			MS2 reverse	346.109	382.215	2.39013e-05	0.000176093	1.11165	0.0180383	0.00866994	0.135731	-2.88117
761	D-Pipecolinic acid	0.9999			MS2 forward	130.086	288.207	0.000297318	0.000884859	1.37956	8.71801e-06	2.88455e-05	0.336006	-1.57344
1579	D-Ribose	0.9865			MS2 forward	149.045	363.521	1.5412e-05	4.39499e-05	1.3644	4.61876e-07	6.61338e-06	0.350673	-1.5118
10069	D-Ribulose 1,5-bisphosphate	0.4872			MS2 reverse	330.957	34.1695	4.56629e-06	3.03097e-05	1.31293	0.00217324	0.00156281	0.150655	-2.73068
3869	D-Ribulose 5-phosphate	0.853			MS2 forward	210.999	308.534	8.09775e-06	2.25954e-05	1.28986	0.00326257	0.00217238	0.35838	-1.48044
8491	Eicosapentaenoic Acid	0.9812			MS2 forward	301.216	41.054	0.00373888	0.00110983	1.26187	0.000151247	0.000195157	3.36889	1.75227
3788	Equol	0.7771			MS2 forward	243.099	195.718	1.66116e-05	7.84349e-05	1.32263	3.50182e-06	1.8753e-05	0.211788	-2.23931
3327	Ergothioneine	0.9676			MS2 forward	230.094	308.333	3.89861e-05	1.5392e-05	1.07613	0.00697932	0.00396078	2.53288	1.34078
10432	Erucic acid	0.9999			MS2 forward	337.31	38.446	0.000626356	0.000185813	1.30414	7.92617e-06	2.75257e-05	3.37089	1.75313
15613	Estriol 16.alpha.-(.beta.-D-glucuronide)	0.8335			MS2 forward	463.198	273.412	1.91405e-06	8.38385e-06	1.34488	0.0014116	0.00108565	0.228301	-2.13099
7394	Ethosuximide	0.37825			MS2 reverse	281.146	26.727	6.61344e-05	2.00792e-05	1.24745	0.00405343	0.00258974	3.29368	1.7197
794	Ethyl hydrogen malonate	0.4271			MS2 reverse	132.044	83.7205	0.000181056	9.45757e-05	1.30367	0.000903909	0.000751688	1.9144	0.936893
13783	Fexofenadine	0.31195			MS2 reverse	519.317	170.852	0.000318313	0.000604497	1.0348	0.00528937	0.00319818	0.526576	-0.925288
8702	Floxuridine	0.30545			MS2 reverse	305.086	161.383	9.73416e-06	3.95236e-05	1.16114	0.0321081	0.0139554	0.246287	-2.02159
8670	Fluoxetine	0.4995			MS2 reverse	370.166	154.741	3.29469e-06	1.28677e-05	1.45197	4.48967e-06	2.13767e-05	0.256043	-1.96554
14772	Folate	0.30265			MS2 reverse	441.139	294.658	8.16867e-06	4.12111e-05	1.28281	0.00243127	0.00171264	0.198215	-2.33486
3186	Formylanthranilic acid	0.41605			MS2 reverse	226.066	137.659	2.7396e-05	9.45197e-05	1.40004	0.000117902	0.000161192	0.289845	-1.78665
3215	Galactonic acid	0.9737			MS2 forward	195.05	390.605	0.00017201	0.000532457	1.258	8.77118e-05	0.000130064	0.32305	-1.63017
3707	Gallic acid	0.45835			MS2 reverse	206.971	152.105	6.07814e-06	4.01529e-05	1.37458	0.000509496	0.000497348	0.151375	-2.7238
573	Gentisaldehyde	0.8804			MS2 forward	121.028	217.928	1.23083e-05	0.000104696	1.42049	7.43698e-05	0.000117075	0.117562	-3.0885
3178	Glucosaminic acid	0.8726			MS2 forward	194.071	172.636	1.51948e-05	7.16214e-05	1.31987	0.000161034	0.000204438	0.212155	-2.23681
3229	Glu-Pro	0.8428			MS2 forward	227.1	267.334	1.05279e-05	3.62504e-05	1.45799	3.55016e-07	6.23785e-06	0.290421	-1.78378
6395	Glutathione	0.975			MS2 forward	308.088	389.498	2.31852e-05	6.08005e-05	1.07175	0.00772328	0.00428122	0.381333	-1.39088
7726	Glycerol 1-myristate	0.358			MS2 reverse	344.275	160.016	9.80022e-05	2.84942e-05	1.4236	2.36757e-05	5.59007e-05	3.43938	1.78215
1675	Glycerol 3-phosphate	0.9997			MS2 forward	152.995	254.038	3.75809e-05	8.05581e-05	1.15717	0.000623718	0.000572359	0.466506	-1.10003
73	Glycine	0.9988			MS2 forward	74.0248	207.533	3.23245e-06	4.39518e-05	1.42298	0.00075863	0.000657238	0.0735455	-3.76522
1748	Glycylproline	0.4684			MS2 reverse	173.091	365.607	4.428e-05	0.000121566	1.34818	1.26651e-06	9.64106e-06	0.364245	-1.45702
4877	Gly-Lys	0.4641			MS2 reverse	270.082	287.577	5.14776e-06	2.27488e-05	1.27426	0.000557198	0.000529808	0.226288	-2.14377
5553	Guanfacine	0.48065			MS2 reverse	287.045	250.653	3.53391e-05	7.64421e-06	1.03382	0.0233527	0.0107424	4.62299	2.20883
523	Guanidoacetic acid	0.8689			MS2 forward	118.061	333.08	0.000101576	4.60965e-05	1.15702	0.00420777	0.00266883	2.20356	1.13984
7042	Guanosine	0.46475			MS2 reverse	325.118	236.809	3.13725e-06	2.22476e-05	1.16456	0.0355853	0.0152215	0.141015	-2.82608
8468	Haematoxylin	0.43			MS2 reverse	301.073	66.558	5.97216e-06	0.000127574	1.45184	2.83775e-05	6.36925e-05	0.0468133	-4.41694
3909	Harmane	0.4381			MS2 reverse	246.106	299.782	7.02644e-05	3.94424e-05	1.09677	0.00605969	0.00354699	1.78144	0.833045
2779	Harmine	0.32725			MS2 reverse	212.099	369.716	6.55702e-05	0.00018531	1.00698	0.0260971	0.0117445	0.35384	-1.49883
10494	Hesperetin	0.47915			MS2 reverse	339.035	167.583	7.24568e-06	4.16677e-05	1.26506	0.00411697	0.00262244	0.173892	-2.52374
7480	Hieracin	0.41805			MS2 reverse	283.029	371.616	3.83486e-05	6.6313e-05	1.12127	0.000679657	0.000605909	0.578296	-0.790119
1924	Hippuric acid	0.9955			MS2 forward	180.064	177.089	2.60004e-05	0.000369721	1.41645	0.000100334	0.000142276	0.0703243	-3.82983
7139	His-Gln	0.8637			MS2 forward	328.098	243.253	8.07716e-06	7.18084e-05	1.39766	0.000219524	0.000257863	0.112482	-3.15223
4773	His-Glu	0.8812			MS2 forward	267.105	310.085	4.56569e-06	1.12366e-05	1.1781	0.000134152	0.000178197	0.406323	-1.2993
5989	His-Thr	0.49545			MS2 reverse	298.144	197.322	2.55828e-06	2.85667e-05	1.43864	2.45221e-05	5.73313e-05	0.0895545	-3.48109
6784	His-Tyr	0.38785			MS2 reverse	318.125	481.069	4.89769e-05	0.000101386	1.09832	0.00952175	0.00508753	0.483074	-1.04968
877	Hydroxyhydroquinone	0.6278			MS2 forward	125.024	36.784	2.94211e-05	0.000388589	1.34629	0.000769435	0.000664534	0.0757126	-3.72332
1057	Hydroxyisocaproic acid	0.9896			MS2 forward	131.071	143.376	0.000120677	0.000733225	1.29392	0.00971027	0.00517108	0.164584	-2.60311
2681	Hydroxyphenyllactic acid	0.9633			MS2 forward	181.05	179.132	0.000100622	0.000405466	1.38883	0.00041249	0.000425704	0.248164	-2.01063
796	Hydroxyproline	0.8527			MS2 forward	132.065	405.633	4.36831e-05	8.85802e-05	1.21125	6.73438e-05	0.000109872	0.493147	-1.01991
4309	IBMX	0.3228			MS2 reverse	221.102	307.766	4.00623e-06	1.10155e-05	1.33513	5.93324e-05	0.000101234	0.363692	-1.45921
2549	Ile-Ala	0.9886			MS2 forward	203.138	219.81	1.89504e-05	0.000164436	1.41193	0.00111016	0.000885979	0.115245	-3.11723
5613	Ile-Arg	0.8124			MS2 forward	288.2	333.033	4.81561e-05	0.00016699	1.3033	0.000212528	0.000251673	0.288378	-1.79397
5606	Ile-Asp	0.30665			MS2 reverse	288.149	371.255	4.42376e-05	0.000156939	1.22416	4.14221e-05	8.19644e-05	0.281878	-1.82686
4176	Ile-Cys	0.479			MS2 reverse	252.142	363.625	0.000190976	0.000245491	1.19109	0.000476485	0.000473855	0.777936	-0.362278
4263	Ile-Thr	0.4962			MS2 reverse	255.131	250.73	7.71926e-06	4.38525e-05	1.38694	0.00043258	0.000441207	0.176028	-2.50613
5829	Ile-Tyr	0.4978			MS2 reverse	294.151	403.535	3.6502e-05	7.30602e-05	1.11898	0.0143017	0.00710589	0.499615	-1.00111
1800	Iminodiacetic acid	0.39345			MS2 reverse	175.071	377.671	1.35485e-05	4.41584e-05	1.12265	0.00330705	0.0021964	0.306817	-1.70455
1491	Indole-2-carboxylic acid	0.8675			MS2 forward	162.057	28.766	3.35246e-05	0.00161898	1.29605	0.0260363	0.0117228	0.0207072	-5.59372
1939	Indole-3-carboxylic acid	1			MS2 forward	160.04	295.841	5.40297e-06	2.81379e-05	1.22051	0.0138146	0.00690101	0.192017	-2.38069
1396	Indoleacetic acid	0.9372			MS2 forward	158.059	177.66	1.34104e-05	0.000160644	1.40209	0.000482297	0.000478055	0.0834789	-3.58244
3613	Indolelactic acid	0.9705			MS2 forward	204.067	156.761	0.000107857	0.000843453	1.30557	0.00912282	0.00490889	0.127875	-2.96719
3905	Indoxyl sulfate	0.9421			MS2 forward	212.002	100.094	1.57932e-05	0.00112533	1.47645	5.7917e-05	9.98754e-05	0.0140343	-6.1549
4128	Inosine	0.4998			MS2 reverse	251.08	193.384	4.51803e-05	2.8076e-05	1.34959	0.000101504	0.000143384	1.60922	0.686357
6350	Isomaltose	0.4215			MS2 reverse	307.109	403.189	1.72506e-05	4.71582e-05	1.26084	0.00715271	0.00403682	0.365804	-1.45086
839	Isovaleric acid	0.4014			MS2 reverse	123.045	39.754	0.000103742	0.000744375	1.35414	0.000279519	0.000313034	0.139368	-2.84303
2951	Kynurenic acid	1			MS2 forward	188.035	175.553	4.45093e-05	0.000301394	1.16528	0.0220993	0.0102698	0.147678	-2.75948
4600	L-Abrine	0.40345			MS2 reverse	263.072	113.186	4.95655e-06	1.55245e-05	1.01318	0.0350002	0.0150108	0.319273	-1.64714
171	L-Alanine	0.9999			MS2 forward	90.0558	328.24	0.0018273	0.00235406	1.08576	0.00430983	0.00272051	0.776231	-0.365442
1220	L-Arabinose	0.5			MS2 reverse	151.061	100.051	0.000140119	0.00148964	1.48266	9.33679e-08	3.69588e-06	0.0940627	-3.41023
674	Larixinic Acid	0.9756			MS2 forward	127.039	36.742	1.09922e-05	0.000119624	1.39061	4.30545e-05	8.39508e-05	0.0918893	-3.44396
1499	L-Carnitine	0.9469			MS2 forward	162.113	353.864	0.0045542	0.00179778	1.30871	0.000568412	0.000537195	2.53324	1.34098
2449	L-Citrulline	0.9917			MS2 forward	174.085	333.051	5.00472e-06	9.82851e-06	1.04528	0.0175701	0.00847841	0.509204	-0.973683
590	L-Cysteine	0.4707			MS2 reverse	122.026	182.638	1.64862e-06	1.93586e-05	1.26236	0.0010608	0.000853181	0.0851622	-3.55364
3908	L-Cysteinesulfinic acid	0.4546			MS2 reverse	212.023	245.939	1.04919e-05	5.2137e-05	1.40899	2.33385e-05	5.5323e-05	0.201238	-2.31303
3632	L-Dopa	0.6033			MS2 forward	239.098	267.682	2.21006e-05	7.0718e-05	1.20854	0.00038732	0.000405753	0.312518	-1.67799
3880	Leu-Leu	0.4992			MS2 reverse	245.183	330.605	6.21909e-06	1.31248e-05	1.05598	0.0152232	0.007495	0.473843	-1.07752
3382	Levetiracetam	0.4932			MS2 reverse	231.132	259.567	6.50377e-06	3.74427e-05	1.42108	0.00048411	0.00047936	0.173699	-2.52534
1158	Levonordefrin	0.3737			MS2 reverse	148.075	35.301	1.66118e-05	3.22934e-05	1.06577	0.000234208	0.000271035	0.514402	-0.959032
4761	L-Fucose-1-phosphate	0.4794			MS2 reverse	267.02	320.026	2.63382e-06	6.07235e-06	1.24185	0.000202357	0.000242492	0.43374	-1.2051
1128	L-Glutamine	0.9977			MS2 forward	147.077	361.229	0.00351294	0.0047973	1.03484	0.00516218	0.00313836	0.732275	-0.449542
2544	L-Gulonic gamma-lactone	0.8791			MS2 forward	177.04	178.887	0.000112005	7.09983e-05	1.0719	0.00172473	0.0012891	1.57758	0.657713
4602	L-Histidinol phosphate	0.32485			MS2 reverse	263.085	26.7465	2.89355e-05	0.000650115	1.40032	5.21523e-05	9.40393e-05	0.0445082	-4.48978
4240	L-homocysteic acid	0.6206			MS2 forward	219.968	96.299	7.07356e-06	0.000108892	1.36918	0.00583273	0.00344656	0.0649592	-3.94432
7302	Linoleic acid	0.9998			MS2 forward	279.233	41.646	0.105905	0.0548551	1.2332	3.09084e-05	6.76115e-05	1.93063	0.949071
14141	Linustatin	0.33285			MS2 reverse	425.178	128.974	1.97234e-05	8.56216e-05	1.28148	0.000929276	0.000767483	0.230356	-2.11806
808	L-Leucine	0.898			MS2 forward	132.102	251.326	0.000729185	0.00137358	1.2672	0.000119045	0.000162421	0.530865	-0.913584
739	L-Lysine	0.8891			MS2 forward	129.102	221.481	1.62595e-05	3.3196e-05	1.38268	4.59201e-05	8.73011e-05	0.489802	-1.02973
4254	L-NG-Monomethylarginine	0.8018			MS2 forward	255.081	361.453	2.14816e-05	8.44889e-05	1.23684	0.00124376	0.00097388	0.254253	-1.97566
9347	Loxapine	0.4943			MS2 reverse	391.127	362.786	4.67457e-06	2.10671e-05	1.31205	0.00716087	0.00404037	0.22189	-2.17209
9660	L-Palmitoylcarnitine	0.9925			MS2 forward	400.336	146.258	0.00103457	0.000332893	1.22835	0.0113731	0.00588468	3.10782	1.6359
1580	L-Phenylalanine	0.9992			MS2 forward	166.085	225.981	3.20149e-05	7.14298e-05	1.21652	0.00196471	0.00143757	0.448201	-1.15778
4443	L-Pipecolic acid	0.8691			MS2 forward	259.163	215.283	9.45817e-06	3.80161e-05	1.45827	1.45793e-05	3.89325e-05	0.248794	-2.00698
1162	L-Threonate	0.9609			MS2 forward	135.03	328.384	0.000645258	0.00190642	1.352	5.78881e-07	6.892e-06	0.338466	-1.56292
3578	L-Tryptophan	0.996			MS2 forward	203.082	247.916	0.00120277	0.000368406	1.4021	7.04752e-05	0.000113046	3.2648	1.70699
6616	Lys-Lys	0.4563			MS2 reverse	313.162	291.807	2.04648e-06	9.3865e-06	1.29436	0.00397038	0.00254669	0.218024	-2.19744
7497	Lys-Phe	0.34205			MS2 reverse	338.151	403.26	3.99888e-05	0.000142488	1.29271	0.00616883	0.00359462	0.280648	-1.83317
4529	Lys-Pro	0.421			MS2 reverse	261.186	204.982	4.07732e-05	1.61104e-05	1.23017	0.00153866	0.00116951	2.53086	1.33963
5956	Lys-Ser	0.47905			MS2 reverse	297.149	281.391	3.60673e-06	1.94051e-05	1.36642	0.00189847	0.00139722	0.185865	-2.42767
3977	Lys-Thr	0.4979			MS2 reverse	247.151	232.865	6.97519e-06	1.99786e-05	1.27523	1.3679e-06	1.00272e-05	0.349134	-1.51815
3931	Lys-Val	0.49625			MS2 reverse	246.179	537.534	0.000235404	0.000339667	1.01727	0.0036507	0.00237795	0.693042	-0.528986
6538	Magnolol	0.4668			MS2 reverse	265.119	175.028	1.8449e-05	0.000239231	1.37891	0.00245845	0.00172806	0.0771178	-3.69679
4697	Maleamic acid	0.4791			MS2 reverse	229.046	380.973	6.24436e-06	2.05593e-05	1.32599	0.0007046	0.00062026	0.303725	-1.71916
1072	Maleic acid	0.722			MS2 forward	132.03	380.559	0.000109715	0.000208379	1.28015	0.000222136	0.000260149	0.526518	-0.925445
10748	Maltitol	0.46895			MS2 reverse	344.133	254.743	2.32049e-05	1.13738e-05	1.15295	0.00440898	0.00277024	2.04021	1.02872
8925	Mefloquine	0.49875			MS2 reverse	378.125	26.752	4.84338e-06	3.14041e-05	1.3261	8.10317e-05	0.000123755	0.154227	-2.69687
17057	Melezitose	0.6633			MS2 forward	503.157	403.163	3.15413e-06	1.08403e-05	1.21021	0.024109	0.011023	0.290964	-1.78109
5079	Metaproterenol	0.423			MS2 reverse	275.131	405.436	9.16277e-06	2.08607e-05	1.21023	3.04776e-05	6.69586e-05	0.439237	-1.18693
4847	Met-His	0.45465			MS2 reverse	269.108	277.721	1.06898e-05	4.26214e-05	1.31954	0.000178944	0.000220667	0.250809	-1.99534
856	Methyl acetoacetate	0.4979			MS2 reverse	134.08	328.239	0.000148503	0.000252436	1.16079	0.00349443	0.00229627	0.58828	-0.765424
63	Methylguanidine	0.9992			MS2 forward	74.072	246.489	1.20651e-05	8.57581e-05	1.34597	0.000491896	0.000484932	0.140688	-2.82943
1976	Methylmalonic acid	0.3288			MS2 reverse	182.046	197.132	2.14923e-06	1.85124e-05	1.45118	0.000174527	0.000216752	0.116096	-3.10661
6351	Met-Leu	0.3194			MS2 reverse	307.11	23.4005	2.38024e-06	5.80022e-05	1.46239	5.91707e-05	0.00010108	0.0410371	-4.60693
3733	Mevalonic acid	0.9385			MS2 forward	207.086	141.867	9.65079e-06	0.000103475	1.13892	0.0287857	0.0127325	0.093267	-3.42249
4281	Mexiletine	0.3692			MS2 reverse	256.046	230.852	6.39436e-06	5.40446e-05	1.06783	0.0286152	0.0126686	0.118316	-3.07928
4736	Molsidomine	0.46935			MS2 reverse	266.1	299.469	1.01965e-05	4.43114e-05	1.33845	0.00208389	0.00150946	0.230109	-2.11961
730	Monomethyl glutaric acid	0.45975			MS2 reverse	129.054	257.287	4.5861e-06	1.25372e-05	1.24312	1.86332e-05	4.67543e-05	0.3658	-1.45087
2611	myo-Inositol	0.9924			MS2 forward	179.057	371.382	0.00125759	0.00368249	1.22421	0.000698779	0.000616943	0.341505	-1.55002
12554	N,N'-Diacetylchitobiose	0.3291			MS2 reverse	485.19	214.072	3.29029e-05	1.10975e-05	1.42979	9.27589e-06	2.97029e-05	2.9649	1.56798
2182	N.alpha.-Acetyl-L-lysine	0.995			MS2 forward	189.122	369.968	5.91862e-05	0.000171906	1.30465	0.000965172	0.000789465	0.344294	-1.53829
3702	N2-Acetyl-L-ornithine	0.9959			MS2 forward	241.056	263.951	1.29835e-05	2.90671e-05	1.01114	0.0171797	0.00831755	0.446674	-1.16271
2183	N6-Acetyl-L-lysine	0.9964			MS2 forward	189.122	332.992	3.98501e-05	9.44718e-05	1.26001	4.43179e-06	2.12391e-05	0.42182	-1.2453
8579	N-Acetylaspartylglutamate (NAAG)	0.9457			MS2 forward	303.082	414.119	8.43717e-06	3.19494e-05	1.39919	3.88764e-05	7.87464e-05	0.264079	-1.92096
3082	N-Acetyl-D-glucosamine	0.8954			MS2 forward	222.095	241.238	8.014e-05	0.000105555	1.10998	0.00427748	0.00270418	0.759228	-0.397396
12505	N-Acetyl-D-lactosamine	0.4546			MS2 reverse	383.143	286.67	0.000112946	4.23959e-05	1.31068	5.30287e-06	2.31364e-05	2.66407	1.41363
4545	N-Acetyl-L-tyrosine	0.9811			MS2 forward	262.049	270.498	7.57527e-06	2.56287e-05	1.40611	0.000124761	0.00016849	0.295577	-1.75839
2572	N-Acetylmannosamine	0.775			MS2 forward	204.085	240.447	7.682e-05	0.000127352	1.35485	0.000178243	0.000220049	0.603209	-0.729271
8862	N-Acetylneuraminic acid	0.9238			MS2 forward	308.096	413.676	1.60285e-05	3.84992e-05	1.40599	6.36991e-06	2.50429e-05	0.416334	-1.26419
2983	N-Acetylserotonin	0.8386			MS2 forward	219.114	29.22	4.13468e-06	3.17871e-05	1.3087	0.0384168	0.016291	0.130074	-2.94259
4958	Naproxen	0.482			MS2 reverse	272.131	368.664	5.7517e-06	1.25199e-05	1.17314	0.000351028	0.000375905	0.459405	-1.12216
11720	Nervonic acid	0.9998			MS2 forward	365.341	38.03	0.00172114	0.000263145	1.36612	0.000103445	0.000145205	6.54066	2.70944
2502	N-Formylmethionine	0.8153			MS2 forward	176.038	178.09	0.000363605	0.000103709	1.16362	0.00464563	0.00288853	3.50601	1.80983
2554	NG,NG-dimethyl-L-arginine(ADMA)	0.9798			MS2 forward	203.149	529.196	0.00115232	0.00191472	1.20163	0.000200754	0.000241025	0.601822	-0.732591
2646	Nicotinuric acid	0.49615			MS2 reverse	180.055	176.528	8.87321e-06	7.45415e-05	1.3923	0.000639206	0.000581844	0.119037	-3.07052
1560	Nitrobenzene	0.46285			MS2 reverse	165.065	64.601	9.27367e-06	1.71794e-05	1.40976	6.31023e-07	6.98802e-06	0.539815	-0.889463
5139	Nitrofurantoin	0.48755			MS2 reverse	238.035	327.768	9.92098e-06	5.6744e-05	1.29023	0.000130481	0.00017444	0.174838	-2.51591
8067	N-Methyl-D-aspartic acid	0.36175			MS2 reverse	293.105	116.128	1.053e-05	0.000151468	1.28821	0.0265649	0.011911	0.06952	-3.84643
6302	Nname,Clomipramine	0.4799			MS2 reverse	306.084	366.209	1.46117e-05	1.8754e-05	1.02363	0.00408564	0.00260634	0.779123	-0.360077
7096	N-Oleoylethanolamine	0.9245			MS2 forward	326.301	33.957	3.18845e-05	1.49241e-05	1.36177	4.9142e-06	2.23336e-05	2.13645	1.09521
6150	Nordihydroguaiaretic Acid	0.4927			MS2 reverse	302.156	366.839	8.79297e-06	3.62865e-05	1.29644	0.000576154	0.000542244	0.242321	-2.04501
7402	Oleic acid	1			MS2 forward	281.249	41.031	0.0546397	0.0227833	1.22138	9.76666e-05	0.000139716	2.39823	1.26197
480	Ornithine	0.8942			MS2 forward	115.086	376.219	9.64973e-05	0.000201468	1.36093	8.96762e-05	0.00013185	0.478972	-1.06199
8783	Oxazepam	0.4912			MS2 reverse	307.023	80.0125	1.55729e-05	0.00200823	1.46147	0.00782801	0.00432514	0.00775452	-7.01075
852	Oxindole	0.913			MS2 forward	134.06	227.367	6.34292e-06	5.63646e-05	1.38712	0.000862625	0.000725628	0.112534	-3.15157
6183	Oxolinic Acid	0.4999			MS2 reverse	303.097	191.194	3.00395e-06	2.62832e-05	1.457	2.94909e-06	1.6978e-05	0.114291	-3.12921
1253	p-Acetamidophenol (Acetaminophen, Tylenol)	0.8654			MS2 forward	152.072	29.238	8.22519e-06	4.60347e-05	1.45445	2.19495e-05	5.28937e-05	0.178674	-2.4846
6021	Palmitic acid	0.9968			MS2 forward	255.233	42.786	0.0793189	0.0457169	1.16511	0.000726191	0.000635061	1.735	0.794938
6086	Palmitoyl ethanolamide	0.8846			MS2 forward	300.286	34.415	3.82602e-05	1.75703e-05	1.36321	0.000127626	0.000171486	2.17755	1.12271
3023	Pantothenate	0.9826			MS2 forward	220.117	251.358	0.000610133	0.00212119	1.14406	0.0185695	0.00888541	0.287636	-1.79768
8923	Papaverine	0.8575			MS2 forward	378.11	274.803	1.14504e-05	8.94258e-05	1.09483	0.0145101	0.00719288	0.128043	-2.9653
7440	Pargyline	0.49985			MS2 reverse	336.249	41.317	6.9915e-05	3.38995e-05	1.25478	7.98814e-05	0.00012263	2.06242	1.04434
24545	PC(16:0/16:0)	0.998			MS2 forward	756.538	49.417	0.000592028	0.00142797	1.0646	0.00365934	0.00238243	0.414596	-1.27022
463	p-Cresol	0.9765			MS2 forward	107.05	42.051	2.9241e-05	0.000192462	1.45445	5.24138e-05	9.43069e-05	0.151931	-2.71851
3132	Pectin (Galacturonic acid)	0.6691			MS2 forward	193.035	228.742	1.67382e-05	7.7139e-05	1.18357	0.000162822	0.000206101	0.216988	-2.20432
7616	Pentobarbital	0.4997			MS2 reverse	285.143	178.437	5.12812e-06	1.91181e-05	1.18849	0.0219601	0.0102167	0.268233	-1.89844
11030	PGJ2	0.33845			MS2 reverse	350.236	41.289	8.41875e-05	2.06568e-05	1.311	4.02843e-07	6.42507e-06	4.07554	2.02699
5951	Phe-Ala	0.49745			MS2 reverse	297.141	197.874	1.25228e-05	0.000185718	1.39756	0.000806561	0.00068926	0.0674293	-3.89048
2510	Phenacetine	0.44495			MS2 reverse	202.089	296.716	7.70108e-06	5.05703e-05	1.43686	4.16647e-05	8.22634e-05	0.152285	-2.71516
6532	Phenelzine	0.35875			MS2 reverse	311.156	291.794	2.79587e-05	0.000360688	1.38928	0.00609908	0.00356424	0.0775148	-3.68938
266	Phenol	0.9737			MS2 forward	93.0348	204.465	2.36236e-05	0.000218392	1.43143	0.000150508	0.000194444	0.108171	-3.20862
8663	Phenoxybenzamine	0.4392			MS2 reverse	370.099	263.103	2.53345e-06	5.54873e-06	1.20839	0.000478832	0.000475554	0.456582	-1.13105
3103	Phenylacetylglycine	0.9999			MS2 forward	192.067	172.607	0.00177813	0.00853775	1.32173	0.000255394	0.000290504	0.208267	-2.26349
4646	Phenylpropionylglycine	0.4983			MS2 reverse	228.067	359.154	2.44411e-05	4.08244e-05	1.07194	0.00398409	0.00255382	0.598687	-0.740125
26157	phosphatidylinositol	0.4964			MS2 reverse	865.575	126.755	0.000200431	0.000297456	1.16198	0.000333208	0.000360758	0.673816	-0.569573
2770	Phosphocreatine	0.9185			MS2 forward	212.041	424.535	1.23731e-05	4.36854e-05	1.14509	0.00608663	0.00355879	0.283232	-1.81994
7203	Phosphoglycolic acid	0.4058			MS2 reverse	330.093	41.991	3.16225e-06	6.78934e-06	1.37663	0.000127396	0.000171246	0.465767	-1.10232
2028	Phosphorylcholine	0.9821			MS2 forward	184.072	491.64	0.000237259	0.000544582	1.05487	0.0226758	0.0104884	0.435673	-1.19868
1637	p-Hydroxyphenylacetic acid	0.7896			MS2 forward	151.039	181.596	1.61757e-05	6.53771e-05	1.32863	0.00185244	0.0013689	0.247421	-2.01496
1905	Pimelic acid	0.49045			MS2 reverse	159.066	342.719	1.22311e-05	2.61443e-05	1.1813	0.00167127	0.00125515	0.467829	-1.09595
7850	Pindone	0.4503			MS2 reverse	289.108	157.874	1.0587e-05	3.15647e-05	1.31388	0.00279219	0.00191222	0.335408	-1.57601
15619	ponasterone A	0.6276			MS2 forward	463.307	24.224	0.000158607	6.72837e-05	1.2891	8.95621e-06	2.92185e-05	2.35728	1.23713
14076	Pravastatin	0.6961			MS2 forward	423.236	46.596	9.61284e-06	3.4612e-05	1.08388	0.042436	0.0177832	0.277731	-1.84824
9544	pregnenolone sulfate	0.3015			MS2 reverse	397.198	32.481	2.17189e-05	0.000161533	1.22611	0.041104	0.0172926	0.134455	-2.8948
8278	Pristanic acid	0.9726			MS2 forward	297.278	39.826	0.000146569	7.27377e-05	1.09355	0.00454414	0.0028381	2.01503	1.0108
3370	Pro-Asp	0.9868			MS2 forward	231.095	402.957	2.7205e-05	3.91977e-05	1.30256	6.23265e-06	2.4819e-05	0.694045	-0.526899
3547	Procaine	0.38275			MS2 reverse	236.147	309.472	1.228e-05	2.54228e-05	1.16523	0.000246747	0.00028229	0.483032	-1.04981
5491	Pro-Gln	0.442			MS2 reverse	285.151	299.05	7.00579e-06	2.46157e-05	1.25989	0.000216216	0.000254949	0.284607	-1.81296
1750	Pro-Gly	0.9368			MS2 forward	173.091	299.621	3.82291e-05	1.355e-05	1.00285	0.00745726	0.00416836	2.82133	1.49638
5442	Promethazine	0.6695			MS2 forward	284.132	323.229	1.65763e-05	3.96372e-05	1.05762	0.00189511	0.00139516	0.4182	-1.25774
4563	Pro-Phe	0.49995			MS2 reverse	262.126	354.697	4.39864e-05	0.000136392	1.42275	5.36139e-05	9.55621e-05	0.322499	-1.63263
1115	Propionic acid	0.499			MS2 reverse	133.054	26.5775	1.62723e-05	0.000101181	1.44824	4.40442e-08	2.44123e-06	0.160824	-2.63645
1022	Propionylglycine	0.9988			MS2 forward	130.05	224.768	1.78554e-05	4.82725e-05	1.08204	0.0005659	0.000535548	0.369887	-1.43484
1172	Propylene glycol	0.4316			MS2 reverse	135.066	123.398	9.43071e-06	5.50257e-05	1.43582	5.0917e-07	6.73857e-06	0.171387	-2.54467
2060	Pro-Ser	0.746			MS2 forward	185.091	90.9035	9.46932e-06	1.64171e-05	1.29508	2.9593e-05	6.55998e-05	0.576795	-0.793869
2929	Pro-Thr	0.9262			MS2 forward	217.116	267.726	3.59742e-05	0.000170322	1.30172	0.00261115	0.00181351	0.211212	-2.24323
5420	Pseudouridine	0.8915			MS2 forward	243.062	233.217	0.00045054	0.00254133	1.44532	5.13478e-07	6.74903e-06	0.177285	-2.49586
1619	Pyridoxal (Vitamin B6)	0.4764			MS2 reverse	168.064	116.856	2.63859e-05	8.68092e-05	1.44143	2.02664e-09	2.00556e-07	0.303952	-1.71808
8747	Pyridoxal 5'-phosphate	0.40145			MS2 reverse	306.039	191.226	3.51936e-06	8.76002e-05	1.41833	0.00841722	0.00458666	0.0401752	-4.63755
487	Pyrocatechol	0.9621			MS2 forward	109.029	40.738	2.41858e-05	0.00171662	1.41013	0.000381838	0.000401328	0.0140892	-6.14926
1397	Pyruvaldehyde	0.9647			MS2 forward	143.034	181.329	9.56576e-06	3.33044e-05	1.4182	4.59318e-05	8.73145e-05	0.287222	-1.79976
17056	Raffinose	0.9599			MS2 forward	503.159	423.776	5.77834e-06	2.59859e-05	1.26437	0.0112483	0.00583256	0.222364	-2.169
1645	Ribitol	0.9709			MS2 forward	151.061	229.728	3.60319e-05	0.000116251	1.36727	5.75332e-07	6.88493e-06	0.309948	-1.6899
4424	Ribothymidine	0.7717			MS2 forward	259.091	334.889	0.0015401	0.0154997	1.40483	8.39205e-05	0.000126529	0.0993633	-3.33114
2424	Salicylamide	0.40125			MS2 reverse	173.994	100.263	4.3182e-06	5.08043e-05	1.38427	0.00231819	0.00164774	0.0849968	-3.55645
1227	Salicylic acid	0.9998			MS2 forward	137.024	38.411	0.000257054	0.000686482	1.00042	0.00807815	0.00442889	0.374451	-1.41715
3168	Salicyluric acid	0.9917			MS2 forward	194.045	135.369	1.18144e-05	5.61136e-05	1.35937	0.000814278	0.000694335	0.210545	-2.2478
7386	Salidroside	0.749			MS2 forward	281.099	271.918	7.3691e-06	3.55131e-05	1.45243	3.07702e-06	1.74121e-05	0.207504	-2.26879
9355	Salsalate	0.49955			MS2 reverse	317.064	149.459	1.29752e-05	5.42554e-05	1.44557	2.30583e-05	5.48393e-05	0.23915	-2.06401
7264	SANGUINARINE	0.49945			MS2 reverse	332.093	337.817	3.43502e-06	2.50706e-05	1.08039	1.0157e-05	3.09501e-05	0.137014	-2.86761
3135	Scytalone	0.9858			MS2 forward	193.05	185.277	7.22965e-05	0.000676394	1.44506	1.24882e-06	9.58335e-06	0.106885	-3.22587
6741	Sedoheptulose	0.6392			MS2 forward	269.086	372.122	5.41351e-06	1.48389e-05	1.35157	0.000359834	0.000383269	0.364818	-1.45475
2952	Ser-Ala	0.32615			MS2 reverse	218.112	296.611	0.000120955	0.000964873	1.4635	3.63807e-05	7.54403e-05	0.125358	-2.99587
3104	Ser-Gly	0.33235			MS2 reverse	223.091	271.658	3.02184e-05	0.00016016	1.46559	2.21594e-06	1.41671e-05	0.188676	-2.40602
2010	Ser-Leu	0.38895			MS2 reverse	183.111	92.434	1.21949e-05	8.17381e-05	1.37978	0.0018602	0.00137369	0.149195	-2.74473
1870	Serotonin	0.9971			MS2 forward	177.101	223.066	1.12314e-05	5.74387e-05	1.41134	0.000673001	0.000602018	0.195538	-2.35448
4812	Ser-Val	0.35795			MS2 reverse	268.133	354.689	6.42453e-06	2.26822e-05	1.23048	0.00619337	0.00360527	0.283241	-1.8199
4694	Simazine	0.31455			MS2 reverse	265.094	42.123	6.37077e-06	3.32217e-05	1.40365	9.03423e-05	0.000132449	0.191765	-2.38259
5987	S-Methyl-5'-thioadenosine	0.999			MS2 forward	298.093	85.084	9.14513e-05	0.000601807	1.45818	1.67192e-05	4.2975e-05	0.151961	-2.71823
4820	sn-Glycerol 1-phosphate	0.49885			MS2 reverse	231.087	364.622	2.27984e-05	6.36173e-05	1.07652	0.00522497	0.00316797	0.358368	-1.48049
3986	sn-Glycerol 3-phosphoethanolamine	0.9551			MS2 forward	214.048	373.573	7.0443e-05	0.000109534	1.05741	0.00361437	0.00235909	0.643115	-0.636852
10350	S-Nitroso-L-glutathione	0.48855			MS2 reverse	336.071	295.575	3.23748e-05	0.000455428	1.24683	0.0293626	0.012948	0.0710864	-3.81428
5674	Sotalol	0.3782			MS2 reverse	290.156	366.853	2.21894e-05	0.000116559	1.36189	0.00259886	0.00180671	0.190372	-2.39311
22900	Stachyose	0.9818			MS2 forward	725.231	472.587	1.41098e-06	5.97175e-06	1.21364	0.00685426	0.00390541	0.236276	-2.08146
13615	Statil	0.7651			MS2 forward	410.984	58.4905	9.29976e-06	2.11232e-05	1.09599	6.10179e-05	0.000103116	0.440262	-1.18357
7514	Stearic acid	0.9935			MS2 forward	283.263	41.558	0.0191408	0.0100568	1.1225	0.00121053	0.00095233	1.90327	0.928483
4822	Suberylglycine	0.4525			MS2 reverse	231.105	312.351	3.98799e-06	1.14637e-05	1.32101	0.000139616	0.000183726	0.347879	-1.52334
13212	Sucrose	0.8758			MS2 forward	401.127	346.124	2.30771e-05	3.36516e-05	1.08805	0.00285099	0.00194533	0.685766	-0.544212
10502	Sulfamethoxypyridazine	0.4916			MS2 reverse	339.074	288.526	6.16255e-06	2.62406e-05	1.33211	0.00026568	0.000300196	0.234848	-2.0902
855	Taurine	0.9988			MS2 forward	124.007	176.094	1.45856e-05	3.59839e-05	1.17096	3.69299e-05	7.61812e-05	0.405335	-1.30281
11808	Tetracosanoic acid	0.8534			MS2 forward	367.355	37.8335	0.000457234	9.31884e-05	1.25548	0.000897134	0.000747453	4.90656	2.29471
8494	Tetrahydrocortisone	0.31005			MS2 reverse	365.227	109.823	8.9006e-06	5.85206e-05	1.32957	0.000841774	0.000712237	0.152093	-2.71697
1972	Theobromine	0.4379			MS2 reverse	161.045	371.332	0.000120988	0.000257291	1.15468	0.00277379	0.00190231	0.470239	-1.08854
4698	Thiamine	0.9375			MS2 forward	265.109	385.674	3.07579e-05	6.16786e-05	1.32776	1.16003e-06	9.27897e-06	0.49868	-1.00381
5305	Thymidine	0.7446			MS2 forward	241.082	98.153	0.00110719	0.00235624	1.02541	0.00436375	0.00274761	0.469898	-1.08958
2758	Thymol	0.4198			MS2 reverse	211.131	176.998	6.86323e-06	3.60613e-05	1.21324	0.0118462	0.00608038	0.190321	-2.39349
4348	Tiopronin	0.4451			MS2 reverse	222.043	196.438	3.53743e-06	4.84033e-05	1.43156	0.000550547	0.000525383	0.0730825	-3.77433
1460	Tolazoline	0.45845			MS2 reverse	160.096	277.914	2.64118e-05	9.69582e-05	1.04777	0.00359441	0.0023487	0.272404	-1.87618
2041	trans-2-Hydroxycinnamic acid	0.9901			MS2 forward	163.04	181.985	3.92663e-05	0.00040099	1.43312	0.000385078	0.000403947	0.0979232	-3.35221
10889	trans-Dehydroandrosterone	0.3664			MS2 reverse	347.22	109.093	1.81453e-05	0.000159847	1.3127	0.0061424	0.00358313	0.113517	-3.13902
75	Trimethylamine N-oxide	0.9923			MS2 forward	76.0768	306.887	0.000383295	0.00474379	1.3916	0.000641794	0.000583414	0.0807994	-3.62951
5069	Tyr-Ala	0.47			MS2 reverse	275.099	274.977	5.96571e-06	3.20641e-05	1.37889	4.94991e-05	9.12575e-05	0.186056	-2.42619
8892	Tyr-Glu	0.4648			MS2 reverse	377.076	317.584	5.80311e-06	2.19103e-05	1.26552	0.000455234	0.000458258	0.264858	-1.91671
7272	Tyr-Ser	0.4871			MS2 reverse	332.13	270.512	8.97827e-06	3.92458e-05	1.26189	0.00579418	0.00342931	0.22877	-2.12803
8952	Uracil mustard	0.4899			MS2 reverse	310.03	25.947	1.71736e-05	0.000139526	1.39097	0.000200278	0.000240588	0.123086	-3.02227
5423	Uridine	0.37595			MS2 reverse	243.061	372.546	1.17665e-05	1.84656e-05	1.23953	8.58723e-05	0.000128363	0.637212	-0.650155
2465	Urocanic acid	0.9914			MS2 forward	174.995	23.615	0.00030858	0.00385081	1.39845	0.000640336	0.00058253	0.080134	-3.64144
3447	Val-Asp	0.9947			MS2 forward	233.111	364.245	1.43957e-05	3.24028e-05	1.25773	0.00110903	0.000885238	0.444275	-1.17048
3919	Val-Gln	0.32435			MS2 reverse	246.142	400.885	8.39405e-06	1.96326e-05	1.01408	0.0146774	0.00726238	0.427557	-1.22581
3968	Val-Glu	0.41425			MS2 reverse	247.127	269.409	1.00992e-05	2.31876e-05	1.19248	0.00220414	0.00158108	0.435543	-1.19911
3612	Val-Gly	0.4515			MS2 reverse	238.113	266.37	3.26884e-06	1.04129e-05	1.32751	0.000618286	0.000568997	0.313924	-1.67151
3376	Val-Met	0.6366			MS2 forward	231.121	406.1	2.23155e-05	3.94041e-05	1.00647	0.00354782	0.00232434	0.566325	-0.820297
5087	Val-Pro	0.4034			MS2 reverse	275.157	201.916	1.20132e-05	2.62423e-05	1.15452	0.00181945	0.00134846	0.457781	-1.12727
2169	Vanillic acid	0.8886			MS2 forward	167.035	209.645	2.02383e-05	0.000333128	1.38236	0.000875094	0.000733563	0.0607524	-4.04092
1666	Vanillin	0.46085			MS2 reverse	170.08	240.491	2.23108e-05	5.41172e-05	1.27077	1.33823e-05	3.68033e-05	0.412269	-1.27834
2988	Xanthine	0.48135			MS2 reverse	188.986	40.61	0.000182118	0.0171849	1.3901	0.00096563	0.000789743	0.0105975	-6.56013
3223	Xanthopterin	0.6569			MS2 forward	195.065	199.087	6.05867e-06	6.2063e-05	1.388	0.000235472	0.000272161	0.0976212	-3.35666
2615	Xanthurenic acid	0.995			MS2 forward	206.043	178.513	2.84202e-06	0.000100652	1.26042	0.0355117	0.015195	0.0282361	-5.14632
11638	Xanthylic acid (XMP)	0.6607			MS2 forward	364.043	175.299	2.29937e-06	9.04245e-05	1.4036	0.00301328	0.00203546	0.0254286	-5.2974
Table S3: Parameters of differential metabolites (Control vs.M2W). ID: Unique data number of the substance in this qualitative analysis; MS2 name: Name of substance obtained by qualitative matching analysis of secondary mass spectrometry; MS2 score: The score of secondary matching is [0, 1]. The larger the score, the better; MS1 name: For the name of primary fragment ion matching, refer to HMDB d…
