# Supplementary material for: Altered serum metabolome associated with vascular calcification developed from CKD and the critical pathways
Source: Front Cardiovasc Med. 2023 Apr 11;10:1114528. doi: 10.3389/fcvm.2023.1114528 (PMC10126378; doi:10.3389/fcvm.2023.1114528)
Supplement: Supplementary file 4 [file Table4.xlsx]

## Sheet: Non-VC group vs. VC group
id	MS2 name	MS2 score	MS1 name	MS1 ppm	type	mz	rt	MEAN VC group	MEAN non-VC group	VIP	P-VALUE	Q-VALUE	FOLD CHANGE	LOG_FOLDCHANGE
1225	Acetohydroxamic acid	0.47415			MS2 reverse	151.075	33.221	3.46183e-05	2.57052e-05	2.10215	0.0383579	1	1.34674	0.429472
638	Alpha-ketoisovaleric acid	0.46685			MS2 reverse	115.04	78.63	0.000653618	0.000440994	2.02175	0.0456887	1	1.48215	0.567688
1412	Caprylic acid	0.49715			MS2 reverse	143.107	46.306	0.0002435	0.00016364	2.47818	0.0138173	1	1.48803	0.573399
4558	Duloxetine	0.49995			MS2 reverse	262.1	407.066	5.6888e-05	2.79644e-05	2.72207	0.0221995	1	2.0343	1.02453
10973	Estrone 3-sulfate	0.3978			MS2 reverse	349.112	335.235	3.67281e-05	1.13084e-05	2.96715	0.0364074	1	3.24788	1.6995
4877	Gly-Lys	0.4641			MS2 reverse	270.082	287.577	3.75685e-05	2.27488e-05	1.96326	0.0382946	1	1.65145	0.723737
16002	Ile-Phe	0.4969			MS2 reverse	574.37	168.306	8.5469e-05	7.16181e-05	2.3156	0.0475665	1	1.1934	0.255077
856	Methyl acetoacetate	0.4979			MS2 reverse	134.08	328.239	0.000169576	0.000252436	2.58207	0.0178183	1	0.671759	-0.573985
4088	N-.alpha.-Acetyl-L-arginine	0.9568			MS2 forward	216.123	255.749	1.69447e-05	3.1263e-05	1.96305	0.0479558	1	0.542005	-0.883621
3082	N-Acetyl-D-glucosamine	0.8954			MS2 forward	222.095	241.238	8.93082e-05	0.000105555	2.37894	0.0484936	1	0.846085	-0.241125
2436	p-CHLOROPHENYLALANINE	0.9831			MS2 forward	200.043	286.387	8.29801e-05	0.000121947	2.20852	0.048212	1	0.680462	-0.555414
7616	Pentobarbital	0.4997			MS2 reverse	285.143	178.437	5.8938e-05	1.91181e-05	3.00796	0.0193583	1	3.08283	1.62425
8494	Tetrahydrocortisone	0.31005			MS2 reverse	365.227	109.823	0.000112431	5.85206e-05	2.59545	0.0223855	1	1.92122	0.942021
10889	trans-Dehydroandrosterone	0.3664			MS2 reverse	347.22	109.093	0.000307684	0.000159847	2.86118	0.0118426	1	1.92486	0.944757
Table S4: Parameters of differential metabolites (Control vs.M2W). ID: Unique data number of the substance in this qualitative analysis; MS2 name: Name of substance obtained by qualitative matching analysis of secondary mass spectrometry; MS2 score: The score of secondary matching is [0, 1]. The larger the score, the better; MS1 name: For the name of primary fragment ion matching, refer to HMDB d…
