# Supplementary material for: Altered serum metabolome associated with vascular calcification developed from CKD and the critical pathways
Source: Front Cardiovasc Med. 2023 Apr 11;10:1114528. doi: 10.3389/fcvm.2023.1114528 (PMC10126378; doi:10.3389/fcvm.2023.1114528)
Supplement: Supplementary file 5 [file Table5.xlsx]

## Sheet: Sheet1
Pathway	Total	Hits	Raw p	-ln(p)	Holm adjust	FDR	Impact	Hits Cpd	Total Cpd
Biosynthesis of unsaturated fatty acids	42	9	0.039137	3.2407	1	1	0	Nervonic acid cpd:C08323; Erucic acid cpd:C08316; Tetracosanoic acid cpd:C08320; Palmitic acid cpd:C00249; Stearic acid cpd:C01530; Linoleic acid cpd:C01595; Arachidonic acid cpd:C00219; (4Z,7Z,10Z,13Z,16Z,19Z)-Docosahexaenoic acid cpd:C06429; Alpha-Linolenic acid cpd:C06427	(13Z,16Z)-Docosadi-13,16-enoyl-CoA cpd:C16645; Tetracosenoyl-CoA cpd:C16532; Docosenoyl-CoA cpd:C16531; Icosenoyl-CoA cpd:C16530; Tetracosanoyl-CoA cpd:C16529; Docosanoyl-CoA cpd:C16528; (7Z,10Z,13Z,16Z)-Docosatetraenoyl-CoA cpd:C16170; (11Z,14Z)-Icosadienoyl-CoA cpd:C16180; (7Z,10Z,13Z,16Z,19Z)-Docosapentaenoyl-CoA cpd:C16166; (11Z,14Z,17Z)-Icosatrienoyl-CoA cpd:C16179; Palmityl-CoA cpd:C00154; …
Taurine and hypotaurine metabolism	8	3	0.051332	2.9694	1	1	0.71428	L-Cysteine cpd:C00097; 3-Sulfinoalanine cpd:C00606; Taurine cpd:C00245	Cysteic acid cpd:C00506; L-Cysteine cpd:C00097; Cysteamine cpd:C01678; 3-Sulfinoalanine cpd:C00606; Taurine cpd:C00245; Hypotaurine cpd:C00519; 5-L-Glutamyl-taurine cpd:C05844; Taurocholic acid cpd:C05122
Vitamin B6 metabolism	9	3	0.070784	2.6481	1	1	0.7451	Pyridoxal 5'-phosphate cpd:C00018; Pyridoxal cpd:C00250; 4-Pyridoxic acid cpd:C00847	O-Phospho-4-hydroxy-L-threonine cpd:C06055; Pyridoxine 5'-phosphate cpd:C00627; Pyridoxamine 5'-phosphate cpd:C00647; Pyridoxine cpd:C00314; Pyridoxal 5'-phosphate cpd:C00018; Pyridoxal cpd:C00250; Pyridoxamine cpd:C00534; 2-Oxo-3-hydroxy-4-phosphobutanoic acid cpd:C06054; 4-Pyridoxic acid cpd:C00847
Tryptophan metabolism	41	8	0.08116	2.5113	1	1	0.35718	L-Tryptophan cpd:C00078; N-Acetylserotonin cpd:C00978; Serotonin cpd:C00780; Oxoadipic acid cpd:C00322; 3-Hydroxyanthranilic acid cpd:C00632; Formylanthranilic acid cpd:C05653; 5-Methoxyindoleacetate cpd:C05660; Indoleacetic acid cpd:C00954	L-Tryptophan cpd:C00078; Melatonin cpd:C01598; N-Acetylserotonin cpd:C00978; Serotonin cpd:C00780; 5-Hydroxyindoleacetic acid cpd:C05635; 5-Hydroxykynurenamine cpd:C05638; 5-Hydroxykynurenine cpd:C05651; 5-Hydroxy-L-tryptophan cpd:C00643; L-Formylkynurenine cpd:C02700; Acetoacetyl-CoA cpd:C00332; (S)-3-Hydroxybutanoyl-CoA cpd:C01144; Crotonoyl-CoA cpd:C00877; Glutaryl-CoA cpd:C00527; Oxoadipic ac…
Biotin metabolism	5	2	0.10042	2.2984	1	1	0.16667	Biotin cpd:C00120; L-Lysine cpd:C00047	Biotin cpd:C00120; Biotinyl-5'-AMP cpd:C05921; Biocytin cpd:C05552; Holo-[carboxylase] cpd:C06250; L-Lysine cpd:C00047
Arginine and proline metabolism	44	8	0.11282	2.1819	1	1	0.12153	L-Glutamine cpd:C00064; Citrulline cpd:C00327; Argininosuccinic acid cpd:C03406; N-Acetylornithine cpd:C00437; Hydroxyproline cpd:C01157; Guanidoacetic acid cpd:C00581; Phosphocreatine cpd:C02305; 4-Guanidinobutanoic acid cpd:C01035	L-Glutamine cpd:C00064; Ammonia cpd:C00014; Carbamoylphosphate cpd:C00169; Ornithine cpd:C00077; Citrulline cpd:C00327; L-Aspartic acid cpd:C00049; Argininosuccinic acid cpd:C03406; L-Arginine cpd:C00062; L-Glutamic acid cpd:C00025; N-Acetylornithine cpd:C00437; L-Proline cpd:C00148; Peptide cpd:C00012; D-Proline cpd:C00763; Hydroxyproline cpd:C01157; Pyrroline hydroxycarboxylic acid cpd:C04281; …
Caffeine metabolism	12	3	0.14451	1.9344	1	1	0.69231	Paraxanthine cpd:C13747; Theobromine cpd:C07480; 1-Methyluric acid cpd:C16359	Paraxanthine cpd:C13747; 1-Methylxanthine cpd:C16358; 1,3,7-Trimethyluric acid cpd:C16361; Theobromine cpd:C07480; 7-Methylxanthine cpd:C16353; Caffeine cpd:C07481; 1-Methyluric acid cpd:C16359; 3,6,8-Trimethylallantoin cpd:C16362; 3,7-Dimethyluric acid cpd:C16360; 1,7-Dimethyluric acid cpd:C16356; 5-Acetylamino-6-formylamino-3-methyluracil cpd:C16365; 7-Methyluric acid cpd:C16355
Pyrimidine metabolism	41	7	0.17028	1.7703	1	1	0.1938	L-Glutamine cpd:C00064; Uridine cpd:C00299; Ureidopropionic acid cpd:C02642; Cytidine monophosphate cpd:C00055; dUMP cpd:C00365; Deoxyuridine cpd:C00526; Thymidine cpd:C00214	Thioredoxin cpd:C00342; Uridine 5'-diphosphate cpd:C00015; L-Glutamine cpd:C00064; Carbamoylphosphate cpd:C00169; 4,5-Dihydroorotic acid cpd:C00337; Orotidylic acid cpd:C01103; RNA cpd:C00046; Uridine triphosphate cpd:C00075; Uridine 5'-monophosphate cpd:C00105; Uridine cpd:C00299; Dihydrouracil cpd:C00429; Ureidopropionic acid cpd:C02642; Cytidine triphosphate cpd:C00063; CDP cpd:C00112; Cytidin…
Thiamine metabolism	7	2	0.1817	1.7054	1	1	0.4	L-Cysteine cpd:C00097; Thiamine cpd:C00378	[Enzyme]-cysteine cpd:C15811; L-Cysteine cpd:C00097; Thiamine cpd:C00378; Thiamine monophosphate cpd:C01081; Thiamin triphosphate cpd:C03028; Thiamine pyrophosphate cpd:C00068; [Enzyme]-S-sulfanylcysteine cpd:C15812
Pantothenate and CoA biosynthesis	15	3	0.23423	1.4515	1	1	0.06123	L-Cysteine cpd:C00097; Pantothenic acid cpd:C00864; Ureidopropionic acid cpd:C02642	Dephospho-CoA cpd:C00882; Pantetheine 4'-phosphate cpd:C01134; Pantetheine cpd:C00831; 4-Phosphopantothenoylcysteine cpd:C04352; D-Pantothenoyl-L-cysteine cpd:C04079; D-4'-Phosphopantothenate cpd:C03492; L-Cysteine cpd:C00097; Pantothenic acid cpd:C00864; Ureidopropionic acid cpd:C02642; Dihydrouracil cpd:C00429; L-Valine cpd:C00183; Coenzyme A cpd:C00010; Beta-Alanine cpd:C00099; Uracil cpd:C001…
Nitrogen metabolism	9	2	0.26926	1.3121	1	1	0	L-Glutamine cpd:C00064; Glycine cpd:C00037	Ammonia cpd:C00014; Carbon dioxide cpd:C00011; L-Glutamic acid cpd:C00025; L-Glutamine cpd:C00064; L-Cystathionine cpd:C02291; L-Histidine cpd:C00135; Carbamoylphosphate cpd:C00169; Carbonic acid cpd:C01353; Glycine cpd:C00037
Phenylalanine metabolism	9	2	0.26926	1.3121	1	1	0.40741	L-Phenylalanine cpd:C00079; Ortho-Hydroxyphenylacetic acid cpd:C05852	Phenylacetaldehyde cpd:C00601; L-Phenylalanine cpd:C00079; Phenylethylamine cpd:C05332; Phenylpyruvic acid cpd:C00166; Phenylacetic acid cpd:C07086; Ortho-Hydroxyphenylacetic acid cpd:C05852; Enol-phenylpyruvate cpd:C02763; 2-Phenylacetamide cpd:C02505; L-Tyrosine cpd:C00082
Alanine, aspartate and glutamate metabolism	24	4	0.28181	1.2665	1	1	0.17194	D-Aspartic acid cpd:C00402; Argininosuccinic acid cpd:C03406; L-Glutamine cpd:C00064; Glucosamine 6-phosphate cpd:C00352	N-Acetyl-L-aspartic acid cpd:C01042; 2-Oxosuccinamate cpd:C02362; L-Aspartic acid cpd:C00049; D-Aspartic acid cpd:C00402; Argininosuccinic acid cpd:C03406; Adenylsuccinic acid cpd:C03794; L-Alanine cpd:C00041; Succinic acid semialdehyde cpd:C00232; L-Glutamic acid cpd:C00025; Gamma-Aminobutyric acid cpd:C00334; L-Glutamine cpd:C00064; Ammonia cpd:C00014; 2-Keto-glutaramic acid cpd:C00940; (S)-1-P…
Glycine, serine and threonine metabolism	32	5	0.28868	1.2424	1	1	0.3236	Guanidoacetic acid cpd:C00581; Glycine cpd:C00037; Betaine aldehyde cpd:C00576; L-Cysteine cpd:C00097; Pyruvaldehyde cpd:C00546	L-Serine cpd:C00065; Choline cpd:C00114; Glyceric acid cpd:C00258; Betaine cpd:C00719; Guanidoacetic acid cpd:C00581; 3-Phospho-D-glycerate cpd:C00197; Dimethylglycine cpd:C01026; L-Cystathionine cpd:C02291; Glycine cpd:C00037; Phosphoserine cpd:C01005; Sarcosine cpd:C00213; 5,10-Methylene-THF cpd:C00143; L-Threonine cpd:C00188; Lipoylprotein cpd:C02051; Aminoacetone cpd:C01888; Tetrahydrofolic a…
Pentose phosphate pathway	19	3	0.36358	1.0117	1	1	0.00741	D-Ribose cpd:C00121; D-Ribulose 5-phosphate cpd:C00199; 6-Phosphogluconic acid cpd:C00345	Glucose 6-phosphate cpd:C00668; Deoxyribose cpd:C01801; Deoxyribose 5-phosphate cpd:C00673; D-Ribulose 5-phosphate cpd:C00117; D-Ribose cpd:C00121; Sedoheptulose 7-phosphate cpd:C05382; D-Glyceraldehyde 3-phosphate cpd:C00118; D-Ribulose 5-phosphate cpd:C00199; Beta-D-Fructose 6-phosphate cpd:C05345; beta-D-Fructose 1,6-bisphosphate cpd:C05378; 6-Phosphonoglucono-D-lactone cpd:C01236; Beta-D-Gluc…
D-Arginine and D-ornithine metabolism	4	1	0.38048	0.96631	1	1	0	D-Ornithine cpd:C00515	D-Ornithine cpd:C00515; D-Arginine cpd:C00792; 5-Amino-2-oxopentanoic acid cpd:C01110; 5-Guanidino-2-oxopentanoate cpd:C03771
Phenylalanine, tyrosine and tryptophan biosynthesis	4	1	0.38048	0.96631	1	1	0.5	L-Phenylalanine cpd:C00079	Phenylpyruvic acid cpd:C00166; L-Phenylalanine cpd:C00079; L-Tyrosine cpd:C00082; 4-Hydroxyphenylpyruvic acid cpd:C01179
Cysteine and methionine metabolism	28	4	0.38954	0.94279	1	1	0.17455	5'-Methylthioadenosine cpd:C00170; L-Cysteine cpd:C00097; 3-Sulfinoalanine cpd:C00606; 3-Methylthiopropionic acid cpd:C08276	2-Oxo-4-methylthiobutanoic acid cpd:C01180; 1,2-Dihydroxy-3-keto-5-methylthiopentene cpd:C15606; 5-Methylthioribulose 1-phosphate cpd:C04582; 5'-Methylthioadenosine cpd:C00170; S-Adenosylmethioninamine cpd:C01137; S-Adenosylmethionine cpd:C00019; L-Cystathionine cpd:C02291; L-Homocysteine cpd:C00155; L-Serine cpd:C00065; L-Methionine cpd:C00073; S-Adenosylhomocysteine cpd:C00021; 2,3-Diketo-5-met…
Amino sugar and nucleotide sugar metabolism	37	5	0.40625	0.90078	1	1	0.2004	N-Acetyl-D-glucosamine cpd:C00140; N-Acetylmannosamine cpd:C00645; Glucosamine 6-phosphate cpd:C00352; Fucose 1-phosphate cpd:C02985; Chitobiose cpd:C01674	N-Acetyl-D-glucosamine cpd:C00140; N-Acetyl-D-Glucosamine 6-Phosphate cpd:C00357; N-Acetyl-alpha-D-glucosamine 1-phosphate cpd:C04501; Uridine diphosphate-N-acetylglucosamine cpd:C00043; N-Acetylmannosamine cpd:C00645; N-Acetylneuraminic acid 9-phosphate cpd:C06241; N-Acetylneuraminic acid cpd:C00270; Galactose 1-phosphate cpd:C00446; Uridine diphosphate glucose cpd:C00029; Glucose 1-phosphate cp…
D-Glutamine and D-glutamate metabolism	5	1	0.4505	0.7974	1	1	0	L-Glutamine cpd:C00064	L-Glutamic acid cpd:C00025; D-Glutamine cpd:C00819; L-Glutamine cpd:C00064; Oxoglutaric acid cpd:C00026; D-Glutamic acid cpd:C00217
Linoleic acid metabolism	5	1	0.4505	0.7974	1	1	1	Linoleic acid cpd:C01595	Linoleic acid cpd:C01595; Phosphatidylcholine cpd:C00157; 9,10-Epoxyoctadecenoic acid cpd:C14825; 12,13-EpOME cpd:C14826; 13-L-Hydroperoxylinoleic acid cpd:C04717
Pentose and glucuronate interconversions	14	2	0.4799	0.73418	1	1	0	D-Ribulose 5-phosphate cpd:C00199; L-Arabinose cpd:C00259	3-Methoxy-4-hydroxyphenylglycol glucuronide cpd:C03033; D-Ribulose 5-phosphate cpd:C00199; D-Xylulose cpd:C00310; L-Arabitol cpd:C00532; D-Xylitol cpd:C00379; Gulonic acid cpd:C00800; Glucose 1-phosphate cpd:C00103; Uridine diphosphate glucuronic acid cpd:C00167; Uridine diphosphate glucose cpd:C00029; D-Glucuronic acid cpd:C00191; Xylulose 5-phosphate cpd:C00231; L-Arabinose cpd:C00259; D-Xylose…
Cyanoamino acid metabolism	6	1	0.51265	0.66817	1	1	0	Glycine cpd:C00037	3-Cyano-L-alanine cpd:C02512; Beta-Aminopropionitrile cpd:C05670; Glycine cpd:C00037; gamma-Glutamyl-beta-cyanoalanine cpd:C05711; gamma-Glutamyl-beta-aminopropiononitrile cpd:C06114; L-Serine cpd:C00065
Glyoxylate and dicarboxylate metabolism	16	2	0.55364	0.59125	1	1	0.14815	cis-Aconitic acid cpd:C00417; Phosphoglycolic acid cpd:C00988	cis-Aconitic acid cpd:C00417; L-Formylkynurenine cpd:C02700; 5,10-Methenyltetrahydrofolic acid cpd:C00445; Formic acid cpd:C00058; N10-Formyl-THF cpd:C00234; Glycolic acid cpd:C00160; Citric acid cpd:C00158; L-Malic acid cpd:C00149; Glyceric acid cpd:C00258; Phosphoglycolic acid cpd:C00988; Isocitric acid cpd:C00311; 5,10-Methylene-THF cpd:C00143; Glyoxylic acid cpd:C00048; Acetyl-CoA cpd:C00024;…
Glutathione metabolism	26	3	0.57562	0.5523	1	1	0.37024	Glutathione cpd:C00051; Glycine cpd:C00037; L-Cysteine cpd:C00097	R-S-Cysteinylglycine cpd:C05729; R-S-Glutathione cpd:C02320; Glutathione cpd:C00051; NADP cpd:C00006; NADPH cpd:C00005; Oxidized glutathione cpd:C00127; Gamma-Glutamylcysteine cpd:C00669; Glycine cpd:C00037; L-Cysteine cpd:C00097; L-Glutamic acid cpd:C00025; Cysteinylglycine cpd:C01419; Pyroglutamic acid cpd:C01879; L-Amino acid cpd:C00151; 5-L-Glutamyl-L-alanine cpd:C03740; RX cpd:C01322; Ornith…
Glycerolipid metabolism	18	2	0.61974	0.47846	1	1	0.0256	Glycerol 3-phosphate cpd:C00093; Propylene glycol cpd:C00583	Triacylglycerol cpd:C00422; Acyl-CoA cpd:C00040; 1,2-Diacyl-sn-glycerol cpd:C00641; PA(16:0/16:0) cpd:C00416; 1-Acyl-sn-glycerol 3-phosphate cpd:C00681; 1-Acylglycerol cpd:C01885; Glycerol 3-phosphate cpd:C00093; Dihydroxyacetone cpd:C00184; Glycerol cpd:C00116; Lactaldehyde cpd:C05999; D-Glyceraldehyde cpd:C00577; Glyceric acid cpd:C00258; Digalactosyl-diacylglycerol cpd:C06037; Fatty acid cpd:C…
Aminoacyl-tRNA biosynthesis	67	7	0.64642	0.4363	1	1	0	L-Phenylalanine cpd:C00079; L-Glutamine cpd:C00064; L-Cysteine cpd:C00097; Glycine cpd:C00037; L-Lysine cpd:C00047; L-Leucine cpd:C00123; L-Tryptophan cpd:C00078	L-Asparagine cpd:C00152; tRNA(Asn) cpd:C01637; L-Histidine cpd:C00135; tRNA(His) cpd:C01643; L-Phenylalanine cpd:C00079; tRNA(Phe) cpd:C01648; L-Arginine cpd:C00062; tRNA(Arg) cpd:C01636; L-Glutamine cpd:C00064; tRNA(Gln) cpd:C01640; L-Cysteine cpd:C00097; tRNA(Cys) cpd:C01639; Glycine cpd:C00037; tRNA(Gly) cpd:C01642; tRNA(Asp) cpd:C01638; L-Aspartic acid cpd:C00049; L-Serine cpd:C00065; tRNA(Se…
Ascorbate and aldarate metabolism	9	1	0.6602	0.41522	1	1	0	L-Gulonolactone cpd:C01040	L-Gulonolactone cpd:C01040; Myoinositol cpd:C00137; Uridine diphosphate glucose cpd:C00029; L-xylo-Hexulonolactone cpd:C03289; D-Glucurono-6,3-lactone cpd:C02670; Uridine diphosphate glucuronic acid cpd:C00167; D-Glucuronic acid cpd:C00191; Ascorbic acid cpd:C00072; D-Glucarate cpd:C00818
One carbon pool by folate	9	1	0.6602	0.41522	1	1	0	Folic acid cpd:C00504	5,10-Methylene-THF cpd:C00143; 5-Methyltetrahydrofolic acid cpd:C00440; 5-Formiminotetrahydrofolic acid cpd:C00664; 5,10-Methenyltetrahydrofolic acid cpd:C00445; N5-Formyl-H4F cpd:C03479; N10-Formyl-THF cpd:C00234; Tetrahydrofolic acid cpd:C00101; Dihydrofolic acid cpd:C00415; Folic acid cpd:C00504
Methane metabolism	9	1	0.6602	0.41522	1	1	0	Glycine cpd:C00037	S-Formylglutathione cpd:C01031; Glycine cpd:C00037; 5,10-Methylene-THF cpd:C00143; S-(Hydroxymethyl)glutathione cpd:C14180; Methanol cpd:C00132; Formic acid cpd:C00058; L-Serine cpd:C00065; Formaldehyde cpd:C00067; 5-Methyltetrahydrofolic acid cpd:C00440
alpha-Linolenic acid metabolism	9	1	0.6602	0.41522	1	1	1	Alpha-Linolenic acid cpd:C06427	OPC4-CoA cpd:C16335; OPC6-CoA cpd:C16331; OPC8-CoA cpd:C16327; Phosphatidylcholine cpd:C00157; Alpha-Linolenic acid cpd:C06427; trans-2-Enoyl-OPC4-CoA cpd:C16336; trans-2-Enoyl-OPC6-CoA cpd:C16332; trans-2-Enoyl-OPC8-CoA cpd:C16328; Stearidonic acid cpd:C16300
Glycerophospholipid metabolism	30	3	0.67542	0.39243	1	1	0.11018	Phosphorylcholine cpd:C00588; Glycerol 3-phosphate cpd:C00093; 1-Phosphatidyl-D-myo-inositol cpd:C01194	Phosphatidylethanolamine cpd:C00350; Phosphatidylcholine cpd:C00157; Dihydroxyacetone phosphate cpd:C00111; LysoPC(18:1(9Z)) cpd:C04230; 1,2-Diacyl-sn-glycerol cpd:C00641; Citicoline cpd:C00307; Phosphorylcholine cpd:C00588; Choline cpd:C00114; Acetylcholine cpd:C01996; O-Phosphoethanolamine cpd:C00346; Ethanolamine cpd:C00189; PA(16:0/16:0) cpd:C00416; Acyl-CoA cpd:C00040; 1-Acyl-sn-glycerol 3-p…
Lysine degradation	20	2	0.67809	0.38847	1	1	0.06522	Aminoadipic acid cpd:C00956; Oxoadipic acid cpd:C00322	4-Trimethylammoniobutanoic acid cpd:C01181; N6,N6,N6-Trimethyl-L-lysine cpd:C03793; Protein N6,N6,N6-trimethyl-L-lysine cpd:C05546; Protein lysine cpd:C02188; Protein N6-methyl-L-lysine cpd:C05544; Protein N6,N6-dimethyl-L-lysine cpd:C05545; Crotonoyl-CoA cpd:C00877; (S)-3-Hydroxybutanoyl-CoA cpd:C01144; Aminoadipic acid cpd:C00956; Oxoadipic acid cpd:C00322; Acetoacetyl-CoA cpd:C00332; Glutaryl-…
Tyrosine metabolism	42	4	0.71562	0.3346	1	1	0.02513	3-Methoxytyramine cpd:C05587; Gentisate aldehyde cpd:C05585; Vanylglycol cpd:C05594; p-Hydroxyphenylacetic acid cpd:C00642	L-Dopachrome cpd:C01693; Normetanephrine cpd:C05589; 3-Methoxy-4-hydroxyphenylglycolaldehyde cpd:C05583; Norepinephrine cpd:C00547; Epinephrine cpd:C00788; 3,4-Dihydroxymandelate cpd:C05580; 3,4-Dihydroxymandelaldehyde cpd:C05577; 3,4-Dihydroxyphenylglycol cpd:C05576; Metanephrine cpd:C05588; Dopamine cpd:C03758; 3,4-Dihydroxyphenylacetaldehyde cpd:C04043; 3,4-Dihydroxybenzeneacetic acid cpd:C011…
Pyruvate metabolism	22	2	0.72899	0.31609	1	1	0.0544	Pyruvaldehyde cpd:C00546; Propylene glycol cpd:C00583	Enzyme N6-(lipoyl)lysine cpd:C15972; 2-(a-Hydroxyethyl)thiamine diphosphate cpd:C05125; Oxalacetic acid cpd:C00036; Phosphoenolpyruvic acid cpd:C00074; Pyruvaldehyde cpd:C00546; Lactaldehyde cpd:C05999; S-Lactoylglutathione cpd:C03451; D-Lactic acid cpd:C00256; Pyruvic acid cpd:C00022; L-Malic acid cpd:C00149; L-Lactic acid cpd:C00186; Acetyl adenylate cpd:C05993; Acetyl-CoA cpd:C00024; Acetic ac…
Valine, leucine and isoleucine biosynthesis	11	1	0.73293	0.3107	1	1	0.33333	L-Leucine cpd:C00123	3-Methyl-2-oxovaleric acid cpd:C00671; L-Leucine cpd:C00123; L-Valine cpd:C00183; Alpha-ketoisovaleric acid cpd:C00141; L-Isoleucine cpd:C00407; Pyruvic acid cpd:C00022; L-Leucyl-tRNA cpd:C02047; 4-Methyl-2-oxopentanoate cpd:C00233; L-Valyl-tRNA(Val) cpd:C02554; L-Isoleucyl-tRNA(Ile) cpd:C03127; 2-(a-Hydroxyethyl)thiamine diphosphate cpd:C05125
Starch and sucrose metabolism	23	2	0.7518	0.28529	1	1	0.07135	D-Maltose cpd:C00208; Isomaltose cpd:C00252	1,4-beta-D-Glucan cpd:C00760; Cellobiose cpd:C00185; beta-D-Fructose cpd:C02336; Sucrose cpd:C00089; D-Glucoside cpd:C01798; Uridine diphosphate glucuronic acid cpd:C00167; Uridine diphosphate glucose cpd:C00029; Glucose 1-phosphate cpd:C00103; 3-Methoxy-4-hydroxyphenylglycol glucuronide cpd:C03033; Glucose 6-phosphate cpd:C00668; Alpha-D-Glucose cpd:C00267; Starch cpd:C00369; Amylose cpd:C00718;…
Purine metabolism	68	6	0.799	0.22439	1	1	0.03858	Xanthine cpd:C00385; L-Glutamine cpd:C00064; Inosine cpd:C00294; Allantoic acid cpd:C00499; Guanosine cpd:C00387; Cyclic GMP cpd:C00942	Guanosine diphosphate cpd:C00035; Xanthine cpd:C00385; D-Ribulose 5-phosphate cpd:C00117; Phosphoribosyl pyrophosphate cpd:C00119; L-Glutamine cpd:C00064; 5-Phosphoribosylamine cpd:C03090; Glycineamideribotide cpd:C03838; Phosphoribosylformylglycineamidine cpd:C04640; AICAR cpd:C04677; SAICAR cpd:C04823; 5-amino-1-(5-phospho-D-ribosyl)imidazole-4-carboxylate cpd:C04751; RNA cpd:C00046; Cyclic AMP…
Galactose metabolism	26	2	0.81059	0.20999	1	1	0.09322	Stachyose cpd:C01613; Raffinose cpd:C00492	Stachyose cpd:C01613; D-Tagatose 6-phosphate cpd:C01097; D-Gal alpha 1->6D-Gal alpha 1->6D-Glucose cpd:C05404; Sucrose cpd:C00089; Raffinose cpd:C00492; Melibiose cpd:C05402; D-Galactose cpd:C00124; Galactosylglycerol cpd:C05401; Epimelibiose cpd:C05400; Melibiitol cpd:C05399; Galactinol cpd:C01235; Alpha-D-Glucose cpd:C00267; Alpha-Lactose cpd:C00243; Glucose 1-phosphate cpd:C00103; Uridine diph…
Glycosylphosphatidylinositol(GPI)-anchor biosynthesis	14	1	0.81404	0.20574	1	1	0	1-Phosphatidyl-D-myo-inositol cpd:C01194	UDP-N-acetyl-D-glucosamine cpd:G10610; 1-Phosphatidyl-D-myo-inositol cpd:C01194; (GlcN)1 (Ino(acyl)-P)1 cpd:G00145; Dolichyl phosphate D-mannose cpd:G10617; (GlcN)1 (Ino(acyl)-P)1 (Man)3 (EtN)1 (P)1 cpd:G00149; Phosphatidylethanolamine cpd:C00350; (GlcNAc)1 (Ino-P)1 cpd:G00143; (GlcN)1 (Ino(acyl)-P)1 (Man)2 (EtN)1 (P)1 cpd:G00148; (GlcN)1 (Ino(acyl)-P)1 (Man)1 cpd:G00146; (GlcN)1 (Ino-P)1 cpd:G00…
Histidine metabolism	15	1	0.83521	0.18007	1	1	0.14516	Urocanic acid cpd:C00785	L-Glutamic acid cpd:C00025; 4-Imidazolone-5-propionic acid cpd:C03680; Urocanic acid cpd:C00785; L-Histidine cpd:C00135; Imidazole-4-acetaldehyde cpd:C05130; 1-Methylhistamine cpd:C05127; Methylimidazole acetaldehyde cpd:C05827; Histamine cpd:C00388; Carnosine cpd:C00386; N-Formyl-L-aspartate cpd:C01044; Formiminoglutamic acid cpd:C00439; Imidazoleacetic acid cpd:C02835; Methylimidazoleacetic aci…
Terpenoid backbone biosynthesis	15	1	0.83521	0.18007	1	1	0.14516	Mevalonic acid cpd:C00418	Mevalonic acid cpd:C00418; Acetyl-CoA cpd:C00024; Acetoacetyl-CoA cpd:C00332; 3-Hydroxy-3-methylglutaryl-CoA cpd:C00356; Isopentenyl pyrophosphate cpd:C00129; 5-Diphosphomevalonic acid cpd:C01143; Mevalonic acid-5P cpd:C01107; Dimethylallylpyrophosphate cpd:C00235; Geranyl-PP cpd:C00341; Farnesyl pyrophosphate cpd:C00448; Geranylgeranyl-PP cpd:C11356; Solanesyl-PP cpd:C04145; Geranylgeranyl dipho…
Folate biosynthesis	16	1	0.85398	0.15784	1	1	0	Folic acid cpd:C00504	Dyspropterin cpd:C03684; Tetrahydrofolyl-[Glu](n) cpd:C03541; Tetrahydrofolic acid cpd:C00101; Dihydrofolic acid cpd:C00415; Dihydrobiopterin cpd:C00268; 6-Lactoyltetrahydropterin cpd:C04244; 2,5-Diamino-6-(5'-triphosphoryl-3',4'-trihydroxy-2'-oxopentyl)-amino-4-oxopyrimidine cpd:C06148; 2,5-Diaminopyrimidine nucleoside triphosphate cpd:C05923; Formamidopyrimidine nucleoside triphosphate cpd:C059…
Fructose and mannose metabolism	19	1	0.89847	0.10706	1	1	0.03142	Fucose 1-phosphate cpd:C02985	Sorbitol cpd:C00794; D-Fructose cpd:C00095; Beta-D-Fructose 2-phosphate cpd:C03267; D-Mannose cpd:C00159; D-Fructose 2,6-bisphosphate cpd:C00665; Beta-D-Fructose 6-phosphate cpd:C05345; Mannose 6-phosphate cpd:C00275; Fucose 1-phosphate cpd:C02985; GDP-4-Dehydro-6-deoxy-D-mannose cpd:C01222; Guanosine diphosphate mannose cpd:C00096; D-Mannose 1-phosphate cpd:C00636; D-Glyceraldehyde 3-phosphate c…
beta-Alanine metabolism	19	1	0.89847	0.10706	1	1	0.22222	Ureidopropionic acid cpd:C02642	Acrylyl-CoA cpd:C00894; 3-Hydroxypropionyl-CoA cpd:C05668; Hydroxypropionic acid cpd:C01013; Malonyl-CoA cpd:C00083; Beta-Alanine cpd:C00099; L-Aspartic acid cpd:C00049; Spermine cpd:C00750; 4-Aminobutyraldehyde cpd:C00555; 1,3-Diaminopropane cpd:C00986; 3-Aminopropionaldehyde cpd:C05665; Ureidopropionic acid cpd:C02642; Dihydrouracil cpd:C00429; Anserine cpd:C01262; Propionyl-CoA cpd:C00100; Ace…
Propanoate metabolism	20	1	0.91007	0.094232	1	1	0	Propionic acid cpd:C00163	(S)-Methylmalonic acid semialdehyde cpd:C06002; Methylmalonyl-CoA cpd:C00683; Propionyl-CoA cpd:C00100; Propinol adenylate cpd:C05983; R-Methylmalonyl-CoA cpd:C01213; Succinic acid cpd:C00042; Hydroxypropionic acid cpd:C01013; Beta-Alanine cpd:C00099; 2-Propyn-1-al cpd:C05985; Acetyl-CoA cpd:C00024; Malonyl-CoA cpd:C00083; 2-Hydroxybutyric acid cpd:C05984; Acrylyl-CoA cpd:C00894; Propionic acid c…
Citrate cycle (TCA cycle)	20	1	0.91007	0.094232	1	1	0.03808	cis-Aconitic acid cpd:C00417	Enzyme N6-(dihydrolipoyl)lysine cpd:C15973; Oxoglutaric acid cpd:C00026; Thiamine pyrophosphate cpd:C00068; Enzyme N6-(lipoyl)lysine cpd:C15972; 3-carboxy-1-hydroxypropylthiamine diphosphate cpd:C05381; Succinyl-CoA cpd:C00091; Succinic acid cpd:C00042; Oxalosuccinic acid cpd:C05379; Isocitric acid cpd:C00311; Oxalacetic acid cpd:C00036; Acetyl-CoA cpd:C00024; L-Malic acid cpd:C00149; cis-Aconiti…
Valine, leucine and isoleucine degradation	38	2	0.94046	0.061391	1	1	0	L-Leucine cpd:C00123; Methylmalonic acid cpd:C02170	Enzyme N6-(lipoyl)lysine cpd:C15972; 2-Methyl-1-hydroxybutyl-ThPP cpd:C15978; Enzyme N6-(dihydrolipoyl)lysine cpd:C15973; 2-Methyl-1-hydroxypropyl-ThPP cpd:C15976; 3-Methyl-1-hydroxybutyl-ThPP cpd:C15974; Acetyl-CoA cpd:C00024; Acetoacetyl-CoA cpd:C00332; Acetoacetic acid cpd:C00164; 3-Hydroxy-3-methylglutaryl-CoA cpd:C00356; 3-Methylcrotonyl-CoA cpd:C03069; 3-Hydroxyisovaleryl-CoA cpd:C05998; Is…
Fatty acid metabolism	39	2	0.94616	0.055342	1	1	0	Palmitic acid cpd:C00249; L-Palmitoylcarnitine cpd:C02990	Palmityl-CoA cpd:C00154; Hexanoyl-CoA cpd:C05270; Butanoyl-CoA cpd:C00136; Acetyl-CoA cpd:C00024; (S)-3-Hydroxybutanoyl-CoA cpd:C01144; cis,cis-3,6-Dodecadienoyl-CoA cpd:C05280; (S)-Hydroxyhexanoyl-CoA cpd:C05268; (S)-Hydroxyoctanoyl-CoA cpd:C05266; Octanoyl-CoA cpd:C01944; (S)-Hydroxydecanoyl-CoA cpd:C05264; Decanoyl-CoA (n-C10:0CoA) cpd:C05274; (S)-3-Hydroxydodecanoyl-CoA cpd:C05262; Lauroyl-Co…
Inositol phosphate metabolism	26	1	0.95666	0.044311	1	1	0.08618	1-Phosphatidyl-D-myo-inositol cpd:C01194	1-Phosphatidyl-1D-myo-inositol 5-phosphate cpd:C11557; 1-Phosphatidyl-D-myo-inositol cpd:C04637; Inositol 1,4,5-trisphosphate cpd:C01245; 1D-Myo-inositol 1,4,5,6-tetrakisphosphate cpd:C11555; Phosphatidylinositol-3,4,5-trisphosphate cpd:C05981; Inositol 1,3,4,5-tetraphosphate cpd:C01272; Inositol 1,3,4-trisphosphate cpd:C01243; 1D-Myo-inositol 1,4-bisphosphate cpd:C01220; 1D-Myo-inositol 3,4-bisp…
Fatty acid elongation in mitochondria	27	1	0.96163	0.039122	1	1	0	Palmitic acid cpd:C00249	Palmityl-CoA cpd:C00154; (2E)-Hexadecenoyl-CoA cpd:C05272; (S)-3-Hydroxyhexadecanoyl-CoA cpd:C05258; 3-Oxohexadecanoyl-CoA cpd:C05259; Acetyl-CoA cpd:C00024; Tetradecanoyl-CoA cpd:C02593; (2E)-Tetradecenoyl-CoA cpd:C05273; (S)-3-Hydroxytetradecanoyl-CoA cpd:C05260; 3-Oxotetradecanoyl-CoA cpd:C05261; Lauroyl-CoA cpd:C01832; (2E)-Dodecenoyl-CoA cpd:C03221; (S)-3-Hydroxydodecanoyl-CoA cpd:C05262; 3-…
Porphyrin and chlorophyll metabolism	27	1	0.96163	0.039122	1	1	0	Glycine cpd:C00037	Cobinamide cpd:C05774; Heme O cpd:C15672; Heme cpd:C00032; Glycine cpd:C00037; Bilirubin diglucuronide cpd:C05787; Cob(I)yrinate a,c diamide cpd:C06505; Fe2+ cpd:C14818; Hemoglobin cpd:C01708; Biliverdin cpd:C00500; Protoporphyrinogen IX cpd:C01079; Coproporphyrin III cpd:C03263; Uroporphyrinogen III cpd:C01051; Hydroxymethylbilane cpd:C01024; Porphobilinogen cpd:C00931; 5-Aminolevulinic acid cpd…
Fatty acid biosynthesis	43	2	0.96421	0.036447	1	1	0	Stearic acid cpd:C01530; Palmitic acid cpd:C00249	Tetradecanoyl-[acp] cpd:C05761; Malonyl-[acyl-carrier protein] cpd:C01209; Hexadecanoyl-[acp] cpd:C05764; Octadecanoyl-[acyl-carrier protein] cpd:C04088; Oleoyl-[acyl-carrier protein] cpd:C01203; Dodecanoyl-[acyl-carrier protein] cpd:C05223; Decanoyl-[acp] cpd:C05755; Octanoyl-[acp] cpd:C05752; Hexanoyl-[acp] cpd:C05749; Butyryl-[acp] cpd:C05745; trans-Hexadec-2-enoyl-[acp] cpd:C05763; (3R)-3-Hyd…
Primary bile acid biosynthesis	46	2	0.97378	0.026565	1	1	0.05952	Glycine cpd:C00037; Taurine cpd:C00245	Cholesterol cpd:C00187; Cholest-5-ene-3beta,26-diol cpd:C15610; 25-Hydroxycholesterol cpd:C15519; 7 alpha,26-Dihydroxy-4-cholesten-3-one cpd:C17336; 4-Cholesten-7alpha,12alpha-diol-3-one cpd:C17339; 7a-Hydroxy-cholestene-3-one cpd:C05455; 5-b-Cholestane-3a ,7a ,12a-triol cpd:C05454; (25R)-3alpha,7alpha,12alpha-Trihydroxy-5beta-cholestan-26-oyl-CoA cpd:C15613; (25S)-3alpha,7alpha,12alpha-Trihydrox…
Arachidonic acid metabolism	36	1	0.98725	0.012828	1	1	0.32601	Arachidonic acid cpd:C00219	5,6-Epoxy-8,11,14-eicosatrienoic acid cpd:C14768; 8,9-Epoxyeicosatrienoic acid cpd:C14769; 11,12-Epoxyeicosatrienoic acid cpd:C14770; 14,15-epoxy-5,8,11-eicosatrienoic acid cpd:C14771; Arachidonic acid cpd:C00219; 15H-11,12-EETA cpd:C14781; 11H-14,15-EETA cpd:C14813; 15(S)-HPETE cpd:C05966; 5(S)-Hydroperoxyeicosatetraenoic acid cpd:C05356; Prostaglandin G2 cpd:C05956; Leukotriene A4 cpd:C00909; L…
Steroid hormone biosynthesis	70	1	0.99982	0.00018476	1	1	0.02775	Dehydroepiandrosterone cpd:C01227	Cholesterol cpd:C00187; 20a,22b-Dihydroxycholesterol cpd:C05501; 20 alpha-Hydroxycholesterol cpd:C05500; 17a,20a-Dihydroxycholesterol cpd:C05499; Pregnenolone cpd:C01953; 21-Hydroxypregnenolone cpd:C05485; 17a-Hydroxypregnenolone cpd:C05138; 17a,21-Dihydroxypreg-nenolone cpd:C05487; 11b,17a,21-Trihydroxypreg-nenolone cpd:C05489; Dehydroepiandrosterone cpd:C01227; DHEA sulfate cpd:C04555; 16a-Hydr…
TableS 5: Parameters of pathway analysis (control group vs. non-VC group). Pathway: name of the pathway in KEGG database; Total: number of metabolites in the pathway; Hits: number of differential metabolites hitting the pathway; Raw p: p value of enrichment analysis; -ln(p): the negative logarithm of P with e as the base (negative natural base logarithm); Holm adjust: p value corrected by multipl…
