# Supplementary material for: Altered serum metabolome associated with vascular calcification developed from CKD and the critical pathways
Source: Front Cardiovasc Med. 2023 Apr 11;10:1114528. doi: 10.3389/fcvm.2023.1114528 (PMC10126378; doi:10.3389/fcvm.2023.1114528)
Supplement: Supplementary file 7 [file Table7.xlsx]

## Sheet: Sheet1
KEGG.id	Entry.type	KEGG.name	p.score
rno00140	pathway	Steroid hormone biosynthesis - Rattus norvegi...	1e-06
rno00290	pathway	Valine, leucine and isoleucine biosynthesis -...	0.0305573
rno00511	pathway	Other glycan degradation - Rattus norvegicus ...	0.00524764
rno00531	pathway	Glycosaminoglycan degradation - Rattus norveg...	0.00112172
rno00533	pathway	Glycosaminoglycan biosynthesis - keratan sulf...	0.0270924
rno00534	pathway	Glycosaminoglycan biosynthesis - heparan sulf...	0.00700559
rno00604	pathway	Glycosphingolipid biosynthesis - ganglio seri...	0.0307329
rno00770	pathway	Pantothenate and CoA biosynthesis - Rattus no...	0.0110414
rno04142	pathway	Lysosome - Rattus norvegicus (rat)	0.000142282
rno04612	pathway	Antigen processing and presentation - Rattus ...	0.00997642
rno04917	pathway	Prolactin signaling pathway - Rattus norvegic...	9.13545e-05
rno04927	pathway	Cortisol synthesis and secretion - Rattus nor...	0.0275483
rno04976	pathway	Bile secretion - Rattus norvegicus (rat)	1e-06
rno05200	pathway	Pathways in cancer - Rattus norvegicus (rat)	0.00451284
rno05215	pathway	Prostate cancer - Rattus norvegicus (rat)	1e-06
M00079	module	Keratan sulfate degradation	7.15528e-05
M00107	module	Steroid hormone biosynthesis, cholesterol => ...	0.000947656
M00110	module	C19/C18-Steroid hormone biosynthesis, pregnen...	0.000242222
1.1.1.145	enzyme	3beta-hydroxy-Delta5-steroid dehydrogenase	0.0065712
1.1.1.64	enzyme	testosterone 17beta-dehydrogenase (NADP+)	0.0191642
1.14.14.23	enzyme	cholesterol 7alpha-monooxygenase	0.000155089
1.14.14.32	enzyme	17alpha-hydroxyprogesterone deacetylase	1e-06
1.2.4.4	enzyme	3-methyl-2-oxobutanoate dehydrogenase (2-meth...	0.0290179
2.4.1.90	enzyme	N-acetyllactosamine synthase	1e-06
2.6.1.42	enzyme	branched-chain-amino-acid transaminase	1e-06
2.7.1.59	enzyme	N-acetylglucosamine kinase	1e-06
2.8.2.1	enzyme	aryl sulfotransferase	0.00322253
2.8.2.14	enzyme	bile-salt sulfotransferase	0.0263053
2.8.2.2	enzyme	alcohol sulfotransferase	1.92436e-06
2.8.2.23	enzyme	[heparan sulfate]-glucosamine 3-sulfotransfer...	0.00226671
2.8.2.29	enzyme	[heparan sulfate]-glucosamine 3-sulfotransfer...	0.00226671
2.8.2.30	enzyme	[heparan sulfate]-glucosamine 3-sulfotransfer...	0.00226671
2.8.2.33	enzyme	N-acetylgalactosamine 4-sulfate 6-O-sulfotran...	0.00730146
2.8.2.4	enzyme	estrone sulfotransferase	1e-06
3.1.2.21	enzyme	dodecanoyl-[acyl-carrier-protein] hydrolase	1e-06
3.1.22.1	enzyme	deoxyribonuclease II	0.000142282
3.1.3.7	enzyme	3'(2'),5'-bisphosphate nucleotidase	0.00912794
3.1.4.45	enzyme	N-acetylglucosamine-1-phosphodiester alpha-N-...	1e-06
3.1.6.13	enzyme	iduronate-2-sulfatase	0.00364346
3.1.6.14	enzyme	N-acetylglucosamine-6-sulfatase	1e-06
3.1.6.2	enzyme	steryl-sulfatase	1e-06
3.1.6.4	enzyme	N-acetylgalactosamine-6-sulfatase	7.59092e-05
3.10.1.1	enzyme	N-sulfoglucosamine sulfohydrolase	0.00772562
3.2.1.14	enzyme	chitinase	4.22423e-05
3.2.1.169	enzyme	protein O-GlcNAcase	1e-06
3.2.1.50	enzyme	alpha-N-acetylglucosaminidase	1e-06
3.2.1.52	enzyme	beta-N-acetylhexosaminidase	1e-06
3.2.1.96	enzyme	mannosyl-glycoprotein endo-beta-N-acetylgluco...	0.00524764
3.4.14.1	enzyme	dipeptidyl-peptidase I	0.000370871
3.4.14.9	enzyme	tripeptidyl-peptidase I	0.000142282
3.4.16.5	enzyme	carboxypeptidase C	0.00125813
3.4.18.1	enzyme	cathepsin X	0.000370871
3.4.22.1	enzyme	cathepsin B	0.0160202
3.4.22.16	enzyme	cathepsin H	0.000370871
3.4.22.27	enzyme	cathepsin S	0.00707635
3.4.22.34	enzyme	legumain	0.000208007
3.4.22.38	enzyme	cathepsin K	0.0139553
3.4.22.41	enzyme	cathepsin F	0.000370871
3.4.22.42	enzyme	cathepsin O	0.000370871
3.4.23.34	enzyme	cathepsin E	0.000142282
3.4.24.17	enzyme	stromelysin 1	0.00123356
4.2.1.1	enzyme	carbonic anhydrase	0.00173534
5.1.3.8	enzyme	N-acylglucosamine 2-epimerase	1e-06
5.3.3.1	enzyme	steroid Delta-isomerase	0.0065712
5.6.1.6	enzyme	channel-conductance-controlling ATPase	0.000100918
7.6.2.2	enzyme	ABC-type xenobiotic transporter	5.22225e-06
R00022	reaction	chitobiose N-acetylglucosaminohydrolase	1e-06
R00507	reaction	3'-phosphoadenylyl-sulfate sulfohydrolase	0.000318264
R00508	reaction	3'-phospho-5'-adenylyl sulfate 3'-phosphohydr...	0.0116068
R00533	reaction	Sulfite:oxygen oxidoreductase	0.0214825
R01200	reaction	N-Acetyl-D-glucosamine amidohydrolase	1e-06
R01201	reaction	ATP:N-acetyl-D-glucosamine 6-phosphotransfera...	1e-06
R01204	reaction	Acetyl-CoA:D-glucosamine N-acetyltransferase	1e-06
R01206	reaction	[1,4-(N-Acetyl-beta-D-glucosaminyl)]n glycano...	1e-06
R01207	reaction	N-acetyl-D-glucosamine 2-epimerase	1e-06
R01211	reaction	(R)-3,3-Dimethylmalate:NAD+ oxidoreductase (d...	1e-06
R01213	reaction	acetyl-CoA:3-methyl-2-oxobutanoate C-acetyltr...	1e-06
R01214	reaction	L-Valine:2-oxoglutarate aminotransferase	1e-06
R01215	reaction	L-Valine:pyruvate aminotransferase	1e-06
R01226	reaction	5,10-Methylenetetrahydrofolate:3-methyl-2-oxo...	1e-06
R01434	reaction	L-valine:NAD+ oxidoreductase(deaminating)	1e-06
R01626	reaction	Malonyl-CoA:[acyl-carrier-protein] S-malonylt...	0.0280692
R01701	reaction	3-methyl-2-oxobutanoate:[dihydrolipoyllysine-...	1e-06
R01837	reaction	3beta-Hydroxyandrost-5-en-17-one:NAD+ 3-oxido...	1e-06
R02021	reaction	adenosine 3',5'-bisphosphate,sulfite:oxidized...	0.00698964
R02334	reaction	[1,4-(N-Acetyl-beta-D-glucosaminyl)]n glycano...	0.024707
R02350	reaction	3'-Phosphoadenylylsulfate:estrone 3-sulfotran...	1e-06
R02352	reaction	Estradiol-17beta:NAD+ 17-oxidoreductase	6.20787e-06
R02353	reaction	Estradiol-17beta:NADP+ 17-oxidoreductase	7.71284e-06
R02354	reaction	Estrone + H+ + Oxygen + NADH <=> 2-Hydroxyest...	0.0296943
R03404	reaction	3beta-Hydroxyandrost-5-en-17-one 3-sulfate su...	1e-06
R03405	reaction	3'-phosphoadenylylsulfate:alcohol sulfotransf...	1e-06
R03406	reaction	Androst-5-ene-3beta,17beta-diol:NAD+ oxidored...	1e-06
R03407	reaction	Androst-5-ene-3beta,17beta-diol:NADP+ oxidore...	1e-06
R03408	reaction	Dehydroepiandrosterone + H+ + Oxygen + NADPH ...	1e-06
R03980	reaction	Estrone 3-sulfate sulfohydrolase	1e-06
R04014	reaction	dodecanoyl-[acyl-carrier-protein] hydrolase	0.000134715
R04441	reaction	(R)-2,3-Dihydroxy-3-methylbutanoate hydro-lya...	1e-06
R04958	reaction	octanoyl-[acp]:NAD+ trans-2-oxidoreductase	0.000359946
R04959	reaction	octanoyl-[acp]:NADP+ trans-2-oxidoreductase	0.00044356
R04960	reaction	Octanoyl-[acyl-carrier protein]:malonyl-[acyl...	0.00211094
R05199	reaction	protein-N(pi)-phosphohistidine:N-acetyl-D-glu...	1e-06
R05943	reaction	CMP-N-acetylneuraminate + GD1a <=> CMP + GT1a	0.0307329
R05944	reaction	GDP-L-fucose + GM1 <=> GDP + Fucosyl-GM1	0.0307329
R05945	reaction	CMP-N-acetylneuraminate + GD1a <=> CMP + GT1a...	0.0307329
R05950	reaction	CMP-N-acetylneuraminate + GT1b <=> CMP + GQ1b	0.0307329
R05951	reaction	CMP-N-acetylneuraminate + GT1b <=> CMP + GQ1b...	0.0307329
R05954	reaction	CMP-N-acetylneuraminate + GT1c <=> CMP + GQ1c	0.0307329
R05955	reaction	CMP-N-acetylneuraminate + GQ1c <=> CMP + GP1c	0.0307329
R05958	reaction	CMP-N-acetylneuraminate + GM1b <=> CMP + GD1c	0.0307329
R05959	reaction	CMP-N-acetylneuraminate + GM1b <=> CMP + GD1a	0.0307329
R07160	reaction	3-methyl-2-oxobutanoate:ferredoxin oxidoreduc...	1e-06
R07599	reaction	3-Methyl-2-oxobutanoic acid + Thiamin diphosp...	1e-06
R07766	reaction	octanoyl-[acp]:protein N6-octanoyltransferase	0.00874705
R07806	reaction	N-acetyl-D-galactosamine 6-sulfate 6-sulfohyd...	1e-06
R07808	reaction	N-acetyl-D-glucosamine-6-sulfate 6-sulfohydro...	1e-06
R07809	reaction	G13074 + H2O <=> G01391 + N-Acetyl-D-glucosam...	1e-06
R07812	reaction	L-iduronate-2-sulfate 2-sulfohydrolase	9.2489e-06
R07814	reaction	G13036 + H2O <=> G13037 + Sulfate	6.05952e-06
R07816	reaction	G13038 + H2O <=> G13039 + N-Acetyl-D-glucosam...	1e-06
R07817	reaction	G13039 + H2O <=> G13040 + Sulfate	1e-06
R07819	reaction	N-acetyl-D-glucosamine-6-sulfate 6-sulfohydro...	1e-06
R07821	reaction	L-iduronate-2-sulfate 2-sulfohydrolase	9.2489e-06
R07823	reaction	N-acetyl-D-galactosamine-4-sulfate 4-sulfohyd...	2.16068e-05
R08157	reaction	octanoyl-[acyl-carrier protein] hydrolase	1e-06
R08158	reaction	decanoyl-[acyl-carrier protein] hydrolase	0.0158281
R08517	reaction	17alpha-Hydroxypregnenolone,NADPH---hemoprote...	1e-06
R08699	reaction	3'-phosphoadenylyl sulfate:2-aminoacrylate C-...	0.0261277
R08961	reaction	dehydroepiandrosterone,NADPH-hemoprotein redu...	4.57996e-05
R08968	reaction	ATP:N-acetyl-D-glucosamine 1-phosphotransfera...	1e-06
R08977	reaction	3'-phosphoadenylyl-sulfate:cholesterol sulfot...	0.0133411
R08978	reaction	3'-phosphoadenylyl-sulfate:pregnenolone sulfo...	0.0156334
R09323	reaction	G13057 + H2O <=> N-Acetyl-D-glucosamine + G13...	1e-06
R09942	reaction	N,N'-diacetylchitobiose:phosphate N-acetyl-D-...	1e-06
R10831	reaction	G00711 + H2O <=> G10008 + N-Acetyl-D-glucosam...	1e-06
R11316	reaction	G13056 + H2O <=> N-Acetyl-D-glucosamine + G10...	1e-06
R11317	reaction	G05477 + H2O <=> G10920 + N-Acetyl-D-glucosam...	1e-06
R12329	reaction	long-chain acyl-[acyl-carrier protein] hydrol...	1.28956e-06
C00053	compound	3'-Phosphoadenylyl sulfate	0.0022467
C00054	compound	Adenosine 3',5'-bisphosphate	0.00214607
C00059	compound	Sulfate	1.94272e-06
C00140	compound	N-Acetyl-D-glucosamine	1e-06
C00141	compound	3-Methyl-2-oxobutanoic acid	1e-06
C00229	compound	Acyl-carrier protein	6.14078e-05
C00468	compound	Estrone	1e-06
C01227	compound	Dehydroepiandrosterone	1e-06
C02538	compound	Estrone 3-sulfate	1e-06
C04555	compound	Dehydroepiandrosterone sulfate	0.0193794
C05752	compound	Octanoyl-[acp]	1e-06
C06423	compound	Octanoic acid	1e-06
